# Supplementary material for: Development of machine learning classifiers to predict compound activity on prostate cancer cell lines
Source: J Cheminform. 2022 Nov 8;14:77. doi: 10.1186/s13321-022-00647-y (PMC9641853; doi:10.1186/s13321-022-00647-y)
Supplement: Supplementary file 1 — Additional file 1. Table with PC-3 ChEMBL assays used to retrieve compounds activities [file 13321_2022_647_MOESM1_ESM.csv]

ChEMBL ID	Assay Type	Description	Organism	Compounds	Activities	BAO Format ID	BAO Format	Confidence Score	Confidence Label	Strain	Source	Tax ID	Assay Type	Tissue ChEMBL ID	Tissue Name	Cell Type	Subcellular Fraction	Document ChEMBL ID	PubMed ID	DOI	Year	Journal	Volume	First Page	Last Page	Assay_type	Incubation_time
CHEMBL906880	F	Growth inhibition of human PC3 cells after 48 hrs by SRB protein assay	Homo sapiens	6	12	BAO_0000219	cell-based format	1	1 - Target assigned is non-molecular		Scientific Literature	9606	F			PC-3		CHEMBL1143799	17145120	10.1016/j.ejmech.2006.10.012	2007	Eur. J. Med. Chem.	42	320	326	SRB	48
CHEMBL4143547	F	Cytotoxicity against human PC3 cells assessed as growth inhibition after 48 hrs by SRB assay	Homo sapiens	14	14	BAO_0000219	cell-based format	1	1 - Target assigned is non-molecular		Scientific Literature	9606	F			PC-3		CHEMBL4138235	29223096	10.1016/j.ejmech.2017.11.092	2018	Eur J Med Chem	143	792	805	SRB	48
CHEMBL4004630	F	Cytotoxicity against human PC3 cells assessed as growth inhibition after 48 hrs by SRB assay	Homo sapiens	4	4	BAO_0000219	cell-based format	1	1 - Target assigned is non-molecular		Scientific Literature	9606	F			PC-3		CHEMBL4002643	28143677	10.1016/j.bmc.2017.01.027	2017	Bioorg Med Chem	25	1630	1642	SRB	48
CHEMBL3812840	F	Cytotoxicity against human PC3 cells assessed as reduction in cell growth after 48 hrs by SRB assay	Homo sapiens	2	2	BAO_0000219	cell-based format	1	1 - Target assigned is non-molecular		Scientific Literature	9606	F			PC-3		CHEMBL3808344	27209235	10.1016/j.bmcl.2016.05.017	2016	Bioorg. Med. Chem. Lett.	26	3067	3072	SRB	48
CHEMBL3378236	F	Growth inhibition of human PC3 cells after 48 hrs by SRB assay	Homo sapiens	3	3	BAO_0000219	cell-based format	1	1 - Target assigned is non-molecular		Scientific Literature	9606	F			PC-3		CHEMBL3352214	25462232	10.1016/j.ejmech.2014.10.041	2015	Eur. J. Med. Chem.	89	115	127	SRB	48
CHEMBL2427646	F	Cytotoxicity against human PC3 cells assessed as growth inhibition after 48 hrs by SRB assay	Homo sapiens	2	2	BAO_0000219	cell-based format	1	1 - Target assigned is non-molecular		Scientific Literature	9606	F			PC-3		CHEMBL2424583	23895532	10.1021/jm400639z	2013	J. Med. Chem.	56	6829	6844	SRB	48
CHEMBL1247154	F	Cytotoxicity against human PC3 cells after 48 hrs by SRB assay	Homo sapiens	14	14	BAO_0000219	cell-based format	1	1 - Target assigned is non-molecular		Scientific Literature	9606	F			PC-3		CHEMBL1240420	20554354	10.1016/j.ejmech.2010.05.041	2010	Eur. J. Med. Chem.	45	3870	3884	SRB	48
CHEMBL4271161	F	Cytotoxicity in human PC3 cells assessed as reduction in cell viability incubated for 48 hrs by SRB assay	Homo sapiens	1	1	BAO_0000219	cell-based format	1	1 - Target assigned is non-molecular		Scientific Literature	9606	F			PC-3		CHEMBL4270495	28754470	10.1016/j.ejmech.2017.07.013	2017	Eur J Med Chem	142	95	130	SRB	48
CHEMBL1938096	F	Anticancer activity against human PC3 cells after 48 hrs by SRB assay	Homo sapiens	4	4	BAO_0000219	cell-based format	1	1 - Target assigned is non-molecular		Scientific Literature	9606	F			PC-3		CHEMBL1932995	22099256	10.1016/j.bmc.2011.10.070	2012	Bioorg. Med. Chem.	20	415	421	SRB	48
CHEMBL1292713	F	Anticancer activity against human PC3 cells assessed as cell viability after 48 hrs by SRB assay	Homo sapiens	12	12	BAO_0000219	cell-based format	1	1 - Target assigned is non-molecular		Scientific Literature	9606	F			PC-3		CHEMBL1287803	21074444	10.1016/j.bmc.2010.10.042	2010	Bioorg. Med. Chem.	18	8493	8500	SRB	48
CHEMBL2157657	F	Cytotoxicity against human PC3 cells after 48 hrs by SRB assay	Homo sapiens	4	4	BAO_0000219	cell-based format	1	1 - Target assigned is non-molecular		Scientific Literature	9606	F			PC-3		CHEMBL2150933	22578073	10.1021/jm300234t	2012	J. Med. Chem.	55	5813	5825	SRB	48
CHEMBL892520	F	Growth inhibition of human PC3 cells after 48 hrs by SRB protein assay	Homo sapiens	7	14	BAO_0000219	cell-based format	1	1 - Target assigned is non-molecular		Scientific Literature	9606	F			PC-3		CHEMBL1147193	17303290	10.1016/j.ejmech.2006.12.006	2007	Eur. J. Med. Chem.	42	641	648	SRB	48
CHEMBL3624974	F	Cytotoxicity against human PC3 cells after 48 hrs by SRB assay	Homo sapiens	40	40	BAO_0000219	cell-based format	1	1 - Target assigned is non-molecular		Scientific Literature	9606	F			PC-3		CHEMBL3621107	26344783	10.1016/j.ejmech.2015.07.052	2015	Eur. J. Med. Chem.	102	661	676	SRB	48
CHEMBL3090071	F	Antiproliferative activity against human PC3 cells after 48 hrs by SRB assay	Homo sapiens	22	22	BAO_0000219	cell-based format	1	1 - Target assigned is non-molecular		Scientific Literature	9606	F			PC-3		CHEMBL3085752	24185378	10.1016/j.ejmech.2013.10.045	2013	Eur. J. Med. Chem.	70	477	486	SRB	48
CHEMBL4391662	F	Cytotoxicity against human PC3 cells assessed as inhibition of cell viability after 48 hrs by SRB assay	Homo sapiens	18	18	BAO_0000219	cell-based format	1	1 - Target assigned is non-molecular		Scientific Literature	9606	F			PC-3		CHEMBL4390653	30798081	10.1016/j.ejmech.2019.01.076	2019	Eur J Med Chem	167	546	561	SRB	48
CHEMBL1786406	F	Growth inhibition of human PC3 cells after 48 hrs by SRB assay	Homo sapiens	1	2	BAO_0000219	cell-based format	1	1 - Target assigned is non-molecular		Scientific Literature	9606	F			PC-3		CHEMBL1781959	21458891	10.1016/j.ejmech.2011.03.015	2011	Eur. J. Med. Chem.	46	2327	2346	SRB	48
CHEMBL2065708	F	Growth inhibition of human PC3 cells after 48 hrs by SRB assay	Homo sapiens	15	30	BAO_0000219	cell-based format	1	1 - Target assigned is non-molecular		Scientific Literature	9606	F			PC-3		CHEMBL2062394	22818042	10.1016/j.ejmech.2012.06.057	2012	Eur. J. Med. Chem.	55	455	461	SRB	48
CHEMBL4133913	F	Antiproliferative activity against human PC3 cells incubated for 48 hrs by SRB assay	Homo sapiens	1	1	BAO_0000219	cell-based format	1	1 - Target assigned is non-molecular		Scientific Literature	9606	F			PC-3		CHEMBL4130444	28923389	10.1016/j.ejmech.2017.09.011	2017	Eur J Med Chem	140	84	91	SRB	48
CHEMBL3106051	F	Growth inhibition of human PC3 cells after 48 hrs by SRB assay	Homo sapiens	5	5	BAO_0000219	cell-based format	1	1 - Target assigned is non-molecular		Scientific Literature	9606	F			PC-3		CHEMBL3102739	24387982	10.1016/j.bmc.2013.12.015	2014	Bioorg. Med. Chem.	22	738	755	SRB	48
CHEMBL2210019	F	Growth inhibition of human PC3 cells after 48 hrs by SRB assay	Homo sapiens	12	36	BAO_0000219	cell-based format	1	1 - Target assigned is non-molecular		Scientific Literature	9606	F			PC-3		CHEMBL2202989	23094992	10.1021/jm3013008	2012	J. Med. Chem.	55	10241	10261	SRB	48
CHEMBL4380266	F	Cytotoxicity against human PC3 cells assessed as reduction in cell viability after 48 hrs by SRB assay	Homo sapiens	25	25	BAO_0000219	cell-based format	1	1 - Target assigned is non-molecular		Scientific Literature	9606	F			PC-3		CHEMBL4376859	31841727	10.1016/j.ejmech.2019.111937	2020	Eur J Med Chem	187	111937	111937	SRB	48
CHEMBL3738918	F	Antiproliferative activity against human PC3 cells assessed as growth inhibition after 48 hrs by SRB assay	Homo sapiens	11	11	BAO_0000219	cell-based format	1	1 - Target assigned is non-molecular		Scientific Literature	9606	F			PC-3		CHEMBL3734720	26454648	10.1016/j.ejmech.2015.09.036	2015	Eur. J. Med. Chem.	104	148	156	SRB	48
CHEMBL3757443	F	Cytotoxicity against human PC3 cells after 48 hrs by SRB assay	Homo sapiens	5	5	BAO_0000219	cell-based format	1	1 - Target assigned is non-molecular		Scientific Literature	9606	F			PC-3		CHEMBL3751743	27066215	10.1039/c5md00219b	2015	MedChemComm	6	1535	1543	SRB	48
CHEMBL2405699	F	Cytotoxicity against human PC3 cells after 48 hrs by SRB assay	Homo sapiens	5	18	BAO_0000219	cell-based format	1	1 - Target assigned is non-molecular		Scientific Literature	9606	F			PC-3		CHEMBL2401728	23747807	10.1016/j.ejmech.2013.05.012	2013	Eur. J. Med. Chem.	65	381	388	SRB	48
CHEMBL1805083	F	Cytotoxicity against human PC3 cells after 48 hrs by SRB assay	Homo sapiens	7	7	BAO_0000219	cell-based format	1	1 - Target assigned is non-molecular		Scientific Literature	9606	F			PC-3		CHEMBL1800030	20673627	10.1016/j.bmcl.2010.06.147	2010	Bioorg. Med. Chem. Lett.	20	5232	5236	SRB	48
CHEMBL3097807	F	Cytotoxicity against human PC3 cells assessed as cell growth after 48 hrs by SRB assay relative to control	Homo sapiens	3	3	BAO_0000219	cell-based format	1	1 - Target assigned is non-molecular		Scientific Literature	9606	F			PC-3		CHEMBL3091428	24176398	10.1016/j.bmcl.2013.10.024	2013	Bioorg. Med. Chem. Lett.	23	6764	6768	SRB	48
CHEMBL3750430	F	Cytotoxicity against human PC3 cells after 48 hrs by SRB assay	Homo sapiens	7	21	BAO_0000219	cell-based format	1	1 - Target assigned is non-molecular		Scientific Literature	9606	F			PC-3		CHEMBL3745645	26670841	10.1016/j.bmcl.2015.11.083	2016	Bioorg. Med. Chem. Lett.	26	518	523	SRB	48
CHEMBL929841	F	Cytotoxicity against human PC3 cells after 48 hrs by SRB assay	Homo sapiens	22	22	BAO_0000219	cell-based format	1	1 - Target assigned is non-molecular		Scientific Literature	9606	F			PC-3		CHEMBL1143145	17962028	10.1016/j.bmc.2007.10.012	2008	Bioorg. Med. Chem.	16	1006	1014	SRB	48
CHEMBL1010705	F	Cytotoxicity against human PC3 cells after 48 hrs by SRB assay	Homo sapiens	38	38	BAO_0000219	cell-based format	1	1 - Target assigned is non-molecular		Scientific Literature	9606	F			PC-3		CHEMBL1152784	19243174	10.1021/jm801449a	2009	J. Med. Chem.	52	1701	1711	SRB	48
CHEMBL1033339	F	Growth inhibition of human PC3 cells after 48 hrs by SRB assay	Homo sapiens	2	12	BAO_0000219	cell-based format	1	1 - Target assigned is non-molecular		Scientific Literature	9606	F			PC-3		CHEMBL1146459	14738387	10.1021/np0301083	2004	J. Nat. Prod.	67	58	63	SRB	48
CHEMBL1832484	F	Antitumor activity against human PC3 cells after 48 hrs by SRB assay	Homo sapiens	3	18	BAO_0000219	cell-based format	1	1 - Target assigned is non-molecular		Scientific Literature	9606	F			PC-3		CHEMBL1828575	21636180	10.1016/j.ejmech.2011.05.021	2011	Eur. J. Med. Chem.	46	3570	3580	SRB	48
CHEMBL3995471	F	Antiproliferative activity against human PC3 cells after 48 hrs by SRB assay	Homo sapiens	15	15	BAO_0000219	cell-based format	1	1 - Target assigned is non-molecular		Scientific Literature	9606	F			PC-3		CHEMBL3994606	28038324	10.1016/j.ejmech.2016.12.039	2017	Eur J Med Chem	127	115	127	SRB	48
CHEMBL2318695	F	Cytotoxicity against human PC3 cells after 48 hrs by SRB assay	Homo sapiens	2	2	BAO_0000219	cell-based format	1	1 - Target assigned is non-molecular		Scientific Literature	9606	F			PC-3		CHEMBL2311328	23219854	10.1016/j.bmc.2012.10.051	2013	Bioorg. Med. Chem.	21	540	546	SRB	48
CHEMBL4030679	F	Cytotoxicity against human PC3 cells assessed as growth inhibition after 48 hrs by SRB assay	Homo sapiens	1	1	BAO_0000219	cell-based format	1	1 - Target assigned is non-molecular		Scientific Literature	9606	F			PC-3		CHEMBL4028849	28653846	10.1021/acs.jmedchem.7b00273	2017	J Med Chem	60	5586	5598	SRB	48
CHEMBL4133677	F	Growth inhibition of human PC3 cells after 48 hrs by SRB assay	Homo sapiens	21	21	BAO_0000219	cell-based format	1	1 - Target assigned is non-molecular		Scientific Literature	9606	F			PC-3		CHEMBL4130436	28898082	10.1021/acs.jnatprod.7b00223	2017	J Nat Prod	80	2439	2446	SRB	48
CHEMBL1225753	F	Antitumor activity against human PC3 cells after 48 hrs by SRB assay	Homo sapiens	5	5	BAO_0000219	cell-based format	1	1 - Target assigned is non-molecular		Scientific Literature	9606	F			PC-3		CHEMBL1221338	20696583	10.1016/j.bmc.2010.07.026	2010	Bioorg. Med. Chem.	18	6275	6281	SRB	48
CHEMBL2051697	F	Growth inhibition of human PC3 cells after 48 hrs by SRB assay	Homo sapiens	17	17	BAO_0000219	cell-based format	1	1 - Target assigned is non-molecular		Scientific Literature	9606	F			PC-3		CHEMBL2046324	22439863	10.1021/jm300197a	2012	J. Med. Chem.	55	3777	3791	SRB	48
CHEMBL1177433	F	Antiproliferative activity against human PC3 cells after 48 hrs by SRB assay	Homo sapiens	1	2	BAO_0000219	cell-based format	1	1 - Target assigned is non-molecular		Scientific Literature	9606	F			PC-3		CHEMBL1177688	20594863	10.1016/j.bmc.2010.06.013	2010	Bioorg. Med. Chem.	18	4965	4974	SRB	48
CHEMBL1798790	F	Growth inhibition of human PC3 cells after 48 hrs by SRB assay	Homo sapiens	5	5	BAO_0000219	cell-based format	1	1 - Target assigned is non-molecular		Scientific Literature	9606	F			PC-3		CHEMBL1795311	21530013	10.1016/j.ejmech.2011.03.067	2011	Eur. J. Med. Chem.	46	2786	2796	SRB	48
CHEMBL3072302	F	Cytotoxicity against Homo sapiens (human) PC3 cells after 48 hr by SRB assay	Homo sapiens	1	3	BAO_0000219	cell-based format	1	1 - Target assigned is non-molecular		Scientific Literature	9606	F			PC-3		CHEMBL3045770	None	10.1007/s00044-012-0258-9	2013	Med Chem Res	22	2589	2601	SRB	48
CHEMBL4416745	F	Cytotoxicity against human PC3 cells assessed as cell growth inhibition measured after 48 hrs by SRB assay	Homo sapiens	3	3	BAO_0000219	cell-based format	1	1 - Target assigned is non-molecular		Scientific Literature	9606	F			PC-3		CHEMBL4414637	31668073	10.1021/acs.jnatprod.9b00776	2019	J Nat Prod	82	3186	3190	SRB	48
CHEMBL3048503	F	Cytotoxicity against Homo sapiens (human) PC3 cells after 48 hr by SRB assay	Homo sapiens	3	3	BAO_0000219	cell-based format	1	1 - Target assigned is non-molecular		Scientific Literature	9606	F			PC-3		CHEMBL3046368	None	10.1007/s00044-011-9789-8	2012	Med Chem Res	21	2644	2651	SRB	48
CHEMBL2025254	F	Growth inhibition of human PC3 cells after 48 hrs by SRB assay	Homo sapiens	3	9	BAO_0000219	cell-based format	1	1 - Target assigned is non-molecular		Scientific Literature	9606	F			PC-3		CHEMBL2021794	22512908	10.1016/j.bmc.2012.03.038	2012	Bioorg. Med. Chem.	20	3323	3331	SRB	48
CHEMBL3390687	F	Cytotoxicity against human PC3 cells after 48 hrs by SRB assay	Homo sapiens	19	19	BAO_0000219	cell-based format	1	1 - Target assigned is non-molecular		Scientific Literature	9606	F			PC-3		CHEMBL3352304	25176329	10.1016/j.bmcl.2014.08.010	2014	Bioorg. Med. Chem. Lett.	24	4724	4728	SRB	48
CHEMBL1827942	F	Antitumor activity against human PC3 cells after 48 hrs by SRB assay	Homo sapiens	2	6	BAO_0000219	cell-based format	1	1 - Target assigned is non-molecular		Scientific Literature	9606	F			PC-3		CHEMBL1821569	21719162	10.1016/j.ejmech.2011.06.006	2011	Eur. J. Med. Chem.	46	4062	4070	SRB	48
CHEMBL1921119	F	Anticancer activity against human PC3 cells after 48 hrs by SRB assay	Homo sapiens	4	12	BAO_0000219	cell-based format	1	1 - Target assigned is non-molecular		Scientific Literature	9606	F			PC-3		CHEMBL1914423	22033063	10.1016/j.ejmech.2011.08.024	2011	Eur. J. Med. Chem.	46	5769	5777	SRB	48
CHEMBL1039558	F	Growth inhibition of human PC3 cells after 48 hrs by SRB assay	Homo sapiens	1	3	BAO_0000219	cell-based format	1	1 - Target assigned is non-molecular		Scientific Literature	9606	F			PC-3		CHEMBL1154686	19883957	10.1016/j.ejmech.2009.09.032	2010	Eur. J. Med. Chem.	45	114	119	SRB	48
CHEMBL3270006	F	Cytotoxicity against human PC3 cells after 48 hrs by SRB assay	Homo sapiens	1	6	BAO_0000219	cell-based format	1	1 - Target assigned is non-molecular		Scientific Literature	9606	F			PC-3		CHEMBL3259728	24763265	10.1016/j.ejmech.2014.04.029	2014	Eur. J. Med. Chem.	79	446	454	SRB	48
CHEMBL967885	F	Growth inhibition of human PC3 cells after 48 hrs by SRB assay	Homo sapiens	1	2	BAO_0000219	cell-based format	1	1 - Target assigned is non-molecular		Scientific Literature	9606	F			PC-3		CHEMBL1156714	18222571	10.1016/j.ejmech.2007.12.005	2008	Eur. J. Med. Chem.	43	1955	1962	SRB	48
CHEMBL3867549	F	Cytotoxicity against human PC3 cells assessed as decrease in cell viability after 48 hrs by SRB assay	Homo sapiens	14	14	BAO_0000219	cell-based format	1	1 - Target assigned is non-molecular		Scientific Literature	9606	F			PC-3		CHEMBL3867423	27393950	10.1016/j.ejmech.2016.06.051	2016	Eur J Med Chem	122	419	428	SRB	48
CHEMBL1913749	F	Antiproliferative activity against human PC3 assessed as growth inhibition after 48 hrs by SRB assay	Homo sapiens	6	6	BAO_0000219	cell-based format	1	1 - Target assigned is non-molecular		Scientific Literature	9606	F			PC-3		CHEMBL1909614	21875046	10.1021/np200307r	2011	J. Nat. Prod.	74	2001	2004	SRB	48
CHEMBL1247588	F	Anticancer activity against human PC3 cells after 48 hrs by SRB assay	Homo sapiens	2	2	BAO_0000219	cell-based format	1	1 - Target assigned is non-molecular		Scientific Literature	9606	F			PC-3		CHEMBL1240422	20557981	10.1016/j.ejmech.2010.05.047	2010	Eur. J. Med. Chem.	45	3924	3937	SRB	48
CHEMBL4274407	F	Cytotoxicity against human PC3 cells after 48 hrs by SRB assay	Homo sapiens	5	30	BAO_0000219	cell-based format	1	1 - Target assigned is non-molecular		Scientific Literature	9606	F			PC-3		CHEMBL4270599	30098481	10.1016/j.ejmech.2018.07.062	2018	Eur J Med Chem	157	248	267	SRB	48
CHEMBL1937959	F	Growth inhibition of human PC3 cells after 48 hrs by SRB assay	Homo sapiens	1	4	BAO_0000219	cell-based format	1	1 - Target assigned is non-molecular		Scientific Literature	9606	F			PC-3		CHEMBL1932938	22119125	10.1016/j.ejmech.2011.11.012	2012	Eur. J. Med. Chem.	47	432	444	SRB	48
CHEMBL2037789	F	Antiproliferative activity against human PC3 cells after 48 hrs by SRB assay	Homo sapiens	4	4	BAO_0000219	cell-based format	1	1 - Target assigned is non-molecular		Scientific Literature	9606	F			PC-3		CHEMBL2034956	22429052	10.1021/np200932k	2012	J. Nat. Prod.	75	689	693	SRB	48
CHEMBL2415486	F	Cytotoxicity against human PC3 cells after 48 hrs by SRB assay	Homo sapiens	2	4	BAO_0000219	cell-based format	1	1 - Target assigned is non-molecular		Scientific Literature	9606	F			PC-3		CHEMBL2412956	23811085	10.1016/j.ejmech.2013.05.044	2013	Eur. J. Med. Chem.	66	228	237	SRB	48
CHEMBL1826974	F	Antitumor activity against human PC3 cells after 48 hrs by SRB assay	Homo sapiens	2	6	BAO_0000219	cell-based format	1	1 - Target assigned is non-molecular		Scientific Literature	9606	F			PC-3		CHEMBL1821649	21704435	10.1016/j.ejmech.2011.05.075	2011	Eur. J. Med. Chem.	46	4025	4034	SRB	48
CHEMBL1918552	F	Growth inhibition of human PC3 cells after 48 hrs by SRB assay	Homo sapiens	1	3	BAO_0000219	cell-based format	1	1 - Target assigned is non-molecular		Scientific Literature	9606	F			PC-3		CHEMBL1914438	22051065	10.1016/j.ejmech.2011.10.022	2011	Eur. J. Med. Chem.	46	6066	6074	SRB	48
CHEMBL1022210	F	Cytotoxicity against human PC3 cells after 48 hrs by SRB assay	Homo sapiens	16	16	BAO_0000219	cell-based format	1	1 - Target assigned is non-molecular		Scientific Literature	9606	F			PC-3		CHEMBL1152758	19217301	10.1016/j.bmc.2009.01.056	2009	Bioorg. Med. Chem.	17	1849	1856	SRB	48
CHEMBL3122905	F	Cytotoxicity against human PC3 cells assessed as growth inhibition after 48 hrs by SRB assay	Homo sapiens	3	12	BAO_0000219	cell-based format	1	1 - Target assigned is non-molecular		Scientific Literature	9606	F			PC-3		CHEMBL3120102	24051300	10.1016/j.ejmech.2013.06.058	2013	Eur. J. Med. Chem.	69	278	293	SRB	48
CHEMBL2429207	F	Cytotoxicity against human PC3 cells after 48 hrs by SRB assay	Homo sapiens	23	23	BAO_0000219	cell-based format	1	1 - Target assigned is non-molecular		Scientific Literature	9606	F			PC-3		CHEMBL2424604	23994327	10.1016/j.ejmech.2013.07.035	2013	Eur. J. Med. Chem.	68	339	351	SRB	48
CHEMBL2175977	F	Cytotoxicity against human PC3 cells after 48 hrs by SRB assay	Homo sapiens	1	3	BAO_0000219	cell-based format	1	1 - Target assigned is non-molecular		Scientific Literature	9606	F			PC-3		CHEMBL2169792	22992049	10.1021/jm300789g	2012	J. Med. Chem.	55	8630	8641	SRB	48
CHEMBL969370	F	Growth inhibition of human PC3 cells after 48 hrs by SRB staining method	Homo sapiens	7	21	BAO_0000219	cell-based format	1	1 - Target assigned is non-molecular		Scientific Literature	9606	F			PC-3		CHEMBL1149774	17532099	10.1016/j.ejmech.2007.03.035	2008	Eur. J. Med. Chem.	43	189	203	SRB	48
CHEMBL4033310	F	Cytotoxicity against human PC3 cells after 48 hrs by SRB assay	Homo sapiens	1	3	BAO_0000219	cell-based format	1	1 - Target assigned is non-molecular		Scientific Literature	9606	F			PC-3		CHEMBL4028913	29189002	10.1021/acs.jmedchem.7b01091	2018	J Med Chem	61	140	157	SRB	48
CHEMBL3636959	F	Cytotoxicity against human PC3 cells after 48 hrs by SRB assay	Homo sapiens	3	6	BAO_0000219	cell-based format	1	1 - Target assigned is non-molecular		Scientific Literature	9606	F			PC-3		CHEMBL3632581	26540463	10.1021/acs.jmedchem.5b01187	2015	J. Med. Chem.	58	8896	8906	SRB	48
CHEMBL1828139	F	Antiproliferative activity against human PC3 cells after 48 hrs by SRB assay	Homo sapiens	13	13	BAO_0000219	cell-based format	1	1 - Target assigned is non-molecular		Scientific Literature	9606	F			PC-3		CHEMBL1821635	21712146	10.1016/j.ejmech.2011.06.002	2011	Eur. J. Med. Chem.	46	4042	4049	SRB	48
CHEMBL1022091	F	Growth inhibition of human PC3 cells after 48 hrs by SRB assay	Homo sapiens	9	9	BAO_0000219	cell-based format	1	1 - Target assigned is non-molecular		Scientific Literature	9606	F			PC-3		CHEMBL1152860	18485541	10.1016/j.ejmech.2008.03.023	2009	Eur. J. Med. Chem.	44	165	178	SRB	48
CHEMBL3295160	F	Cytotoxicity against human PC3 cells after 48 hrs by SRB assay	Homo sapiens	2	2	BAO_0000219	cell-based format	1	1 - Target assigned is non-molecular		Scientific Literature	9606	F			PC-3		CHEMBL3286126	24844196	10.1016/j.bmcl.2014.04.109	2014	Bioorg. Med. Chem. Lett.	24	2820	2824	SRB	48
CHEMBL3992744	F	Cytotoxicity against human PC3 cells after 48 hrs by SRB assay	Homo sapiens	1	1	BAO_0000219	cell-based format	1	1 - Target assigned is non-molecular		Scientific Literature	9606	F			PC-3		CHEMBL3992488	None	10.1039/C6MD00287K	2016	MedChemComm	7	1716	1729	SRB	48
CHEMBL2067781	F	Cytotoxicity against human PC3 cells after 48 hrs by SRB assay	Homo sapiens	2	6	BAO_0000219	cell-based format	1	1 - Target assigned is non-molecular		Scientific Literature	9606	F			PC-3		CHEMBL2062453	22892346	10.1016/j.ejmech.2012.07.046	2012	Eur. J. Med. Chem.	55	375	383	SRB	48
CHEMBL4477966	F	Cytotoxicity against human PC3 cells assessed as growth inhibition after 48 hrs by SRB assay	Homo sapiens	1	1	BAO_0000219	cell-based format	1	1 - Target assigned is non-molecular		Scientific Literature	9606	F			PC-3		CHEMBL4477200	27213719	10.1021/acs.jmedchem.6b00237	2016	J Med Chem	59	5752	5765	SRB	48
CHEMBL3772438	F	Antiproliferative activity against human PC3 cells after 48 hrs by SRB assay	Homo sapiens	15	15	BAO_0000219	cell-based format	1	1 - Target assigned is non-molecular		Scientific Literature	9606	F			PC-3		CHEMBL3769392	26859070	10.1016/j.ejmech.2016.01.051	2016	Eur. J. Med. Chem.	111	103	113	SRB	48
CHEMBL1252248	F	Cytotoxicity against human PC3 cells after 48 hrs by SRB	Homo sapiens	11	22	BAO_0000219	cell-based format	1	1 - Target assigned is non-molecular		Scientific Literature	9606	F			PC-3		CHEMBL1250473	20667627	10.1016/j.ejmech.2010.07.014	2010	Eur. J. Med. Chem.	45	4539	4544	SRB	48
CHEMBL2389008	F	Cytotoxicity against human PC3 cells assessed as growth inhibition after 48 hrs by SRB assay	Homo sapiens	5	5	BAO_0000219	cell-based format	1	1 - Target assigned is non-molecular		Scientific Literature	9606	F			PC-3		CHEMBL2384929	23618708	10.1016/j.bmc.2013.03.064	2013	Bioorg. Med. Chem.	21	2932	2940	SRB	48
CHEMBL3624966	F	Cytotoxicity against human PC3 cells after 48 hrs by SRB assay	Homo sapiens	5	15	BAO_0000219	cell-based format	1	1 - Target assigned is non-molecular		Scientific Literature	9606	F			PC-3		CHEMBL3621107	26344783	10.1016/j.ejmech.2015.07.052	2015	Eur. J. Med. Chem.	102	661	676	SRB	48
CHEMBL4625075	F	Cytotoxicity against human PC3 cells assessed as growth inhibition incubated for 48 hrs by SRB assay	Homo sapiens	2	4	BAO_0000219	cell-based format	1	1 - Target assigned is non-molecular		Scientific Literature	9606	F			PC-3		CHEMBL4622931	32631510	10.1016/j.bmcl.2020.127288	2020	Bioorg Med Chem Lett	30	127288	127288	SRB	48
CHEMBL3857769	F	Cytotoxicity against human PC3 cells assessed as growth inhibition after 48 hrs by SRB assay	Homo sapiens	3	9	BAO_0000219	cell-based format	1	1 - Target assigned is non-molecular		Scientific Literature	9606	F			PC-3		CHEMBL3856212	27240276	10.1016/j.ejmech.2016.05.028	2016	Eur J Med Chem	121	221	231	SRB	48
CHEMBL3075745	F	Anticancer activity against Homo sapiens (human) PC3 cells after 48 hr by SRB assay	Homo sapiens	2	6	BAO_0000219	cell-based format	1	1 - Target assigned is non-molecular		Scientific Literature	9606	F			PC-3		CHEMBL3044631	None	10.1007/s00044-012-0411-5	2013	Med Chem Res	22	4110	4124	SRB	48
CHEMBL3090174	F	Antiproliferative activity against human PC3 cells after 48 hrs by SRB assay	Homo sapiens	2	2	BAO_0000219	cell-based format	1	1 - Target assigned is non-molecular		Scientific Literature	9606	F			PC-3		CHEMBL3085659	24262379	10.1016/j.ejmech.2013.10.039	2013	Eur. J. Med. Chem.	70	864	874	SRB	48
CHEMBL1929959	F	Cytotoxicity against human PC3 cells after 48 hrs by SRB assay	Homo sapiens	42	42	BAO_0000219	cell-based format	1	1 - Target assigned is non-molecular		Scientific Literature	9606	F			PC-3		CHEMBL1926565	22100139	10.1016/j.ejmech.2011.10.059	2012	Eur. J. Med. Chem.	47	323	336	SRB	48
CHEMBL907800	F	Cytotoxicity against PC3 cells by SRB assay after 48 hrs	Homo sapiens	21	63	BAO_0000219	cell-based format	1	1 - Target assigned is non-molecular		Scientific Literature	9606	F			PC-3		CHEMBL1138883	17125272	10.1021/jm0606793	2006	J. Med. Chem.	49	7198	7207	SRB	48
CHEMBL3072594	F	Cytotoxicity against Homo sapiens (human) PC3 cells after 48 hr by SRB assay	Homo sapiens	15	30	BAO_0000219	cell-based format	1	1 - Target assigned is non-molecular		Scientific Literature	9606	F			PC-3		CHEMBL3045327	None	10.1007/s00044-012-0424-0	2013	Med Chem Res	22	4211	4222	SRB	48
CHEMBL4054801	F	Cytotoxicity against human PC3 cells assessed as reduction in cell viability after 48 hrs by SRB assay	Homo sapiens	30	30	BAO_0000219	cell-based format	1	1 - Target assigned is non-molecular		Scientific Literature	9606	F			PC-3		CHEMBL4052644	28500966	10.1016/j.ejmech.2017.04.062	2017	Eur J Med Chem	135	517	530	SRB	48
CHEMBL3778587	F	Cytotoxicity against human PC3 cells assessed as growth inhibition after 48 hrs by SRB assay	Homo sapiens	2	6	BAO_0000219	cell-based format	1	1 - Target assigned is non-molecular		Scientific Literature	9606	F			PC-3		CHEMBL3774317	26896706	10.1016/j.ejmech.2016.02.026	2016	Eur. J. Med. Chem.	112	171	179	SRB	48
CHEMBL1118120	F	Cytotoxicity against human PC3 cells after 48 hrs by SRB assay	Homo sapiens	14	14	BAO_0000219	cell-based format	1	1 - Target assigned is non-molecular		Scientific Literature	9606	F			PC-3		CHEMBL1155482	20444601	10.1016/j.bmcl.2010.04.037	2010	Bioorg. Med. Chem. Lett.	20	3310	3313	SRB	48
CHEMBL2434627	F	Cytotoxicity against human PC3 cells after 48 hrs by SRB method	Homo sapiens	5	5	BAO_0000219	cell-based format	1	1 - Target assigned is non-molecular		Scientific Literature	9606	F			PC-3		CHEMBL2429778	24099364	10.1021/np400606g	2013	J. Nat. Prod.	76	1970	1975	SRB	48
CHEMBL1932107	F	Cytotoxicity against human PC3 cells after 48 hrs by SRB assay	Homo sapiens	12	12	BAO_0000219	cell-based format	1	1 - Target assigned is non-molecular		Scientific Literature	9606	F			PC-3		CHEMBL1926615	22071256	10.1016/j.ejmech.2011.10.033	2012	Eur. J. Med. Chem.	47	594	600	SRB	48
CHEMBL3132716	F	Growth inhibition of human PC3 cells after 48 hrs by SRB assay	Homo sapiens	3	6	BAO_0000219	cell-based format	1	1 - Target assigned is non-molecular		Scientific Literature	9606	F			PC-3		CHEMBL3124905	24530491	10.1016/j.ejmech.2014.01.028	2014	Eur. J. Med. Chem.	75	57	66	SRB	48
CHEMBL3795903	F	Growth inhibition of human PC3 cells after 48 hrs by SRB assay	Homo sapiens	5	5	BAO_0000219	cell-based format	1	1 - Target assigned is non-molecular		Scientific Literature	9606	F			PC-3		CHEMBL3792297	27073050	10.1016/j.bmc.2016.04.001	2016	Bioorg. Med. Chem.	24	2307	2317	SRB	48
CHEMBL2341410	F	Growth inhibition of human PC3 cells after 48 hrs by SRB assay	Homo sapiens	40	40	BAO_0000219	cell-based format	1	1 - Target assigned is non-molecular		Scientific Literature	9606	F			PC-3		CHEMBL2331225	23279865	10.1016/j.ejmech.2012.11.032	2013	Eur. J. Med. Chem.	60	29	41	SRB	48
CHEMBL4147040	F	Cytotoxicity against human PC3 cells assessed as growth inhibition after 48 hrs by SRB assay	Homo sapiens	7	7	BAO_0000219	cell-based format	1	1 - Target assigned is non-molecular		Scientific Literature	9606	F			PC-3		CHEMBL4145481	29335212	10.1016/j.ejmech.2018.01.006	2018	Eur J Med Chem	145	511	523	SRB	48
CHEMBL926421	F	Growth inhibition of human PC3 cells after 48 hrs by SRB assay	Homo sapiens	1	2	BAO_0000219	cell-based format	1	1 - Target assigned is non-molecular		Scientific Literature	9606	F			PC-3		CHEMBL1141258	17665951	10.1021/np070202+	2007	J. Nat. Prod.	70	1339	1343	SRB	48
CHEMBL3866061	F	Antiproliferative activity against human PC3 cells after 48 hrs by SRB assay	Homo sapiens	16	16	BAO_0000219	cell-based format	1	1 - Target assigned is non-molecular		Scientific Literature	9606	F			PC-3		CHEMBL3865790	27344487	10.1016/j.ejmech.2016.06.023	2016	Eur J Med Chem	122	92	101	SRB	48
CHEMBL1073554	F	Growth inhibition of human PC3 cells after 48 hrs by SRB assay	Homo sapiens	1	1	BAO_0000219	cell-based format	1	1 - Target assigned is non-molecular		Scientific Literature	9606	F			PC-3		CHEMBL1157725	20006519	10.1016/j.bmc.2009.11.003	2010	Bioorg. Med. Chem.	18	971	977	SRB	48
CHEMBL3129718	F	Cytotoxicity against human PC3 cells after 48 hrs by SRB assay	Homo sapiens	1	3	BAO_0000219	cell-based format	1	1 - Target assigned is non-molecular		Scientific Literature	9606	F			PC-3		CHEMBL3124806	24561668	10.1016/j.ejmech.2014.01.044	2014	Eur. J. Med. Chem.	75	382	390	SRB	48
CHEMBL3821580	F	Growth inhibition of human PC3 cells after 48 hrs by SRB assay	Homo sapiens	2	6	BAO_0000219	cell-based format	1	1 - Target assigned is non-molecular		Scientific Literature	9606	F			PC-3		CHEMBL3817755	None	10.1039/C5MD00602C	2016	MedChemComm	7	881	899	SRB	48
CHEMBL3061650	F	Cytotoxicity against Homo sapiens (human) PC3 cells after 48 hr by SRB assay	Homo sapiens	3	6	BAO_0000219	cell-based format	1	1 - Target assigned is non-molecular		Scientific Literature	9606	F			PC-3		CHEMBL3045033	None	10.1007/s00044-011-9893-9	2012	Med Chem Res	21	3568	3580	SRB	48
CHEMBL3074492	F	Anticancer activity against Homo sapiens (human) PC3 cells after 48 hr by SRB assay	Homo sapiens	4	12	BAO_0000219	cell-based format	1	1 - Target assigned is non-molecular		Scientific Literature	9606	F			PC-3		CHEMBL3046389	None	10.1007/s00044-012-0337-y	2013	Med Chem Res	22	3760	3778	SRB	48
CHEMBL2072336	F	Cytotoxicity against human PC3 cells after 48 hrs by SRB assay	Homo sapiens	11	11	BAO_0000219	cell-based format	1	1 - Target assigned is non-molecular		Scientific Literature	9606	F			PC-3		CHEMBL2069180	22858298	10.1016/j.bmc.2012.07.027	2012	Bioorg. Med. Chem.	20	5077	5084	SRB	48
CHEMBL3297017	F	Cytotoxicity against human PC3 cells after 48 hrs by SRB assay	Homo sapiens	4	4	BAO_0000219	cell-based format	1	1 - Target assigned is non-molecular		Scientific Literature	9606	F			PC-3		CHEMBL3286203	24801734	10.1021/jm401349g	2014	J. Med. Chem.	57	4498	4510	SRB	48
CHEMBL4223736	F	Growth inhibition of human PC3 cells after 48 hrs by SRB assay	Homo sapiens	4	4	BAO_0000219	cell-based format	1	1 - Target assigned is non-molecular		Scientific Literature	9606	F			PC-3		CHEMBL4219227	29655982	10.1016/j.bmcl.2018.04.006	2018	Bioorg Med Chem Lett	28	1860	1863	SRB	48
CHEMBL2439510	F	Growth inhibition of human PC3 cells after 48 hrs by SRB assay	Homo sapiens	27	27	BAO_0000219	cell-based format	1	1 - Target assigned is non-molecular		Scientific Literature	9606	F			PC-3		CHEMBL2434921	24095759	10.1016/j.ejmech.2013.09.022	2013	Eur. J. Med. Chem.	69	670	677	SRB	48
CHEMBL3094651	F	Cytotoxicity against human PC3 cells assessed as growth inhibition after 48 hrs by SRB assay	Homo sapiens	2	2	BAO_0000219	cell-based format	1	1 - Target assigned is non-molecular		Scientific Literature	9606	F			PC-3		CHEMBL3091344	24148837	10.1016/j.bmc.2013.09.063	2013	Bioorg. Med. Chem.	21	7257	7266	SRB	48
CHEMBL4046206	F	Cytotoxicity against human PC3 cells assessed as reduction in cell viability incubated for 48 hrs by SRB assay	Homo sapiens	40	40	BAO_0000219	cell-based format	1	1 - Target assigned is non-molecular		Scientific Literature	9606	F			PC-3		CHEMBL4043172	28803799	10.1016/j.bmc.2017.07.048	2017	Bioorg Med Chem	25	5290	5302	SRB	48
CHEMBL972236	F	Cytotoxicity against human PC-3 cells after 48 hrs by SRB assay	Homo sapiens	4	4	BAO_0000219	cell-based format	1	1 - Target assigned is non-molecular		Scientific Literature	9606	F			PC-3		CHEMBL1158122	17190444	10.1021/np068016b	2006	J. Nat. Prod.	69	1692	1696	SRB	48
CHEMBL2092236	F	Growth inhibition of human PC3 cells after 48 hrs by SRB assay	Homo sapiens	7	7	BAO_0000219	cell-based format	1	1 - Target assigned is non-molecular		Scientific Literature	9606	F			PC-3		CHEMBL2086239	22982122	10.1016/j.ejmech.2012.08.021	2012	Eur. J. Med. Chem.	56	166	178	SRB	48
CHEMBL3222823	F	Growth inhibition of human PC3 cells after 48 hrs by SRB assay	Homo sapiens	7	7	BAO_0000219	cell-based format	1	1 - Target assigned is non-molecular		Scientific Literature	9606	F			PC-3		CHEMBL3217491	None	10.1039/C0MD00116C	2010	MedChemComm	1	355	360	SRB	48
CHEMBL1286623	F	Growth inhibition of human PC3 cells after 48 hrs by SRB assay	Homo sapiens	1	2	BAO_0000219	cell-based format	1	1 - Target assigned is non-molecular		Scientific Literature	9606	F			PC-3		CHEMBL1275294	20810193	10.1016/j.ejmech.2010.08.008	2010	Eur. J. Med. Chem.	45	5012	5021	SRB	48
CHEMBL2438334	F	Cytotoxicity against human PC3 cells after 48 hrs by SRB assay	Homo sapiens	24	24	BAO_0000219	cell-based format	1	1 - Target assigned is non-molecular		Scientific Literature	9606	F			PC-3		CHEMBL2434942	24056146	10.1016/j.ejmech.2013.08.017	2013	Eur. J. Med. Chem.	69	310	315	SRB	48
CHEMBL4380257	F	Cytotoxicity against human PC3 cells expressing Staphylococcus saprophyticus nitroreductase NtrB assessed as reduction in cell viability in presence of NADH as cofactor after 48 hrs by SRB assay	Homo sapiens	21	21	BAO_0000219	cell-based format	1	1 - Target assigned is non-molecular		Scientific Literature	9606	F			PC-3		CHEMBL4376859	31841727	10.1016/j.ejmech.2019.111937	2020	Eur J Med Chem	187	111937	111937	SRB	48
CHEMBL3600240	F	Growth inhibition of human PC3 cells after 48 hrs by SRB assay	Homo sapiens	4	4	BAO_0000219	cell-based format	1	1 - Target assigned is non-molecular		Scientific Literature	9606	F			PC-3		CHEMBL3596157	26022840	10.1016/j.bmcl.2015.05.019	2015	Bioorg. Med. Chem. Lett.	25	2763	2767	SRB	48
CHEMBL3863729	F	Cytotoxicity against human PC3 cells assessed as growth inhibition after 48 hrs by SRB assay	Homo sapiens	11	11	BAO_0000219	cell-based format	1	1 - Target assigned is non-molecular		Scientific Literature	9606	F			PC-3		CHEMBL3862022	27756564	10.1016/j.bmcl.2016.10.005	2016	Bioorg Med Chem Lett	26	5528	5533	SRB	48
CHEMBL2383738	F	Cytotoxicity against human PC3 cells after 48 hrs by SRB assay	Homo sapiens	19	19	BAO_0000219	cell-based format	1	1 - Target assigned is non-molecular		Scientific Literature	9606	F			PC-3		CHEMBL2380302	23584541	10.1016/j.ejmech.2013.03.028	2013	Eur. J. Med. Chem.	63	782	792	SRB	48
CHEMBL3069642	F	Anticancer activity against Homo sapiens (human) PC3 cells after 48 hr by SRB assay	Homo sapiens	1	3	BAO_0000219	cell-based format	1	1 - Target assigned is non-molecular		Scientific Literature	9606	F			PC-3		CHEMBL3046848	None	10.1007/s00044-012-0324-3	2013	Med Chem Res	22	3289	3308	SRB	48
CHEMBL1913795	F	Growth inhibition of human PC3 cells after 48 hrs by SRB assay	Homo sapiens	1	3	BAO_0000219	cell-based format	1	1 - Target assigned is non-molecular		Scientific Literature	9606	F			PC-3		CHEMBL1909514	21794960	10.1016/j.ejmech.2011.07.001	2011	Eur. J. Med. Chem.	46	4311	4323	SRB	48
CHEMBL2317321	F	Cytotoxicity against human PC3 after 48 hrs by SRB assay	Homo sapiens	1	2	BAO_0000219	cell-based format	1	1 - Target assigned is non-molecular		Scientific Literature	9606	F			PC-3		CHEMBL2311467	23279862	10.1016/j.ejmech.2012.11.037	2013	Eur. J. Med. Chem.	60	1	9	SRB	48
CHEMBL2161636	F	Cytotoxicity against human PC3 cells after 48 hrs by SRB assay	Homo sapiens	1	5	BAO_0000219	cell-based format	1	1 - Target assigned is non-molecular		Scientific Literature	9606	F			PC-3		CHEMBL2157987	22840417	10.1016/j.bmcl.2012.07.038	2012	Bioorg. Med. Chem. Lett.	22	5438	5444	SRB	48
CHEMBL1053098	F	Cytotoxicity against human PC3 cells after 48 hrs by SRB method	Homo sapiens	20	20	BAO_0000219	cell-based format	1	1 - Target assigned is non-molecular		Scientific Literature	9606	F			PC-3		CHEMBL1152923	19425589	10.1021/np9000366	2009	J. Nat. Prod.	72	988	993	SRB	48
CHEMBL4374025	F	Antiproliferative activity against human PC3 cells assessed as reduction in cell viability after 48 hrs by SRB assay	Homo sapiens	4	4	BAO_0000219	cell-based format	1	1 - Target assigned is non-molecular		Scientific Literature	9606	F			PC-3		CHEMBL4373641	None	10.1039/C9MD00121B	2019	MedChemComm	10	1205	1211	SRB	48
CHEMBL4350810	F	Cytotoxicity against human PC3 cells assessed as growth inhibition after 48 hrs by SRB assay	Homo sapiens	1	6	BAO_0000219	cell-based format	1	1 - Target assigned is non-molecular		Scientific Literature	9606	F			PC-3		CHEMBL4346757	31362922	10.1016/j.bmcl.2019.07.042	2019	Bioorg Med Chem Lett	29	2632	2634	SRB	48
CHEMBL3063162	F	Cytotoxicity against Homo sapiens (human) PC3 cells after 48 hr by SRB assay	Homo sapiens	6	6	BAO_0000219	cell-based format	1	1 - Target assigned is non-molecular		Scientific Literature	9606	F			PC-3		CHEMBL3045485	None	10.1007/s00044-011-9887-7	2012	Med Chem Res	21	3720	3729	SRB	48
CHEMBL3878546	F	Antiproliferative activity against human PC3 cells after 48 hrs by SRB assay	Homo sapiens	6	6	BAO_0000219	cell-based format	1	1 - Target assigned is non-molecular		Scientific Literature	9606	F			PC-3		CHEMBL3877292	27792980	10.1016/j.ejmech.2016.10.018	2016	Eur J Med Chem	124	1093	1104	SRB	48
CHEMBL1103292	F	Cytotoxicity against human PC3 cells after 48 hrs by SRB assay	Homo sapiens	7	7	BAO_0000219	cell-based format	1	1 - Target assigned is non-molecular		Scientific Literature	9606	F			PC-3		CHEMBL1154874	20045224	10.1016/j.ejmech.2009.11.049	2010	Eur. J. Med. Chem.	45	1211	1219	SRB	48
CHEMBL906283	F	Growth inhibition of human PC3 cells after 48 hrs by SRB protein assay	Homo sapiens	3	9	BAO_0000219	cell-based format	1	1 - Target assigned is non-molecular		Scientific Literature	9606	F			PC-3		CHEMBL1143809	17166630	10.1016/j.ejmech.2006.10.017	2007	Eur. J. Med. Chem.	42	327	333	SRB	48
CHEMBL2148407	F	Growth inhibition of human PC3 cells after 48 hrs by SRB assay	Homo sapiens	2	6	BAO_0000219	cell-based format	1	1 - Target assigned is non-molecular		Scientific Literature	9606	F			PC-3		CHEMBL2146441	22960694	10.1016/j.ejmech.2012.08.012	2012	Eur. J. Med. Chem.	56	56	69	SRB	48
CHEMBL3384933	F	Cytotoxicity against human PC3 cells after 48 hrs by SRB assay	Homo sapiens	11	11	BAO_0000219	cell-based format	1	1 - Target assigned is non-molecular		Scientific Literature	9606	F			PC-3		CHEMBL3351287	25259515	10.1016/j.ejmech.2014.09.049	2014	Eur. J. Med. Chem.	87	228	236	SRB	48
CHEMBL1000845	F	Cytotoxicity against human PC3 cells after 48 hrs by SRB assay	Homo sapiens	1	1	BAO_0000219	cell-based format	1	1 - Target assigned is non-molecular		Scientific Literature	9606	F			PC-3		CHEMBL1151243	15270558	10.1021/np0305369	2004	J. Nat. Prod.	67	1088	1093	SRB	48
CHEMBL2025767	F	Cytotoxicity against human PC3 cells after 48 hrs by SRB assay	Homo sapiens	3	3	BAO_0000219	cell-based format	1	1 - Target assigned is non-molecular		Scientific Literature	9606	F			PC-3		CHEMBL2021907	22260294	10.1021/np200796e	2012	J. Nat. Prod.	75	494	496	SRB	48
CHEMBL1168713	F	Growth inhibition of human PC3 cells after 48 hrs by SRB assay	Homo sapiens	1	1	BAO_0000219	cell-based format	1	1 - Target assigned is non-molecular		Scientific Literature	9606	F			PC-3		CHEMBL1166003	20524638	10.1021/np100111s	2010	J. Nat. Prod.	73	1102	1106	SRB	48
CHEMBL2345438	F	Growth inhibition of human PC3 cells after 48 hrs by SRB assay	Homo sapiens	1	1	BAO_0000219	cell-based format	1	1 - Target assigned is non-molecular		Scientific Literature	9606	F			PC-3		CHEMBL2331097	23352482	10.1016/j.bmc.2012.12.029	2013	Bioorg. Med. Chem.	21	1180	1189	SRB	48
CHEMBL1826406	F	Antitumor activity against human PC3 cells after 48 hrs by SRB assay	Homo sapiens	1	3	BAO_0000219	cell-based format	1	1 - Target assigned is non-molecular		Scientific Literature	9606	F			PC-3		CHEMBL1821594	21820217	10.1016/j.ejmech.2011.07.012	2011	Eur. J. Med. Chem.	46	4411	4418	SRB	48
CHEMBL2415514	F	Antiproliferative activity against human PC3 cells assessed as concentration required for total cell growth inhibition after 48 hrs by SRB assay	Homo sapiens	20	20	BAO_0000219	cell-based format	1	1 - Target assigned is non-molecular		Scientific Literature	9606	F			PC-3		CHEMBL2412995	23876338	10.1016/j.bmc.2013.06.044	2013	Bioorg. Med. Chem.	21	5107	5117	SRB	48
CHEMBL2352511	F	Cytotoxicity against human PC3 cells after 48 hrs by SRB assay	Homo sapiens	1	3	BAO_0000219	cell-based format	1	1 - Target assigned is non-molecular		Scientific Literature	9606	F			PC-3		CHEMBL2346534	23142066	10.1016/j.ejmech.2012.10.017	2013	Eur. J. Med. Chem.	61	132	145	SRB	48
CHEMBL2340322	F	Cytotoxicity against human PC3 cells after 48 hrs by SRB assay	Homo sapiens	1	6	BAO_0000219	cell-based format	1	1 - Target assigned is non-molecular		Scientific Literature	9606	F			PC-3		CHEMBL2331220	23333063	10.1016/j.ejmech.2012.07.011	2013	Eur. J. Med. Chem.	62	785	798	SRB	48
CHEMBL2091376	F	Cytotoxicity against human PC3 cells after 48 hrs by SRB assay	Homo sapiens	1	3	BAO_0000219	cell-based format	1	1 - Target assigned is non-molecular		Scientific Literature	9606	F			PC-3		CHEMBL2086254	22910137	10.1016/j.ejmech.2012.08.002	2012	Eur. J. Med. Chem.	56	292	300	SRB	48
CHEMBL4629009	F	Antiproliferative activity against human PC3 cells assessed as inhibition of cell growth measured after 48 hrs by SRB assay	Homo sapiens	5	5	BAO_0000219	cell-based format	1	1 - Target assigned is non-molecular		Scientific Literature	9606	F			PC-3		CHEMBL4627344	32201193	10.1016/j.bmc.2020.115426	2020	Bioorg Med Chem	28	115426	115426	SRB	48
CHEMBL1291265	F	Cytotoxicity against human PC3 after 48 hrs by SRB assay	Homo sapiens	13	13	BAO_0000219	cell-based format	1	1 - Target assigned is non-molecular		Scientific Literature	9606	F			PC-3		CHEMBL1287750	21044847	10.1016/j.bmc.2010.10.019	2010	Bioorg. Med. Chem.	18	8226	8234	SRB	48
CHEMBL4234394	F	Cytotoxicity against human PC3 cells after 48 hrs by SRB assay	Homo sapiens	2	6	BAO_0000219	cell-based format	1	1 - Target assigned is non-molecular		Scientific Literature	9606	F			PC-3		CHEMBL4229455	30026041	10.1016/j.bmc.2018.07.012	2018	Bioorg Med Chem	26	4209	4224	SRB	48
CHEMBL2338958	F	Cytotoxicity against human PC3 cells after 48 hrs by SRB assay	Homo sapiens	1	3	BAO_0000219	cell-based format	1	1 - Target assigned is non-molecular		Scientific Literature	9606	F			PC-3		CHEMBL2331514	23063746	10.1016/j.ejmech.2012.09.039	2013	Eur. J. Med. Chem.	61	122	131	SRB	48
CHEMBL4311658	F	Antiproliferative activity against human PC3 cells after 48 hrs by SRB assay	Homo sapiens	2	2	BAO_0000219	cell-based format	1	1 - Target assigned is non-molecular		Scientific Literature	9606	F			PC-3		CHEMBL4308908	30553626	10.1016/j.bmc.2018.11.037	2019	Bioorg Med Chem	27	265	277	SRB	48
CHEMBL2421511	F	Growth inhibition of human PC3 cells after 48 hrs by SRB assay	Homo sapiens	2	2	BAO_0000219	cell-based format	1	1 - Target assigned is non-molecular		Scientific Literature	9606	F			PC-3		CHEMBL2417479	23803585	10.1016/j.bmcl.2013.05.096	2013	Bioorg. Med. Chem. Lett.	23	4319	4323	SRB	48
CHEMBL2168101	F	Antiproliferative activity against human PC3 cells after 48 hrs by SRB assay	Homo sapiens	7	7	BAO_0000219	cell-based format	1	1 - Target assigned is non-molecular		Scientific Literature	9606	F			PC-3		CHEMBL2163309	22783954	10.1021/jm300564b	2012	J. Med. Chem.	55	7285	7289	SRB	48
CHEMBL3773799	F	Cytotoxicity against human PC3 cells after 48 hrs by SRB assay	Homo sapiens	1	3	BAO_0000219	cell-based format	1	1 - Target assigned is non-molecular		Scientific Literature	9606	F			PC-3		CHEMBL3769371	None	10.1039/C5MD00293A	2015	MedChemComm	6	1942	1953	SRB	48
CHEMBL2433207	F	Cytotoxicity against human PC3 cells after 48 hrs by SRB assay	Homo sapiens	2	4	BAO_0000219	cell-based format	1	1 - Target assigned is non-molecular		Scientific Literature	9606	F			PC-3		CHEMBL2429866	None	10.1007/s00044-013-0798-7	2013	Med Chem Res	None	1	10	SRB	48
CHEMBL3056320	F	Cytotoxicity against Homo sapiens (human) PC3 cells after 48 hr by SRB assay	Homo sapiens	13	13	BAO_0000219	cell-based format	1	1 - Target assigned is non-molecular		Scientific Literature	9606	F			PC-3		CHEMBL3046832	None	10.1007/s00044-007-9033-8	2007	Med Chem Res	16	300	318	SRB	48
CHEMBL1062543	F	Cytotoxicity against p53-deficient human PC3 cells after 48 hrs by SRB assay	Homo sapiens	14	28	BAO_0000219	cell-based format	1	1 - Target assigned is non-molecular		Scientific Literature	9606	F			PC-3		CHEMBL1153527	19715319	10.1021/jm900469e	2009	J. Med. Chem.	52	5649	5661	SRB	48
CHEMBL959847	F	Antitumor activity against human PC3 cells after 48 hrs by SRB assay	Homo sapiens	2	4	BAO_0000219	cell-based format	1	1 - Target assigned is non-molecular		Scientific Literature	9606	F			PC-3		CHEMBL1151801	18752965	10.1016/j.bmc.2008.08.023	2008	Bioorg. Med. Chem.	16	8492	8500	SRB	48
CHEMBL4191681	F	Cytotoxicity against human PC3 cells assessed as cell growth inhibition after 48 hrs by SRB assay	Homo sapiens	19	19	BAO_0000219	cell-based format	1	1 - Target assigned is non-molecular		Scientific Literature	9606	F			PC-3		CHEMBL4190225	28641156	10.1016/j.ejmech.2017.06.021	2017	Eur J Med Chem	138	1	12	SRB	48
CHEMBL3054615	F	Cytotoxicity against Homo sapiens (human) PC3 cells after 48 hr by SRB assay	Homo sapiens	12	12	BAO_0000219	cell-based format	1	1 - Target assigned is non-molecular		Scientific Literature	9606	F			PC-3		CHEMBL3045383	None	10.1007/s00044-010-9481-4	2011	Med Chem Res	20	1331	1339	SRB	48
CHEMBL4395711	F	Anticancer activity against human PC3 cells assessed as cell growth inhibition measured after 48 hrs by SRB assay	Homo sapiens	2	4	BAO_0000219	cell-based format	1	1 - Target assigned is non-molecular		Scientific Literature	9606	F			PC-3		CHEMBL4393705	31096118	10.1016/j.ejmech.2019.05.013	2019	Eur J Med Chem	176	50	60	SRB	48
CHEMBL2045230	F	Growth inhibition of human PC3 cells after 48 hrs by SRB assay	Homo sapiens	1	3	BAO_0000219	cell-based format	1	1 - Target assigned is non-molecular		Scientific Literature	9606	F			PC-3		CHEMBL2040759	22703846	10.1016/j.ejmech.2012.05.030	2012	Eur. J. Med. Chem.	54	907	913	SRB	48
CHEMBL1815643	F	Growth inhibition of human PC3 cells after 48 hrs by SRB assay	Homo sapiens	13	13	BAO_0000219	cell-based format	1	1 - Target assigned is non-molecular		Scientific Literature	9606	F			PC-3		CHEMBL1811823	20031423	10.1016/j.bmc.2009.12.015	2010	Bioorg. Med. Chem.	18	526	542	SRB	48
CHEMBL1035782	F	Cytotoxicity against human PC3 cells after 48 hrs by SRB assay	Homo sapiens	20	60	BAO_0000219	cell-based format	1	1 - Target assigned is non-molecular		Scientific Literature	9606	F			PC-3		CHEMBL1140161	18817363	10.1021/jm800461k	2008	J. Med. Chem.	51	6359	6370	SRB	48
CHEMBL1026732	F	Cytotoxicity against human PC3 cells after 48 hrs by SRB assay	Homo sapiens	10	10	BAO_0000219	cell-based format	1	1 - Target assigned is non-molecular		Scientific Literature	9606	F			PC-3		CHEMBL1146487	15043402	10.1021/np0303658	2004	J. Nat. Prod.	67	316	321	SRB	48
CHEMBL4258080	F	Growth inhibition of human PC3 cells after 48 hrs by SRB assay	Homo sapiens	1	1	BAO_0000219	cell-based format	1	1 - Target assigned is non-molecular		Scientific Literature	9606	F			PC-3		CHEMBL4257458	None	10.1039/C7MD00435D	2017	MedChemComm	8	2105	2114	SRB	48
CHEMBL3062059	F	Cytotoxicity against Homo sapiens (human) PC3 cells after 48 hr by SRB assay	Homo sapiens	67	67	BAO_0000219	cell-based format	1	1 - Target assigned is non-molecular		Scientific Literature	9606	F			PC-3		CHEMBL3045315	None	10.1007/s00044-011-9824-9	2012	Med Chem Res	21	2990	2997	SRB	48
CHEMBL3757604	F	Cytotoxicity against human PC3 cells after 48 hrs by SRB method	Homo sapiens	3	3	BAO_0000219	cell-based format	1	1 - Target assigned is non-molecular		Scientific Literature	9606	F			PC-3		CHEMBL3751694	26590508	10.1016/j.ejmech.2015.10.053	2016	Eur. J. Med. Chem.	107	165	179	SRB	48
CHEMBL1225991	F	Growth inhibition of human PC3 cells after 48 hrs by SRB assay	Homo sapiens	9	18	BAO_0000219	cell-based format	1	1 - Target assigned is non-molecular		Scientific Literature	9606	F			PC-3		CHEMBL1221342	20702096	10.1016/j.bmc.2010.07.037	2010	Bioorg. Med. Chem.	18	6238	6248	SRB	48
CHEMBL3078390	F	Cytotoxicity against human PC3 after 48 hrs by SRB assay	Homo sapiens	1	3	BAO_0000219	cell-based format	1	1 - Target assigned is non-molecular		Scientific Literature	9606	F			PC-3		CHEMBL3046557	None	10.1007/s00044-013-0556-x	2013	Med Chem Res	22	5654	5669	SRB	48
CHEMBL4391922	F	Growth inhibition of human PC3 cells incubated for 48 hrs by SRB assay	Homo sapiens	3	9	BAO_0000219	cell-based format	1	1 - Target assigned is non-molecular		Scientific Literature	9606	F			PC-3		CHEMBL4390666	30844609	10.1016/j.ejmech.2019.02.056	2019	Eur J Med Chem	168	461	473	SRB	48
CHEMBL3069765	F	Cytotoxicity against Homo sapiens (human) PC3 cells after 48 hr by SRB assay	Homo sapiens	2	5	BAO_0000219	cell-based format	1	1 - Target assigned is non-molecular		Scientific Literature	9606	F			PC-3		CHEMBL3045199	None	10.1007/s00044-012-0192-x	2013	Med Chem Res	22	1909	1924	SRB	48
CHEMBL2050753	F	Growth inhibition of human PC3 cells after 48 hrs by SRB assay	Homo sapiens	4	4	BAO_0000219	cell-based format	1	1 - Target assigned is non-molecular		Scientific Literature	9606	F			PC-3		CHEMBL2046317	24900453	10.1021/ml200149g	2012	ACS Med. Chem. Lett.	3	177	181	SRB	48
CHEMBL3412423	F	Cytotoxicity against human PC3 cells assessed as growth inhibition after 48 hrs by SRB assay	Homo sapiens	12	12	BAO_0000219	cell-based format	1	1 - Target assigned is non-molecular		Scientific Literature	9606	F			PC-3		CHEMBL3407388	25557492	10.1016/j.ejmech.2014.12.050	2015	Eur. J. Med. Chem.	92	212	220	SRB	48
CHEMBL3118256	F	Cytotoxicity against human PC3 cells after 48 hrs by SRB assay	Homo sapiens	3	7	BAO_0000219	cell-based format	1	1 - Target assigned is non-molecular		Scientific Literature	9606	F			PC-3		CHEMBL3112450	24360999	10.1016/j.bmcl.2013.12.005	2014	Bioorg. Med. Chem. Lett.	24	624	629	SRB	48
CHEMBL3390935	F	Cytotoxicity against human PC3 cells after 48 hrs by SRB assay	Homo sapiens	3	9	BAO_0000219	cell-based format	1	1 - Target assigned is non-molecular		Scientific Literature	9606	F			PC-3		CHEMBL3390836	None	10.1039/C2MD20185B	2012	MedChemComm	3	1309	1315	SRB	48
CHEMBL4613485	F	Cytotoxicity against human PC3 cells assessed as reduction in cell viability after 48 hrs by SRB assay	Homo sapiens	2	2	BAO_0000219	cell-based format	1	1 - Target assigned is non-molecular		Scientific Literature	9606	F			PC-3		CHEMBL4613209	30660827	10.1016/j.ejmech.2019.01.017	2019	Eur J Med Chem	165	59	79	SRB	48
CHEMBL4140023	F	Cytotoxicity against human PC3 cells assessed as cell growth inhibition after 48 hrs by SRB assay	Homo sapiens	3	3	BAO_0000219	cell-based format	1	1 - Target assigned is non-molecular		Scientific Literature	9606	F			PC-3		CHEMBL4138122	28734245	10.1016/j.ejmech.2017.07.009	2017	Eur J Med Chem	138	774	806	SRB	48
CHEMBL2168098	F	Antiproliferative activity against human paclitaxel-resistant PC3-TxR cells after 48 hrs by SRB assay	Homo sapiens	6	6	BAO_0000219	cell-based format	1	1 - Target assigned is non-molecular		Scientific Literature	9606	F			PC3-TxR		CHEMBL2163309	22783954	10.1021/jm300564b	2012	J. Med. Chem.	55	7285	7289	SRB	48
CHEMBL4054561	F	Growth inhibition of human PC3 cells after 48 hrs by SRB assay	Homo sapiens	1	1	BAO_0000219	cell-based format	1	1 - Target assigned is non-molecular		Scientific Literature	9606	F			PC-3		CHEMBL4052637	28475330	10.1021/acs.jmedchem.7b00533	2017	J Med Chem	60	4714	4733	SRB	48
CHEMBL4002945	F	Antiproliferative activity against human PC3 cells after 48 hrs by SRB assay	Homo sapiens	12	12	BAO_0000219	cell-based format	1	1 - Target assigned is non-molecular		Scientific Literature	9606	F			PC-3		CHEMBL4002564	27889631	10.1016/j.ejmech.2016.11.037	2017	Eur J Med Chem	126	277	285	SRB	48
CHEMBL1954820	F	Anticancer activity against human PC3 cells after 48 hrs by SRB assay	Homo sapiens	2	6	BAO_0000219	cell-based format	1	1 - Target assigned is non-molecular		Scientific Literature	9606	F			PC-3		CHEMBL1949518	22019186	10.1016/j.ejmech.2011.08.015	2011	Eur. J. Med. Chem.	46	5763	5768	SRB	48
CHEMBL3739183	F	Cytotoxicity against human PC3 cells after 48 hrs by SRB assay	Homo sapiens	3	9	BAO_0000219	cell-based format	1	1 - Target assigned is non-molecular		Scientific Literature	9606	F			PC-3		CHEMBL3734705	26561364	10.1016/j.bmcl.2015.10.053	2015	Bioorg. Med. Chem. Lett.	25	5781	5786	SRB	48
CHEMBL2421653	F	Cytotoxicity against human PC3 cells after 48 hrs by SRB assay	Homo sapiens	9	18	BAO_0000219	cell-based format	1	1 - Target assigned is non-molecular		Scientific Literature	9606	F			PC-3		CHEMBL2417469	23871905	10.1016/j.ejmech.2013.06.049	2013	Eur. J. Med. Chem.	67	252	262	SRB	48
CHEMBL3863531	F	Cytotoxicity against human PC3 cells assessed as growth inhibition after 48 hrs by SRB assay	Homo sapiens	7	7	BAO_0000219	cell-based format	1	1 - Target assigned is non-molecular		Scientific Literature	9606	F			PC-3		CHEMBL3862012	27707624	10.1016/j.bmc.2016.09.063	2016	Bioorg Med Chem	24	6021	6030	SRB	48
CHEMBL2156038	F	Cytotoxicity against human PC3 cells expressing alpha5beta3 integrin assessed as cell survival after 72 hrs by SRB assay	Homo sapiens	8	8	BAO_0000219	cell-based format	1	1 - Target assigned is non-molecular		Scientific Literature	9606	F			PC-3		CHEMBL2150976	22959246	10.1016/j.bmcl.2012.07.061	2012	Bioorg. Med. Chem. Lett.	22	6509	6512	SRB	72
CHEMBL1022376	F	Antiproliferative activity against human PC3 cells after 72 hrs by SRB assay	Homo sapiens	1	1	BAO_0000219	cell-based format	1	1 - Target assigned is non-molecular		Scientific Literature	9606	F			PC-3		CHEMBL1153429	19321350	10.1016/j.bmc.2009.02.054	2009	Bioorg. Med. Chem.	17	3152	3161	SRB	72
CHEMBL4237175	F	Cytotoxicity against human PC3 cells assessed as growth inhibition after 72 hrs by SRB assay	Homo sapiens	37	37	BAO_0000219	cell-based format	1	1 - Target assigned is non-molecular		Scientific Literature	9606	F			PC-3		CHEMBL4229571	30253887	10.1016/j.bmc.2018.09.019	2018	Bioorg Med Chem	26	5181	5193	SRB	72
CHEMBL945681	F	Growth inhibition of human PC3 cells after 72 hrs by SRB assay	Homo sapiens	2	2	BAO_0000219	cell-based format	1	1 - Target assigned is non-molecular		Scientific Literature	9606	F			PC-3		CHEMBL1140956	17981366	10.1016/j.ejmech.2007.09.018	2008	Eur. J. Med. Chem.	43	1478	1488	SRB	72
CHEMBL4140072	F	Cytotoxicity against human PC3 cells assessed as inhibition of cell growth after 72 hrs by SRB assay	Homo sapiens	1	1	BAO_0000219	cell-based format	1	1 - Target assigned is non-molecular		Scientific Literature	9606	F			PC-3		CHEMBL4138122	28734245	10.1016/j.ejmech.2017.07.009	2017	Eur J Med Chem	138	774	806	SRB	72
CHEMBL3626227	F	Antiproliferative activity against human PC3 cells after 72 hrs by SRB assay	Homo sapiens	7	7	BAO_0000219	cell-based format	1	1 - Target assigned is non-molecular		Scientific Literature	9606	F			PC-3		CHEMBL3621070	26291037	10.1016/j.ejmech.2015.07.048	2015	Eur. J. Med. Chem.	102	277	287	SRB	72
CHEMBL3420314	F	Inhibition of cell proliferation of human PC3 cells after 72 hrs by SRB assay	Homo sapiens	1	1	BAO_0000219	cell-based format	1	1 - Target assigned is non-molecular		Scientific Literature	9606	F			PC-3		CHEMBL3414492	25827399	10.1016/j.ejmech.2015.03.041	2015	Eur. J. Med. Chem.	95	302	312	SRB	72
CHEMBL3820581	F	Cytotoxicity against human PC3 cells after 72 hrs by SRB assay	Homo sapiens	1	1	BAO_0000219	cell-based format	1	1 - Target assigned is non-molecular		Scientific Literature	9606	F			PC-3		CHEMBL3817755	None	10.1039/C5MD00602C	2016	MedChemComm	7	881	899	SRB	72
CHEMBL2352681	F	Antiproliferative activity against human PC3 cells after 72 hrs by SRB assay	Homo sapiens	4	4	BAO_0000219	cell-based format	1	1 - Target assigned is non-molecular		Scientific Literature	9606	F			PC-3		CHEMBL2346642	23466227	10.1016/j.bmcl.2013.02.031	2013	Bioorg. Med. Chem. Lett.	23	1957	1960	SRB	72
CHEMBL1274966	F	Antiproliferative activity against human PC3 cells after 72 hrs by SRB assay	Homo sapiens	15	15	BAO_0000219	cell-based format	1	1 - Target assigned is non-molecular		Scientific Literature	9606	F			PC-3		CHEMBL1268882	20833543	10.1016/j.bmcl.2010.08.106	2010	Bioorg. Med. Chem. Lett.	20	6217	6221	SRB	72
CHEMBL3627291	F	Cytotoxicity against human PC3 cells assessed as growth inhibition after 72 hrs by SRB assay	Homo sapiens	11	11	BAO_0000219	cell-based format	1	1 - Target assigned is non-molecular		Scientific Literature	9606	F			PC-3		CHEMBL3621165	26393416	10.1021/acs.jmedchem.5b00764	2015	J. Med. Chem.	58	7749	7762	SRB	72
CHEMBL3993902	F	Antiproliferative activity against human PC3 cells after 72 hrs by SRB assay	Homo sapiens	17	17	BAO_0000219	cell-based format	1	1 - Target assigned is non-molecular		Scientific Literature	9606	F			PC-3		CHEMBL3992539	28109945	10.1016/j.ejmech.2017.01.016	2017	Eur J Med Chem	127	509	520	SRB	72
CHEMBL2162071	F	Cytotoxicity against human PC3 cells after 72 hrs by SRB assay	Homo sapiens	18	18	BAO_0000219	cell-based format	1	1 - Target assigned is non-molecular		Scientific Literature	9606	F			PC-3		CHEMBL2157988	23044367	10.1016/j.bmcl.2012.09.038	2012	Bioorg. Med. Chem. Lett.	22	6862	6866	SRB	72
CHEMBL3395044	F	Antiproliferative activity against human PC3 cells after 72 hrs by SRB method in presence on NMN	Homo sapiens	1	1	BAO_0000219	cell-based format	1	1 - Target assigned is non-molecular		Scientific Literature	9606	F			PC-3		CHEMBL3393056	25556090	10.1016/j.bmcl.2014.12.026	2015	Bioorg. Med. Chem. Lett.	25	529	541	SRB	72
CHEMBL2051322	F	Cytotoxicity against androgen-independent human PC3 cells after 72 hrs by SRB assay	Homo sapiens	19	19	BAO_0000219	cell-based format	1	1 - Target assigned is non-molecular		Scientific Literature	9606	F			PC-3		CHEMBL2046304	22672984	10.1016/j.bmc.2012.05.011	2012	Bioorg. Med. Chem.	20	4020	4031	SRB	72
CHEMBL2344590	F	Cytotoxicity against human PC3 cells after 72 hrs by SRB assay	Homo sapiens	9	9	BAO_0000219	cell-based format	1	1 - Target assigned is non-molecular		Scientific Literature	9606	F			PC-3		CHEMBL2331459	23434138	10.1016/j.bmc.2013.01.026	2013	Bioorg. Med. Chem.	21	2001	2006	SRB	72
CHEMBL4201782	F	Cytotoxicity against human PC3 cells after 72 hrs by SRB assay	Homo sapiens	5	5	BAO_0000219	cell-based format	1	1 - Target assigned is non-molecular		Scientific Literature	9606	F			PC-3		CHEMBL4196207	30209946	10.1021/acs.jnatprod.8b00544	2018	J Nat Prod	81	2120	2124	SRB	72
CHEMBL1067179	F	Antiproliferative activity against human PC3 cells after 72 hrs by SRB assay	Homo sapiens	1	1	BAO_0000219	cell-based format	1	1 - Target assigned is non-molecular		Scientific Literature	9606	F			PC-3		CHEMBL1157586	20153204	10.1016/j.bmc.2010.01.042	2010	Bioorg. Med. Chem.	18	1844	1853	SRB	72
CHEMBL3395043	F	Antiproliferative activity against human PC3 cells after 72 hrs by SRB method	Homo sapiens	1	1	BAO_0000219	cell-based format	1	1 - Target assigned is non-molecular		Scientific Literature	9606	F			PC-3		CHEMBL3393056	25556090	10.1016/j.bmcl.2014.12.026	2015	Bioorg. Med. Chem. Lett.	25	529	541	SRB	72
CHEMBL3757162	F	Cytotoxicity against human PC3 cells after 72 hrs by SRB assay	Homo sapiens	1	3	BAO_0000219	cell-based format	1	1 - Target assigned is non-molecular		Scientific Literature	9606	F			PC-3		CHEMBL3751764	None	10.1039/C5MD00127G	2015	MedChemComm	6	1518	1534	SRB	72
CHEMBL4155963	F	Cytotoxicity against human PC3 cells assessed as decrease in cell viability after 72 hrs by SRB assay	Homo sapiens	17	17	BAO_0000219	cell-based format	1	1 - Target assigned is non-molecular		Scientific Literature	9606	F			PC-3		CHEMBL4152304	29906687	10.1016/j.ejmech.2018.06.003	2018	Eur J Med Chem	155	406	417	SRB	72
CHEMBL4335667	F	Cytotoxicity against human PC3 cells assessed as reduction in cell viability measured after 72 hrs by SRB assay	Homo sapiens	2	3	BAO_0000219	cell-based format	1	1 - Target assigned is non-molecular		Scientific Literature	9606	F			PC-3		CHEMBL4334445	31120251	10.1021/acs.jnatprod.9b00140	2019	J Nat Prod	82	1645	1655	SRB	72
CHEMBL2388352	F	Cytotoxicity against human p53-null PC3 cells assessed as growth inhibition after 72 hrs by SRB assay	Homo sapiens	29	29	BAO_0000219	cell-based format	1	1 - Target assigned is non-molecular		Scientific Literature	9606	F			PC-3		CHEMBL2384917	23601819	10.1016/j.bmc.2013.03.061	2013	Bioorg. Med. Chem.	21	2879	2885	SRB	72
CHEMBL3784493	F	Antiproliferative activity against human PC3 cells after 72 hrs by SRB assay	Homo sapiens	18	18	BAO_0000219	cell-based format	1	1 - Target assigned is non-molecular		Scientific Literature	9606	F			PC-3		CHEMBL3779897	None	10.1039/C5MD00401B	2016	MedChemComm	7	297	310	SRB	72
CHEMBL4046964	F	Cytotoxicity against human PC3 cells assessed as inhibition of cell growth incubated for 72 hrs by SRB assay	Homo sapiens	22	22	BAO_0000219	cell-based format	1	1 - Target assigned is non-molecular		Scientific Literature	9606	F			PC-3		CHEMBL4043212	28870801	10.1016/j.bmc.2017.08.030	2017	Bioorg Med Chem	25	5586	5597	SRB	72
CHEMBL2051324	F	Antiproliferative activity against androgen-independent human PC3 cells after 72 hrs by SRB assay	Homo sapiens	12	12	BAO_0000219	cell-based format	1	1 - Target assigned is non-molecular		Scientific Literature	9606	F			PC-3		CHEMBL2046304	22672984	10.1016/j.bmc.2012.05.011	2012	Bioorg. Med. Chem.	20	4020	4031	SRB	72
CHEMBL2387882	F	Cytotoxicity against human p53 deficient PC3 cells after 72 hrs by SRB assay	Homo sapiens	38	38	BAO_0000219	cell-based format	1	1 - Target assigned is non-molecular		Scientific Literature	9606	F			PC-3		CHEMBL2384915	23611770	10.1016/j.bmc.2013.03.070	2013	Bioorg. Med. Chem.	21	2886	2894	SRB	72
CHEMBL4001497	F	Cytotoxic activity against human PC3 cells assessed as reduction in cell viability after 72 hrs by SRB assay	Homo sapiens	58	58	BAO_0000219	cell-based format	1	1 - Target assigned is non-molecular		Scientific Literature	9606	F			PC-3		CHEMBL4000202	28011223	10.1016/j.bmcl.2016.12.032	2017	Bioorg Med Chem Lett	27	505	510	SRB	72
CHEMBL1014143	F	Cytotoxicity against human PC3 cells after 72 hrs by SRB assay	Homo sapiens	10	10	BAO_0000219	cell-based format	1	1 - Target assigned is non-molecular		Scientific Literature	9606	F			PC-3		CHEMBL1151164	15104481	10.1021/np030435a	2004	J. Nat. Prod.	67	542	546	SRB	72
CHEMBL3122536	F	Cytotoxicity against human PC3 cells assessed as growth inhibition after 72 hrs by SRB assay	Homo sapiens	26	27	BAO_0000219	cell-based format	1	1 - Target assigned is non-molecular		Scientific Literature	9606	F			PC-3		CHEMBL3120107	24582402	10.1016/j.bmc.2014.01.052	2014	Bioorg. Med. Chem.	22	1889	1898	SRB	72
CHEMBL1827071	F	Cytotoxicity against human PC3 cells after 72 hrs by SRB assay	Homo sapiens	1	1	BAO_0000219	cell-based format	1	1 - Target assigned is non-molecular		Scientific Literature	9606	F			PC-3		CHEMBL1821706	21761866	10.1021/jm200511x	2011	J. Med. Chem.	54	5796	5810	SRB	72
CHEMBL3136587	F	Cytotoxicity against human PC3 cells after 72 hrs by SRB assay	Homo sapiens	6	6	BAO_0000219	cell-based format	1	1 - Target assigned is non-molecular		Scientific Literature	9606	F			PC-3		CHEMBL3132800	None	10.1039/C2MD20208E	2013	MedChemComm	4	411	416	SRB	72
CHEMBL2437546	F	Cytotoxicity against human PC3 cells after 72 hrs by SRB assay	Homo sapiens	3	13	BAO_0000219	cell-based format	1	1 - Target assigned is non-molecular		Scientific Literature	9606	F			PC-3		CHEMBL2434891	24056020	10.1016/j.ejmech.2013.08.008	2013	Eur. J. Med. Chem.	69	294	309	SRB	72
CHEMBL4416558	F	Antiproliferative activity against human PC3 cells incubated for 72 hrs by SRB assay	Homo sapiens	5	5	BAO_0000219	cell-based format	1	1 - Target assigned is non-molecular		Scientific Literature	9606	F			PC-3		CHEMBL4414620	31621322	10.1021/acs.jnatprod.9b00631	2019	J Nat Prod	82	2870	2877	SRB	72
CHEMBL4005460	F	Cytotoxicity against human PC3 cells assessed as growth inhibition after 72 hrs by SRB assay	Homo sapiens	6	6	BAO_0000219	cell-based format	1	1 - Target assigned is non-molecular		Scientific Literature	9606	F			PC-3		CHEMBL4004816	28099005	10.1021/acs.jnatprod.6b00953	2017	J Nat Prod	80	181	189	SRB	72
CHEMBL3738864	F	Cytotoxicity against human PC3 cells after 72 hrs by SRB assay	Homo sapiens	16	16	BAO_0000219	cell-based format	1	1 - Target assigned is non-molecular		Scientific Literature	9606	F			PC-3		CHEMBL3734757	26596710	10.1016/j.bmc.2015.11.003	2015	Bioorg. Med. Chem.	23	7585	7596	SRB	72
CHEMBL4340349	F	Cytotoxicity in human PC3 cells assessed as reduction in cel viability incubated for 24 or 72 hrs by SRB or MTT assay	Homo sapiens	6	6	BAO_0000219	cell-based format	1	1 - Target assigned is non-molecular		Scientific Literature	9606	F			PC-3		CHEMBL4339248	31265288	10.1021/acs.jnatprod.9b00345	2019	J Nat Prod	82	2013	2017	SRB	72
CHEMBL4050898	F	Antiproliferative activity against human PC3 cells after 72 hrs by SRB assay	Homo sapiens	2	2	BAO_0000219	cell-based format	1	1 - Target assigned is non-molecular		Scientific Literature	9606	F			PC-3		CHEMBL4049418	28333459	10.1021/acs.jmedchem.6b01502	2017	J Med Chem	60	2764	2779	SRB	72
CHEMBL1054461	F	Cytotoxicity against human PC3 cells after 72 hrs by SRB assay	Homo sapiens	3	3	BAO_0000219	cell-based format	1	1 - Target assigned is non-molecular		Scientific Literature	9606	F			PC-3		CHEMBL1155209	19717302	10.1016/j.bmcl.2009.08.033	2009	Bioorg. Med. Chem. Lett.	19	5590	5593	SRB	72
CHEMBL4256094	F	Cytotoxicity against human PC3 cells after 72 hrs by SRB assay	Homo sapiens	10	10	BAO_0000219	cell-based format	1	1 - Target assigned is non-molecular		Scientific Literature	9606	F			PC-3		CHEMBL4251711	29558119	10.1021/acs.jnatprod.7b01058	2018	J Nat Prod	81	949	956	SRB	72
CHEMBL3738737	F	Cytotoxicity against human PC3 cells incubated for 72 hrs by MTT assay	Homo sapiens	10	10	BAO_0000219	cell-based format	1	1 - Target assigned is non-molecular		Scientific Literature	9606	F			PC-3		CHEMBL3734706	26448037	10.1016/j.ejmech.2015.09.019	2015	Eur. J. Med. Chem.	104	97	105	MTT	72
CHEMBL3131422	F	Cytotoxicity against human PC3 cells after 72 hrs by MTT assay	Homo sapiens	2	2	BAO_0000219	cell-based format	1	1 - Target assigned is non-molecular		Scientific Literature	9606	F			PC-3		CHEMBL3124797	24602785	10.1016/j.ejmech.2014.02.049	2014	Eur. J. Med. Chem.	76	397	407	MTT	72
CHEMBL1826541	F	Cytotoxicity against human PC3 cells after 72 hrs by MTT assay	Homo sapiens	12	12	BAO_0000219	cell-based format	1	1 - Target assigned is non-molecular		Scientific Literature	9606	F			PC-3		CHEMBL1821703	21852140	10.1016/j.bmc.2011.07.021	2011	Bioorg. Med. Chem.	19	5670	5678	MTT	72
CHEMBL3866632	F	Antiproliferative activity against human PC3 cells after 72 hrs by MTT assay	Homo sapiens	20	20	BAO_0000219	cell-based format	1	1 - Target assigned is non-molecular		Scientific Literature	9606	F			PC-3		CHEMBL3865815	27423028	10.1016/j.ejmech.2016.07.002	2016	Eur J Med Chem	122	488	496	MTT	72
CHEMBL1067822	F	Cytotoxicity against human PC3 cells after 72 hrs by MTT assay	Homo sapiens	1	1	BAO_0000219	cell-based format	1	1 - Target assigned is non-molecular		Scientific Literature	9606	F			PC-3		CHEMBL1158510	20022750	10.1016/j.bmcl.2009.11.128	2010	Bioorg. Med. Chem. Lett.	20	1247	1251	MTT	72
CHEMBL3619132	F	Cytotoxicity against human PC3 cells after 72 hrs by MTT assay	Homo sapiens	21	22	BAO_0000219	cell-based format	1	1 - Target assigned is non-molecular		Scientific Literature	9606	F			PC-3		CHEMBL3616471	26280921	10.1016/j.ejmech.2015.08.004	2015	Eur. J. Med. Chem.	102	249	255	MTT	72
CHEMBL4384479	F	Antiproliferative activity against human PC3 cells after 72 hrs by MTT assay	Homo sapiens	26	26	BAO_0000219	cell-based format	1	1 - Target assigned is non-molecular		Scientific Literature	9606	F			PC-3		CHEMBL4382247	30472602	10.1016/j.ejmech.2018.10.067	2019	Eur J Med Chem	162	543	554	MTT	72
CHEMBL4017571	F	Antiproliferative activity against human PC3 cells after 72 hrs by MTT assay	Homo sapiens	7	7	BAO_0000219	cell-based format	1	1 - Target assigned is non-molecular		Scientific Literature	9606	F			PC-3		CHEMBL4017443	28324785	10.1016/j.ejmech.2017.03.012	2017	Eur J Med Chem	131	207	221	MTT	72
CHEMBL1006484	F	Antiproliferative activity against human PC3 cells after 72 hrs by MTT assay	Homo sapiens	1	1	BAO_0000219	cell-based format	1	1 - Target assigned is non-molecular		Scientific Literature	9606	F			PC-3		CHEMBL1156688	17937972	10.1016/j.ejmech.2007.08.005	2008	Eur. J. Med. Chem.	43	1222	1229	MTT	72
CHEMBL4271427	F	Cytotoxicity in human PC3 cells assessed as reduction in cell viability incubated for 72 hrs by MTT assay	Homo sapiens	1	1	BAO_0000219	cell-based format	1	1 - Target assigned is non-molecular		Scientific Literature	9606	F			PC-3		CHEMBL4270508	29046238	10.1016/j.ejmech.2017.09.035	2017	Eur J Med Chem	142	523	549	MTT	72
CHEMBL3867138	F	Growth inhibition of human PC3 cells measured after 72 hrs by MTT assay	Homo sapiens	12	14	BAO_0000219	cell-based format	1	1 - Target assigned is non-molecular		Scientific Literature	9606	F			PC-3		CHEMBL3865834	27504537	10.1021/acs.jnatprod.6b00577	2016	J Nat Prod	79	2122	2134	MTT	72
CHEMBL759629	F	In vitro inhibitory concentration against human prostate carcinoma PC-3 cell line using MTT assay after incubation for 72h; Not determined	Homo sapiens	1	1	BAO_0000219	cell-based format	1	1 - Target assigned is non-molecular		Scientific Literature	9606	F			PC-3		CHEMBL1144957	12617926	10.1016/s0960-894x(02)01066-1	2003	Bioorg. Med. Chem. Lett.	13	943	946	MTT	72
CHEMBL980556	F	Cytotoxicity against human PC3 cells after 72 hrs by MTT assay	Homo sapiens	15	15	BAO_0000219	cell-based format	1	1 - Target assigned is non-molecular		Scientific Literature	9606	F			PC-3		CHEMBL1149831	18272255	10.1016/j.ejmech.2007.01.008	2008	Eur. J. Med. Chem.	43	449	455	MTT	72
CHEMBL1035226	F	Cytotoxicity against human PC3 cells after 72 hrs by MTT assay	Homo sapiens	1	1	BAO_0000219	cell-based format	1	1 - Target assigned is non-molecular		Scientific Literature	9606	F			PC-3		CHEMBL1137761	19410466	10.1016/j.bmc.2009.04.022	2009	Bioorg. Med. Chem.	17	3873	3878	MTT	72
CHEMBL1052601	F	Cytotoxicity against human PC3 cells after 72 hrs by MTT assay	Homo sapiens	13	13	BAO_0000219	cell-based format	1	1 - Target assigned is non-molecular		Scientific Literature	9606	F			PC-3		CHEMBL1153534	19725582	10.1021/jm801218k	2009	J. Med. Chem.	52	5546	5550	MTT	72
CHEMBL3815300	F	Cytotoxicity against human PC3 cells after 72 hrs by MTT assay	Homo sapiens	22	22	BAO_0000219	cell-based format	1	1 - Target assigned is non-molecular		Scientific Literature	9606	F			PC-3		CHEMBL3813678	27353887	10.1016/j.bmc.2016.06.032	2016	Bioorg. Med. Chem.	24	3862	3869	MTT	72
CHEMBL2404356	F	Antiproliferative activity against human PC3 cells expressing SKP2 after 72 hrs by MTT assay	Homo sapiens	54	54	BAO_0000219	cell-based format	1	1 - Target assigned is non-molecular		Scientific Literature	9606	F			PC-3		CHEMBL2401696	23735281	10.1016/j.ejmech.2013.04.062	2013	Eur. J. Med. Chem.	65	323	336	MTT	72
CHEMBL2215593	F	Cytotoxicity against human PC3 cells after 72 hrs by MTT assay	Homo sapiens	5	5	BAO_0000219	cell-based format	1	1 - Target assigned is non-molecular		Scientific Literature	9606	F			PC-3		CHEMBL2203032	23062821	10.1016/j.bmc.2012.09.041	2012	Bioorg. Med. Chem.	20	6709	6723	MTT	72
CHEMBL1820990	F	Antiproliferative activity against p53 deficient human PC3 cells after 72 hrs by MTT assay	Homo sapiens	7	7	BAO_0000219	cell-based format	1	1 - Target assigned is non-molecular		Scientific Literature	9606	F			PC-3		CHEMBL1817600	21855354	10.1016/j.bmc.2011.07.050	2011	Bioorg. Med. Chem.	19	5454	5461	MTT	72
CHEMBL3124489	F	Cytotoxicity against human PC3 cells after 72 hrs by MTT assay relative to untreated control	Homo sapiens	32	108	BAO_0000219	cell-based format	1	1 - Target assigned is non-molecular		Scientific Literature	9606	F			PC-3		CHEMBL3120125	24389510	10.1016/j.ejmech.2013.11.034	2014	Eur. J. Med. Chem.	73	153	166	MTT	72
CHEMBL1692911	F	Cytotoxicity against human PC3 cells for 72 hrs under normoxic condition by MTT assay	Homo sapiens	19	19	BAO_0000219	cell-based format	1	1 - Target assigned is non-molecular		Scientific Literature	9606	F			PC-3		CHEMBL1687888	21281992	10.1016/j.ejmech.2011.01.007	2011	Eur. J. Med. Chem.	46	919	926	MTT	72
CHEMBL4315759	F	Antiproliferative activity against human PC3 cells assessed as reduction in cell viability incubated for 72 hrs by MTT assay	Homo sapiens	11	11	BAO_0000219	cell-based format	1	1 - Target assigned is non-molecular		Scientific Literature	9606	F			PC-3		CHEMBL4312013	31678743	10.1016/j.ejmech.2019.111810	2020	Eur J Med Chem	185	111810	111810	MTT	72
CHEMBL4343037	F	Cytotoxicity against human PC3 cells assessed as growth inhibition measured after 72 hrs by MTT assay	Homo sapiens	3	3	BAO_0000219	cell-based format	1	1 - Target assigned is non-molecular		Scientific Literature	9606	F			PC-3		CHEMBL4342411	31383628	10.1016/j.bmc.2019.07.046	2019	Bioorg Med Chem	27	4163	4173	MTT	72
CHEMBL4412139	F	Antiproliferative activity against human PC3 cells after 72 hrs by MTT assay	Homo sapiens	36	36	BAO_0000219	cell-based format	1	1 - Target assigned is non-molecular		Scientific Literature	9606	F			PC-3		CHEMBL4411279	30553142	10.1016/j.ejmech.2018.12.014	2019	Eur J Med Chem	163	500	511	MTT	72
CHEMBL4345746	F	Cytotoxicity against human PC3 cells assessed as reduction in cell viability measured after 72 hrs by MTT assay	Homo sapiens	1	2	BAO_0000219	cell-based format	1	1 - Target assigned is non-molecular		Scientific Literature	9606	F			PC-3		CHEMBL4342507	32292545	10.1021/acsmedchemlett.9b00501	2020	ACS Med Chem Lett	11	426	432	MTT	72
CHEMBL963921	F	Cytotoxicity against human PC3 cells after 72 hrs by MTT assay	Homo sapiens	3	3	BAO_0000219	cell-based format	1	1 - Target assigned is non-molecular		Scientific Literature	9606	F			PC-3		CHEMBL1139282	19022676	10.1016/j.bmc.2008.10.069	2009	Bioorg. Med. Chem.	17	311	318	MTT	72
CHEMBL3873264	F	Cytotoxicity against human PC3 cells measured after 72 hrs by MTT assay	Homo sapiens	12	12	BAO_0000219	cell-based format	1	1 - Target assigned is non-molecular		Scientific Literature	9606	F			PC-3		CHEMBL3872224	27537924	10.1016/j.ejmech.2016.08.015	2016	Eur J Med Chem	123	763	768	MTT	72
CHEMBL4138942	F	Antiproliferative activity against human PC3 cells after 72 hrs by MTT assay	Homo sapiens	27	27	BAO_0000219	cell-based format	1	1 - Target assigned is non-molecular		Scientific Literature	9606	F			PC-3		CHEMBL4138082	28494251	10.1016/j.ejmech.2017.05.018	2017	Eur J Med Chem	136	131	143	MTT	72
CHEMBL3749692	F	Antiproliferative activity against human PC3 cells after 72 hrs by MTT assay	Homo sapiens	25	25	BAO_0000219	cell-based format	1	1 - Target assigned is non-molecular		Scientific Literature	9606	F			PC-3		CHEMBL3745688	26638042	10.1016/j.ejmech.2015.11.013	2016	Eur. J. Med. Chem.	108	89	103	MTT	72
CHEMBL3603297	F	Cytotoxicity against human PC3 cells after 72 hrs by MTT assay	Homo sapiens	6	6	BAO_0000219	cell-based format	1	1 - Target assigned is non-molecular		Scientific Literature	9606	F			PC-3		CHEMBL3600310	26226379	10.1021/acs.jmedchem.5b00910	2015	J. Med. Chem.	58	6678	6696	MTT	72
CHEMBL1693818	F	Anticancer activity against hormone-resistant human PC3 cells assessed as cell proliferation after 72 hrs by MTT assay	Homo sapiens	21	21	BAO_0000219	cell-based format	1	1 - Target assigned is non-molecular		Scientific Literature	9606	F			PC-3		CHEMBL1687900	21299244	10.1021/jm101067y	2011	J. Med. Chem.	54	1178	1190	MTT	72
CHEMBL4231401	F	Cytotoxicity against human PC3 cells assessed as reduction in cell viability after 72 hrs by MTT assay	Homo sapiens	3	3	BAO_0000219	cell-based format	1	1 - Target assigned is non-molecular		Scientific Literature	9606	F			PC-3		CHEMBL4229359	29571156	10.1016/j.ejmech.2018.03.021	2018	Eur J Med Chem	150	687	697	MTT	72
CHEMBL3378073	F	Growth inhibition of human PC3 cells after 72 hrs by MTT assay	Homo sapiens	4	4	BAO_0000219	cell-based format	1	1 - Target assigned is non-molecular		Scientific Literature	9606	F			PC-3		CHEMBL3352630	24950030	10.1021/np500298h	2014	J. Nat. Prod.	77	1678	1684	MTT	72
CHEMBL3226151	F	Cytotoxicity against human PC3 cells after 72 hrs by MTT assay	Homo sapiens	2	2	BAO_0000219	cell-based format	1	1 - Target assigned is non-molecular		Scientific Literature	9606	F			PC-3		CHEMBL3217578	None	10.1039/C2MD20041D	2012	MedChemComm	3	1143	1146	MTT	72
CHEMBL904656	F	Antiproliferative activity against PC3 cells after 72 hrs by MTT assay	Homo sapiens	19	19	BAO_0000219	cell-based format	1	1 - Target assigned is non-molecular		Scientific Literature	9606	F			PC-3		CHEMBL1142889	17137679	10.1016/j.ejmech.2006.10.004	2007	Eur. J. Med. Chem.	42	226	234	MTT	72
CHEMBL4153500	F	Cytotoxicity against human PC3 cells assessed as reduction in cell viability after 72 hrs by MTT assay	Homo sapiens	43	43	BAO_0000219	cell-based format	1	1 - Target assigned is non-molecular		Scientific Literature	9606	F			PC-3		CHEMBL4152217	29660689	10.1016/j.ejmech.2018.03.079	2018	Eur J Med Chem	151	686	704	MTT	72
CHEMBL2421299	F	Cytotoxicity against human PC3 cells after 72 hrs by MTT assay	Homo sapiens	17	17	BAO_0000219	cell-based format	1	1 - Target assigned is non-molecular		Scientific Literature	9606	F			PC-3		CHEMBL2417524	24033131	10.1021/np400212d	2013	J. Nat. Prod.	76	1573	1579	MTT	72
CHEMBL3766403	F	Cytotoxicity against human PC3 cells after 72 hrs by MTT assay	Homo sapiens	23	23	BAO_0000219	cell-based format	1	1 - Target assigned is non-molecular		Scientific Literature	9606	F			PC-3		CHEMBL3763091	26906472	10.1016/j.bmc.2016.02.017	2016	Bioorg. Med. Chem.	24	1495	1503	MTT	72
CHEMBL4482063	F	Cytotoxicity against human PC3 cells after 72 hrs by MTT assay	Homo sapiens	13	13	BAO_0000219	cell-based format	1	1 - Target assigned is non-molecular		Scientific Literature	9606	F			PC-3		CHEMBL4480449	30869890	10.1021/acs.jnatprod.8b00919	2019	J Nat Prod	82	850	858	MTT	72
CHEMBL905291	F	Antiproliferative activity against human PC3 cells after 72 hrs by MTT assay	Homo sapiens	8	8	BAO_0000219	cell-based format	1	1 - Target assigned is non-molecular		Scientific Literature	9606	F			PC-3		CHEMBL1143025	17337191	10.1016/j.bmc.2007.02.046	2007	Bioorg. Med. Chem.	15	3208	3216	MTT	72
CHEMBL4340716	F	Antiproliferative activity against human PC3 cells assessed as decrease in cell viability measured after 72 hrs by MTT assay	Homo sapiens	21	21	BAO_0000219	cell-based format	1	1 - Target assigned is non-molecular		Scientific Literature	9606	F			PC-3		CHEMBL4340507	30763817	10.1016/j.ejmech.2019.01.066	2019	Eur J Med Chem	167	61	75	MTT	72
CHEMBL3267668	F	Cytotoxicity against human PC3 cells assessed as reduction in cell viability after 72 hrs by MTT assay	Homo sapiens	8	8	BAO_0000219	cell-based format	1	1 - Target assigned is non-molecular		Scientific Literature	9606	F			PC-3		CHEMBL3259579	24721833	10.1016/j.bmc.2014.03.026	2014	Bioorg. Med. Chem.	22	2655	2661	MTT	72
CHEMBL4054097	F	Antiproliferative activity against human PC3 cells after 72 hrs by MTT assay	Homo sapiens	14	14	BAO_0000219	cell-based format	1	1 - Target assigned is non-molecular		Scientific Literature	9606	F			PC-3		CHEMBL4052629	28458133	10.1016/j.ejmech.2017.03.020	2017	Eur J Med Chem	135	270	281	MTT	72
CHEMBL3377503	F	Growth inhibition of human PC3 cells after 72 hrs by MTT assay	Homo sapiens	11	11	BAO_0000219	cell-based format	1	1 - Target assigned is non-molecular		Scientific Literature	9606	F			PC-3		CHEMBL3351988	25064351	10.1016/j.ejmech.2014.07.053	2014	Eur. J. Med. Chem.	84	746	752	MTT	72
CHEMBL4031332	F	Antiproliferative activity against human PC3 cells after 72 hrs by MTT assay	Homo sapiens	13	13	BAO_0000219	cell-based format	1	1 - Target assigned is non-molecular		Scientific Literature	9606	F			PC-3		CHEMBL4028864	28953386	10.1021/acs.jmedchem.7b00678	2017	J Med Chem	60	8336	8357	MTT	72
CHEMBL4195376	F	Antiproliferative activity against human PC3 cells after 72 hrs by MTT assay	Homo sapiens	11	11	BAO_0000219	cell-based format	1	1 - Target assigned is non-molecular		Scientific Literature	9606	F			PC-3		CHEMBL4190394	29787262	10.1021/acs.jmedchem.8b00384	2018	J Med Chem	61	5304	5322	MTT	72
CHEMBL1664144	F	Cytotoxicity against human PC3 cells after 72 hrs by MTT assay	Homo sapiens	35	105	BAO_0000219	cell-based format	1	1 - Target assigned is non-molecular		Scientific Literature	9606	F			PC-3		CHEMBL1649384	21115210	10.1016/j.ejmech.2010.11.013	2011	Eur. J. Med. Chem.	46	265	274	MTT	72
CHEMBL4034719	F	Cytotoxicity against human PC3 cells assessed as decrease in cell viability after 72 hrs by MTT assay	Homo sapiens	31	31	BAO_0000219	cell-based format	1	1 - Target assigned is non-molecular		Scientific Literature	9606	F			PC-3		CHEMBL4033645	28428040	10.1016/j.bmc.2017.04.001	2017	Bioorg Med Chem	25	3148	3157	MTT	72
CHEMBL4230313	F	Antiproliferative activity against human PC3 cells after 72 hrs by MTT assay	Homo sapiens	13	13	BAO_0000219	cell-based format	1	1 - Target assigned is non-molecular		Scientific Literature	9606	F			PC-3		CHEMBL4229335	29407983	10.1016/j.ejmech.2018.01.069	2018	Eur J Med Chem	146	588	598	MTT	72
CHEMBL4610845	F	Antiproliferative activity against human PC3 cells assessed as reduction in cell viability incubated for 72 hrs by MTT assay	Homo sapiens	5	5	BAO_0000219	cell-based format	1	1 - Target assigned is non-molecular		Scientific Literature	9606	F			PC-3		CHEMBL4610012	31859027	10.1016/j.bmc.2019.115253	2020	Bioorg Med Chem	28	115253	115253	MTT	72
CHEMBL1035912	F	Antiproliferative activity against human PC-3 cells after 72 hrs by MTT assay	Homo sapiens	8	8	BAO_0000219	cell-based format	1	1 - Target assigned is non-molecular		Scientific Literature	9606	F			PC-3		CHEMBL1142542	18930407	10.1016/j.bmc.2008.09.063	2008	Bioorg. Med. Chem.	16	9764	9771	MTT	72
CHEMBL4132063	F	Cytotoxicity against human PC3 cells assessed as reduction in cell viability after 72 hrs by MTT assay	Homo sapiens	31	31	BAO_0000219	cell-based format	1	1 - Target assigned is non-molecular		Scientific Literature	9606	F			PC-3		CHEMBL4130367	28759877	10.1016/j.ejmech.2017.07.049	2017	Eur J Med Chem	138	1042	1052	MTT	72
CHEMBL2090145	F	Antineoplastic activity against human PC3 cells after 72 hrs by MTT assay	Homo sapiens	10	10	BAO_0000219	cell-based format	1	1 - Target assigned is non-molecular		Scientific Literature	9606	F			PC-3		CHEMBL2086393	22677312	10.1016/j.bmcl.2012.05.038	2012	Bioorg. Med. Chem. Lett.	22	4854	4858	MTT	72
CHEMBL1055848	F	Cytotoxicity against human PC3 cells after 72 hrs by MTT assay	Homo sapiens	12	12	BAO_0000219	cell-based format	1	1 - Target assigned is non-molecular		Scientific Literature	9606	F			PC-3		CHEMBL1153609	19406535	10.1016/j.ejmech.2009.03.036	2009	Eur. J. Med. Chem.	44	3739	3745	MTT	72
CHEMBL2317053	F	Antiproliferative activity against human PC3 cells after 72 hrs by MTT assay	Homo sapiens	4	4	BAO_0000219	cell-based format	1	1 - Target assigned is non-molecular		Scientific Literature	9606	F			PC-3		CHEMBL2311499	23202849	10.1016/j.ejmech.2012.10.051	2013	Eur. J. Med. Chem.	59	39	47	MTT	72
CHEMBL4623088	F	Antiproliferative activity against human PC3 cells assessed as inhibition of cell growth after 72 hrs by MTT assay	Homo sapiens	7	7	BAO_0000219	cell-based format	1	1 - Target assigned is non-molecular		Scientific Literature	9606	F			PC-3		CHEMBL4622834	32199690	10.1016/j.bmc.2020.115433	2020	Bioorg Med Chem	28	115433	115433	MTT	72
CHEMBL4034745	F	Cytotoxicity against human PC3 cells assessed as reduction in cell viability after 72 hrs by MTT assay	Homo sapiens	19	19	BAO_0000219	cell-based format	1	1 - Target assigned is non-molecular		Scientific Literature	9606	F			PC-3		CHEMBL4033647	28431339	10.1016/j.ejmech.2017.04.012	2017	Eur J Med Chem	134	316	333	MTT	72
CHEMBL3750497	F	Cytotoxicity against human PC3 cells after 72 hrs by MTT assay	Homo sapiens	3	3	BAO_0000219	cell-based format	1	1 - Target assigned is non-molecular		Scientific Literature	9606	F			PC-3		CHEMBL3745689	26712098	10.1016/j.bmc.2015.12.016	2016	Bioorg. Med. Chem.	24	277	285	MTT	72
CHEMBL4262764	F	Cytotoxicity against human PC3 cells assessed as decrease in cell viability using compound loaded PLGA microcapsule after 72 hrs by MTT assay	Homo sapiens	1	1	BAO_0000219	cell-based format	1	1 - Target assigned is non-molecular		Scientific Literature	9606	F			PC-3		CHEMBL4261536	None	10.1039/C7MD00196G	2017	MedChemComm	8	1993	2002	MTT	72
CHEMBL1010030	F	Antiproliferative activity against human PC-3 cells after 72 hrs by MTT assay	Homo sapiens	4	8	BAO_0000219	cell-based format	1	1 - Target assigned is non-molecular		Scientific Literature	9606	F			PC-3		CHEMBL1151741	19053760	10.1021/jm800831y	2008	J. Med. Chem.	51	7944	7952	MTT	72
CHEMBL4350448	F	Antiproliferative activity against human PC3 cells assessed as inhibition in cell growth incubated for 72 hrs by MTT assay	Homo sapiens	2	2	BAO_0000219	cell-based format	1	1 - Target assigned is non-molecular		Scientific Literature	9606	F			PC-3		CHEMBL4346756	31362920	10.1016/j.bmcl.2019.07.043	2019	Bioorg Med Chem Lett	29	2650	2654	MTT	72
CHEMBL3862600	F	Cytotoxicity against human PC3 cells assessed as reduction in cell viability after 72 hrs by MTT assay	Homo sapiens	13	13	BAO_0000219	cell-based format	1	1 - Target assigned is non-molecular		Scientific Literature	9606	F			PC-3		CHEMBL3861964	27329938	10.1021/acs.jnatprod.6b00137	2016	J Nat Prod	79	1752	1761	MTT	72
CHEMBL4149478	F	Growth inhibition of human PC3 cells after 72 hrs by MTT assay	Homo sapiens	2	2	BAO_0000219	cell-based format	1	1 - Target assigned is non-molecular		Scientific Literature	9606	F			PC-3		CHEMBL4145571	29746134	10.1021/acs.jnatprod.8b00170	2018	J Nat Prod	81	1266	1277	MTT	72
CHEMBL4340338	F	Cytotoxicity in human PC3 cells assessed as reduction in cell viability incubated for 72 hrs by MTT assay	Homo sapiens	6	6	BAO_0000219	cell-based format	1	1 - Target assigned is non-molecular		Scientific Literature	9606	F			PC-3		CHEMBL4339247	31251621	10.1021/acs.jnatprod.8b00918	2019	J Nat Prod	82	1752	1758	MTT	72
CHEMBL2045467	F	Cytotoxicity against human PC3 cells after 72 hrs by MTT assay	Homo sapiens	25	25	BAO_0000219	cell-based format	1	1 - Target assigned is non-molecular		Scientific Literature	9606	F			PC-3		CHEMBL2040806	22809559	10.1016/j.ejmech.2012.06.012	2012	Eur. J. Med. Chem.	54	626	636	MTT	72
CHEMBL3269949	F	Cytotoxicity against human PC3 cells after 72 hrs by MTT assay	Homo sapiens	24	24	BAO_0000219	cell-based format	1	1 - Target assigned is non-molecular		Scientific Literature	9606	F			PC-3		CHEMBL3259744	24736114	10.1016/j.bmcl.2014.03.076	2014	Bioorg. Med. Chem. Lett.	24	2309	2314	MTT	72
CHEMBL3089151	F	Growth inhibition of human PC3 cells after 72 hrs by MTT assay	Homo sapiens	10	10	BAO_0000219	cell-based format	1	1 - Target assigned is non-molecular		Scientific Literature	9606	F			PC-3		CHEMBL3085650	24180210	10.1021/np400483c	2013	J. Nat. Prod.	76	2065	2073	MTT	72
CHEMBL2404355	F	Antiproliferative activity against human PC3 cells expressing PCDNA after 72 hrs by MTT assay	Homo sapiens	54	54	BAO_0000219	cell-based format	1	1 - Target assigned is non-molecular		Scientific Literature	9606	F			PC-3		CHEMBL2401696	23735281	10.1016/j.ejmech.2013.04.062	2013	Eur. J. Med. Chem.	65	323	336	MTT	72
CHEMBL2434177	F	Cytotoxicity against human PC3 cells after 72 hrs by MTT assay	Homo sapiens	17	18	BAO_0000219	cell-based format	1	1 - Target assigned is non-molecular		Scientific Literature	9606	F			PC-3		CHEMBL2429743	None	10.1007/s00044-013-0854-3	2013	Med Chem Res	None	1	12	MTT	72
CHEMBL2169231	F	Cytotoxicity against human PC3 cells incubated for 72 hrs by MTT assay	Homo sapiens	10	10	BAO_0000219	cell-based format	1	1 - Target assigned is non-molecular		Scientific Literature	9606	F			PC-3		CHEMBL2163220	22175694	10.1021/jm2015292	2012	J. Med. Chem.	55	971	975	MTT	72
CHEMBL1060422	F	Cytotoxicity against human PC3 cells after 72 hrs by MTT assay	Homo sapiens	2	2	BAO_0000219	cell-based format	1	1 - Target assigned is non-molecular		Scientific Literature	9606	F			PC-3		CHEMBL1151957	19637874	10.1021/jm900342g	2009	J. Med. Chem.	52	5115	5123	MTT	72
CHEMBL3368899	F	Cytotoxicity against human PC3 cells after 72 hrs by MTT assay	Homo sapiens	1	1	BAO_0000219	cell-based format	1	1 - Target assigned is non-molecular		Scientific Literature	9606	F			PC-3		CHEMBL3352378	24978112	10.1021/jm4018042	2014	J. Med. Chem.	57	6342	6353	MTT	72
CHEMBL4394296	F	Cytotoxicity against human PC3 cells assessed as reduction in cell viability after 72 hrs by MTT assay	Homo sapiens	28	28	BAO_0000219	cell-based format	1	1 - Target assigned is non-molecular		Scientific Literature	9606	F			PC-3		CHEMBL4393664	30939352	10.1016/j.ejmech.2019.03.030	2019	Eur J Med Chem	172	36	47	MTT	72
CHEMBL2339687	F	Cytotoxicity against human PC3 cells assessed as growth inhibition after 72 hrs by MTT assay	Homo sapiens	32	32	BAO_0000219	cell-based format	1	1 - Target assigned is non-molecular		Scientific Literature	9606	F			PC-3		CHEMBL2331191	23353743	10.1016/j.ejmech.2012.12.046	2013	Eur. J. Med. Chem.	62	11	19	MTT	72
CHEMBL3414048	F	Cytotoxicity against human PC3 cells after 72 hrs by MTT assay	Homo sapiens	8	8	BAO_0000219	cell-based format	1	1 - Target assigned is non-molecular		Scientific Literature	9606	F			PC-3		CHEMBL3407441	25659752	10.1016/j.ejmech.2015.01.061	2015	Eur. J. Med. Chem.	93	64	73	MTT	72
CHEMBL1772738	F	Antitumor activity against human PC3 cells after 72 hrs by MTT assay	Homo sapiens	29	29	BAO_0000219	cell-based format	1	1 - Target assigned is non-molecular		Scientific Literature	9606	F			PC-3		CHEMBL1770062	21486694	10.1016/j.bmcl.2011.03.029	2011	Bioorg. Med. Chem. Lett.	21	3074	3077	MTT	72
CHEMBL3756461	F	Cytotoxicity against human PC3 cells after 72 hrs by MTT assay	Homo sapiens	27	27	BAO_0000219	cell-based format	1	1 - Target assigned is non-molecular		Scientific Literature	9606	F			PC-3		CHEMBL3751824	26810712	10.1016/j.bmc.2016.01.001	2016	Bioorg. Med. Chem.	24	812	819	MTT	72
CHEMBL2412364	F	Cytotoxicity against human PC3 cells after 72 hrs by MTT assay	Homo sapiens	8	8	BAO_0000219	cell-based format	1	1 - Target assigned is non-molecular		Scientific Literature	9606	F			PC-3		CHEMBL2407086	24900725	10.1021/ml400125z	2013	ACS Med. Chem. Lett.	4	651	655	MTT	72
CHEMBL4038783	F	Antiproliferative activity against human PC3 cells up to 72 hrs by MTT assay	Homo sapiens	16	16	BAO_0000219	cell-based format	1	1 - Target assigned is non-molecular		Scientific Literature	9606	F			PC-3		CHEMBL4038282	28319780	10.1016/j.ejmech.2017.03.006	2017	Eur J Med Chem	131	141	151	MTT	72
CHEMBL1696972	F	Antiproliferative activity against human PC3 cells after 72 hrs by MTT assay	Homo sapiens	1	1	BAO_0000219	cell-based format	1	1 - Target assigned is non-molecular		Scientific Literature	9606	F			PC-3		CHEMBL1687697	24900231	10.1021/ml100146z	2010	ACS Med. Chem. Lett.	1	454	459	MTT	72
CHEMBL2071749	F	Antiproliferative activity against human PC3 cells after 72 hrs by MTT assay	Homo sapiens	33	33	BAO_0000219	cell-based format	1	1 - Target assigned is non-molecular		Scientific Literature	9606	F			PC-3		CHEMBL2069210	22901386	10.1016/j.bmcl.2012.07.083	2012	Bioorg. Med. Chem. Lett.	22	5827	5832	MTT	72
CHEMBL1065641	F	Cytotoxicity against human PC3 cells after 72 hrs by MTT assay	Homo sapiens	18	18	BAO_0000219	cell-based format	1	1 - Target assigned is non-molecular		Scientific Literature	9606	F			PC-3		CHEMBL1157660	20199865	10.1016/j.bmc.2010.02.012	2010	Bioorg. Med. Chem.	18	2089	2098	MTT	72
CHEMBL2445960	F	Antiproliferative activity against human PC3 cells after 72 hrs by MTT assay	Homo sapiens	4	4	BAO_0000219	cell-based format	1	1 - Target assigned is non-molecular		Scientific Literature	9606	F			PC-3		CHEMBL2440111	24095089	10.1016/j.bmcl.2013.09.004	2013	Bioorg. Med. Chem. Lett.	23	6156	6160	MTT	72
CHEMBL1663964	F	Antiproliferative activity against human PC3 cells after 72 hrs by MTT assay	Homo sapiens	1	1	BAO_0000219	cell-based format	1	1 - Target assigned is non-molecular		Scientific Literature	9606	F			PC-3		CHEMBL1649346	21055848	10.1016/j.ejmech.2010.10.012	2011	Eur. J. Med. Chem.	46	433	438	MTT	72
CHEMBL3603699	F	Cytotoxicity against human PC3 cells after 72 hrs by MTT assay	Homo sapiens	8	8	BAO_0000219	cell-based format	1	1 - Target assigned is non-molecular		Scientific Literature	9606	F			PC-3		CHEMBL3600380	26270803	10.1021/acs.jnatprod.5b00031	2015	J. Nat. Prod.	78	2123	2127	MTT	72
CHEMBL1918854	F	Antiproliferative activity against human PC3 after 72 hrs by MTT assay	Homo sapiens	2	2	BAO_0000219	cell-based format	1	1 - Target assigned is non-molecular		Scientific Literature	9606	F			PC-3		CHEMBL1914446	22027102	10.1016/j.ejmech.2011.10.006	2011	Eur. J. Med. Chem.	46	5949	5958	MTT	72
CHEMBL1692910	F	Cytotoxicity against human PC3 cells for 72 hrs under hypoxic condition by MTT assay	Homo sapiens	19	19	BAO_0000219	cell-based format	1	1 - Target assigned is non-molecular		Scientific Literature	9606	F			PC-3		CHEMBL1687888	21281992	10.1016/j.ejmech.2011.01.007	2011	Eur. J. Med. Chem.	46	919	926	MTT	72
CHEMBL4390391	F	Cytotoxicity against PSMA-deficient human PC3 cells assessed as reduction in cell viability measured after 72 hrs by MTT assay	Homo sapiens	13	13	BAO_0000219	cell-based format	1	1 - Target assigned is non-molecular		Scientific Literature	9606	F			PC-3		CHEMBL4387766	31248772	10.1016/j.bmcl.2019.06.035	2019	Bioorg Med Chem Lett	29	2229	2235	MTT	72
CHEMBL2395503	F	Cytotoxicity against androgen receptor deficient human PC3 cells after 72 hrs by MTT assay	Homo sapiens	2	2	BAO_0000219	cell-based format	1	1 - Target assigned is non-molecular		Scientific Literature	9606	F			PC-3		CHEMBL2390851	23665800	10.1016/j.ejmech.2013.04.027	2013	Eur. J. Med. Chem.	64	442	447	MTT	72
CHEMBL3606347	F	Cytotoxicity against human PC3 cells assessed as inhibition of cell proliferation after 72 hrs by MTT assay	Homo sapiens	18	18	BAO_0000219	cell-based format	1	1 - Target assigned is non-molecular		Scientific Literature	9606	F			PC-3		CHEMBL3603746	26147240	10.1021/acs.jmedchem.5b00848	2015	J. Med. Chem.	58	6456	6480	MTT	72
CHEMBL4271101	F	Cytotoxicity in human PC3 cells assessed as reduction in cell viability incubated for 72 hrs by MTT assay	Homo sapiens	1	1	BAO_0000219	cell-based format	1	1 - Target assigned is non-molecular		Scientific Literature	9606	F			PC-3		CHEMBL4270495	28754470	10.1016/j.ejmech.2017.07.013	2017	Eur J Med Chem	142	95	130	MTT	72
CHEMBL4262757	F	Cytotoxicity against human PC3 cells assessed as decrease in cell viability after 72 hrs by MTT assay	Homo sapiens	2	2	BAO_0000219	cell-based format	1	1 - Target assigned is non-molecular		Scientific Literature	9606	F			PC-3		CHEMBL4261536	None	10.1039/C7MD00196G	2017	MedChemComm	8	1993	2002	MTT	72
CHEMBL1166361	F	Cytotoxicity against human PC3 cells after 72 hrs by MTT assay	Homo sapiens	23	23	BAO_0000219	cell-based format	1	1 - Target assigned is non-molecular		Scientific Literature	9606	F			PC-3		CHEMBL1165980	20494586	10.1016/j.bmc.2010.04.085	2010	Bioorg. Med. Chem.	18	4385	4396	MTT	72
CHEMBL4046337	F	Antiproliferative activity against human PC3 cells after 72 hrs by MTT assay	Homo sapiens	6	6	BAO_0000219	cell-based format	1	1 - Target assigned is non-molecular		Scientific Literature	9606	F			PC-3		CHEMBL4043182	28818447	10.1016/j.bmcl.2017.08.007	2017	Bioorg Med Chem Lett	27	4446	4456	MTT	72
CHEMBL965706	F	Cytotoxicity against human PC3 cells after 72 hrs by MTT assay	Homo sapiens	9	9	BAO_0000219	cell-based format	1	1 - Target assigned is non-molecular		Scientific Literature	9606	F			PC-3		CHEMBL1153874	18586355	10.1016/j.ejmech.2008.05.003	2009	Eur. J. Med. Chem.	44	701	707	MTT	72
CHEMBL1168975	F	Cytotoxicity against human PC3 cells after 72 hrs by MTT assay	Homo sapiens	3	3	BAO_0000219	cell-based format	1	1 - Target assigned is non-molecular		Scientific Literature	9606	F			PC-3		CHEMBL1165918	20451397	10.1016/j.bmc.2010.04.034	2010	Bioorg. Med. Chem.	18	3910	3924	MTT	72
CHEMBL2432669	F	Cytotoxicity against human PC3 cells assessed as growth inhibition after 72 hrs by MTT assay	Homo sapiens	10	10	BAO_0000219	cell-based format	1	1 - Target assigned is non-molecular		Scientific Literature	9606	F			PC-3		CHEMBL2429802	24063567	10.1021/np4004068	2013	J. Nat. Prod.	76	1866	1871	MTT	72
CHEMBL1924583	F	Growth inhibition of human PC3 cells after 72 hrs by MTT assay	Homo sapiens	33	33	BAO_0000219	cell-based format	1	1 - Target assigned is non-molecular		Scientific Literature	9606	F			PC-3		CHEMBL1921724	22019045	10.1016/j.bmc.2011.09.051	2011	Bioorg. Med. Chem.	19	7252	7261	MTT	72
CHEMBL3118047	F	Cytotoxicity against human PC3 cells assessed as cell viability after 72 hrs by MTT assay	Homo sapiens	35	35	BAO_0000219	cell-based format	1	1 - Target assigned is non-molecular		Scientific Literature	9606	F			PC-3		CHEMBL3112408	24530030	10.1016/j.bmc.2014.01.033	2014	Bioorg. Med. Chem.	22	1608	1619	MTT	72
CHEMBL1809470	F	Cytotoxicity against human PC3 cells after 72 hrs by MTT assay	Homo sapiens	3	3	BAO_0000219	cell-based format	1	1 - Target assigned is non-molecular		Scientific Literature	9606	F			PC-3		CHEMBL1806419	21696969	10.1016/j.bmc.2011.05.054	2011	Bioorg. Med. Chem.	19	4274	4285	MTT	72
CHEMBL4193243	F	Cytotoxicity against human PC3 cells assessed as reduction in cell viability after 72 hrs by MTT assay	Homo sapiens	6	6	BAO_0000219	cell-based format	1	1 - Target assigned is non-molecular		Scientific Literature	9606	F			PC-3		CHEMBL4190299	28782948	10.1021/acs.jnatprod.7b00105	2017	J Nat Prod	80	2232	2239	MTT	72
CHEMBL4363058	F	Cytotoxicity against human PC3 cells assessed as reduction in cell viability incubated for 72 hrs by MTT assay	Homo sapiens	21	21	BAO_0000219	cell-based format	1	1 - Target assigned is non-molecular		Scientific Literature	9606	F			PC-3		CHEMBL4359898	31445229	10.1016/j.ejmech.2019.111609	2019	Eur J Med Chem	182	111609	111609	MTT	72
CHEMBL4254917	F	Antiproliferative activity against human PC3 cells after 72 hrs by MTT assay	Homo sapiens	42	43	BAO_0000219	cell-based format	1	1 - Target assigned is non-molecular		Scientific Literature	9606	F			PC-3		CHEMBL4251648	29331754	10.1016/j.ejmech.2017.12.078	2018	Eur J Med Chem	145	315	327	MTT	72
CHEMBL1251881	F	Antiproliferative activity against human PC3 cells after 72 hrs by MTT assay	Homo sapiens	8	8	BAO_0000219	cell-based format	1	1 - Target assigned is non-molecular		Scientific Literature	9606	F			PC-3		CHEMBL1250432	20580561	10.1016/j.bmc.2010.05.072	2010	Bioorg. Med. Chem.	18	5081	5089	MTT	72
CHEMBL2187697	F	Cytotoxicity against human PC3 cells assessed as growth inhibition after 72 hrs by MTT assay	Homo sapiens	1	1	BAO_0000219	cell-based format	1	1 - Target assigned is non-molecular		Scientific Literature	9606	F			PC-3		CHEMBL2176991	23126600	10.1021/jm3011178	2012	J. Med. Chem.	55	10501	10511	MTT	72
CHEMBL2415619	F	Cytotoxicity against human PC3 cells after 72 hrs by MTT assay	Homo sapiens	24	24	BAO_0000219	cell-based format	1	1 - Target assigned is non-molecular		Scientific Literature	9606	F			PC-3		CHEMBL2413073	23792764	10.1016/j.ejmech.2013.05.035	2013	Eur. J. Med. Chem.	66	171	179	MTT	72
CHEMBL1250943	F	Cytotoxicity against human PC3 cells after 72 hrs by MTT assay	Homo sapiens	9	9	BAO_0000219	cell-based format	1	1 - Target assigned is non-molecular		Scientific Literature	9606	F			PC-3		CHEMBL1250496	20702007	10.1016/j.ejmech.2010.07.033	2010	Eur. J. Med. Chem.	45	4687	4691	MTT	72
CHEMBL906790	F	Growth inhibition of human PC3 cells after 72 hrs by MTT assay	Homo sapiens	20	20	BAO_0000219	cell-based format	1	1 - Target assigned is non-molecular		Scientific Literature	9606	F			PC-3		CHEMBL1143761	17681471	10.1016/j.bmc.2007.07.006	2007	Bioorg. Med. Chem.	15	6608	6617	MTT	72
CHEMBL1273156	F	Antiproliferative activity against human PC3 cells after 72 hrs by MTT assay	Homo sapiens	13	13	BAO_0000219	cell-based format	1	1 - Target assigned is non-molecular		Scientific Literature	9606	F			PC-3		CHEMBL1268930	20884214	10.1016/j.bmc.2010.08.057	2010	Bioorg. Med. Chem.	18	7446	7457	MTT	72
CHEMBL1058713	F	Antiproliferative activity against human PC3 cells after 72 hrs by MTT assay	Homo sapiens	8	8	BAO_0000219	cell-based format	1	1 - Target assigned is non-molecular		Scientific Literature	9606	F			PC-3		CHEMBL1152396	19555122	10.1021/np800810f	2009	J. Nat. Prod.	72	1087	1091	MTT	72
CHEMBL4409576	F	Antiproliferative activity against human PC3 cells assessed as reduction in cell proliferation incubated for 72 hrs by MTT assay	Homo sapiens	30	30	BAO_0000219	cell-based format	1	1 - Target assigned is non-molecular		Scientific Literature	9606	F			PC-3		CHEMBL4406864	31614257	10.1016/j.ejmech.2019.111764	2019	Eur J Med Chem	184	111764	111764	MTT	72
CHEMBL2148905	F	Cytotoxicity against human PC3 cells after 72 hrs by MTT assay	Homo sapiens	7	7	BAO_0000219	cell-based format	1	1 - Target assigned is non-molecular		Scientific Literature	9606	F			PC-3		CHEMBL2146453	22959527	10.1016/j.bmc.2012.08.010	2012	Bioorg. Med. Chem.	20	5774	5786	MTT	72
CHEMBL3782354	F	Cytotoxicity against human PC3 cells assessed as cell viability after 72 hrs by MTT assay	Homo sapiens	3	3	BAO_0000219	cell-based format	1	1 - Target assigned is non-molecular		Scientific Literature	9606	F			PC-3		CHEMBL3779857	26717050	10.1021/acs.jnatprod.5b00992	2016	J. Nat. Prod.	79	230	239	MTT	72
CHEMBL4134676	F	Antiproliferative activity against human PC3 cells incubated for 72 hrs by MTT assay	Homo sapiens	6	6	BAO_0000219	cell-based format	1	1 - Target assigned is non-molecular		Scientific Literature	9606	F			PC-3		CHEMBL4130471	28987602	10.1016/j.ejmech.2017.09.038	2017	Eur J Med Chem	140	392	402	MTT	72
CHEMBL3864025	F	Cytotoxicity against human PC3 cells assessed as cell growth inhibition after 72 hrs by MTT assay	Homo sapiens	1	1	BAO_0000219	cell-based format	1	1 - Target assigned is non-molecular		Scientific Literature	9606	F			PC-3		CHEMBL3862039	27994731	10.1021/acsmedchemlett.6b00180	2016	ACS Med Chem Lett	7	1024	1027	MTT	72
CHEMBL4132123	F	Antiproliferative activity against human PC3 cells after 72 hrs by MTT assay	Homo sapiens	1	1	BAO_0000219	cell-based format	1	1 - Target assigned is non-molecular		Scientific Literature	9606	F			PC-3		CHEMBL4130368	28759878	10.1016/j.ejmech.2017.07.028	2017	Eur J Med Chem	138	1053	1065	MTT	72
CHEMBL1840268	F	Cytotoxicity against human PC3 cells after 72 hrs by MTT assay	Homo sapiens	46	46	BAO_0000219	cell-based format	1	1 - Target assigned is non-molecular		Scientific Literature	9606	F			PC-3		CHEMBL1833862	21945250	10.1016/j.ejmech.2011.09.015	2011	Eur. J. Med. Chem.	46	5540	5548	MTT	72
CHEMBL4379880	F	Antiproliferative activity against human PC3 cells measured after 72 hrs under CoCl2-induced hypoxic condition by MTT assay	Homo sapiens	6	6	BAO_0000219	cell-based format	1	1 - Target assigned is non-molecular		Scientific Literature	9606	F			PC-3		CHEMBL4376843	31794211	10.1021/acs.jmedchem.9b01669	2020	J Med Chem	63	321	333	MTT	72
CHEMBL1112728	F	Growth inhibition of human PC3 cells after 72 hrs by MTT assay	Homo sapiens	18	18	BAO_0000219	cell-based format	1	1 - Target assigned is non-molecular		Scientific Literature	9606	F			PC-3		CHEMBL1156155	20303278	10.1016/j.bmc.2010.02.041	2010	Bioorg. Med. Chem.	18	2537	2548	MTT	72
CHEMBL3871455	F	Cytotoxicity against human PC3 cells assessed as reduction in cell viability measured after 72 hrs by MTT assay	Homo sapiens	28	84	BAO_0000219	cell-based format	1	1 - Target assigned is non-molecular		Scientific Literature	9606	F			PC-3		CHEMBL3871268	27487570	10.1016/j.ejmech.2016.07.042	2016	Eur J Med Chem	123	407	418	MTT	72
CHEMBL3580232	F	Antiproliferative activity against human PC3 cells assessed as inhibition of cell vaibility after 72 hrs by MTT assay	Homo sapiens	3	3	BAO_0000219	cell-based format	1	1 - Target assigned is non-molecular		Scientific Literature	9606	F			PC-3		CHEMBL3576835	25778995	10.1016/j.ejmech.2015.03.008	2015	Eur. J. Med. Chem.	94	397	404	MTT	72
CHEMBL995276	F	Antitumor activity against human PC3 cells after 72 hrs by MTT assay	Homo sapiens	7	7	BAO_0000219	cell-based format	1	1 - Target assigned is non-molecular		Scientific Literature	9606	F			PC-3		CHEMBL1156657	18763828	10.1021/np800307h	2008	J. Nat. Prod.	71	1616	1619	MTT	72
CHEMBL2380127	F	Antiproliferative activity against human PC3 cells after 72 hrs by MTT assay	Homo sapiens	19	19	BAO_0000219	cell-based format	1	1 - Target assigned is non-molecular		Scientific Literature	9606	F			PC-3		CHEMBL2375256	23514631	10.1016/j.ejmech.2013.02.007	2013	Eur. J. Med. Chem.	63	378	386	MTT	72
CHEMBL4428458	F	Growth inhibition of human PC3 cells incubated for 72 hrs by MTT assay	Homo sapiens	20	20	BAO_0000219	cell-based format	1	1 - Target assigned is non-molecular		Scientific Literature	9606	F			PC-3		CHEMBL4428037	27172319	10.1021/acs.jmedchem.6b00071	2016	J Med Chem	59	5341	5355	MTT	72
CHEMBL1929813	F	Cytotoxicity against human PC3 cells after 72 hrs by MTT assay	Homo sapiens	14	14	BAO_0000219	cell-based format	1	1 - Target assigned is non-molecular		Scientific Literature	9606	F			PC-3		CHEMBL1926543	22138307	10.1016/j.ejmech.2011.11.025	2012	Eur. J. Med. Chem.	47	546	552	MTT	72
CHEMBL3862205	F	Cytotoxicity against human PC3 cells assessed as decrease in cell viability after 72 hrs by MTT assay	Homo sapiens	21	21	BAO_0000219	cell-based format	1	1 - Target assigned is non-molecular		Scientific Literature	9606	F			PC-3		CHEMBL3861945	None	10.1039/C6MD00216A	2016	MedChemComm	7	1555	1563	MTT	72
CHEMBL2019419	F	Cytotoxicity against human PC3 cells after 72 hrs by MTT assay	Homo sapiens	22	22	BAO_0000219	cell-based format	1	1 - Target assigned is non-molecular		Scientific Literature	9606	F			PC-3		CHEMBL2016444	22480851	10.1016/j.bmc.2012.03.026	2012	Bioorg. Med. Chem.	20	2837	2844	MTT	72
CHEMBL4348200	F	Antiproliferative activity against human PC3 cells assessed as reduction in cell viability after 72 hrs by MTT assay	Homo sapiens	13	13	BAO_0000219	cell-based format	1	1 - Target assigned is non-molecular		Scientific Literature	9606	F			PC-3		CHEMBL4346680	30921757	10.1016/j.ejmech.2019.03.046	2019	Eur J Med Chem	171	169	179	MTT	72
CHEMBL1074356	F	Cytotoxicity against human PC3 cells after 72 hrs by MTT assay	Homo sapiens	4	4	BAO_0000219	cell-based format	1	1 - Target assigned is non-molecular		Scientific Literature	9606	F			PC-3		CHEMBL1157599	20158184	10.1021/jm901407s	2010	J. Med. Chem.	53	1990	1999	MTT	72
CHEMBL4273891	F	Antiproliferative activity against human PC3 cells after 72 hrs by MTT assay	Homo sapiens	8	24	BAO_0000219	cell-based format	1	1 - Target assigned is non-molecular		Scientific Literature	9606	F			PC-3		CHEMBL4270585	30071406	10.1016/j.ejmech.2018.07.063	2018	Eur J Med Chem	157	14	27	MTT	72
CHEMBL1116302	F	Cytotoxicity against human PC3 cells after 72 hrs by MTT assay	Homo sapiens	5	5	BAO_0000219	cell-based format	1	1 - Target assigned is non-molecular		Scientific Literature	9606	F			PC-3		CHEMBL1157106	20356064	10.1021/np900551u	2010	J. Nat. Prod.	73	541	547	MTT	72
CHEMBL3421159	F	Cytotoxicity against human PC3 cells after 72 hrs by MTT assay	Homo sapiens	27	54	BAO_0000219	cell-based format	1	1 - Target assigned is non-molecular		Scientific Literature	9606	F			PC-3		CHEMBL3414513	25874331	10.1016/j.ejmech.2015.04.006	2015	Eur. J. Med. Chem.	96	58	65	MTT	72
CHEMBL3396254	F	Cytotoxicity against human PC3 cells after 72 hrs by MTT assay	Homo sapiens	8	8	BAO_0000219	cell-based format	1	1 - Target assigned is non-molecular		Scientific Literature	9606	F			PC-3		CHEMBL3393007	25537531	10.1016/j.bmc.2014.11.043	2015	Bioorg. Med. Chem.	23	602	611	MTT	72
CHEMBL2422506	F	Cytotoxicity against human PC3 cells after 72 hrs by MTT assay	Homo sapiens	8	8	BAO_0000219	cell-based format	1	1 - Target assigned is non-molecular		Scientific Literature	9606	F			PC-3		CHEMBL2417525	23977995	10.1021/np400107t	2013	J. Nat. Prod.	76	1541	1547	MTT	72
CHEMBL4141524	F	Cytotoxicity against human PC3 cells assessed as reduction in cell viability after 72 hrs by MTT assay	Homo sapiens	53	54	BAO_0000219	cell-based format	1	1 - Target assigned is non-molecular		Scientific Literature	9606	F			PC-3		CHEMBL4138148	29107421	10.1016/j.ejmech.2017.10.027	2017	Eur J Med Chem	141	538	551	MTT	72
CHEMBL4179084	F	Cytotoxicity against human PC3 cells assessed as reduction in cell viability incubated for 72 hrs by MTT assay	Homo sapiens	24	25	BAO_0000219	cell-based format	1	1 - Target assigned is non-molecular		Scientific Literature	9606	F			PC-3		CHEMBL4177575	28927801	10.1016/j.bmc.2017.09.003	2017	Bioorg Med Chem	25	5754	5763	MTT	72
CHEMBL4409587	F	Antiproliferative activity against human PC3 cells assessed as reduction in cell proliferation incubated for 24 to 72 hrs by MTT assay	Homo sapiens	1	1	BAO_0000219	cell-based format	1	1 - Target assigned is non-molecular		Scientific Literature	9606	F			PC-3		CHEMBL4406864	31614257	10.1016/j.ejmech.2019.111764	2019	Eur J Med Chem	184	111764	111764	MTT	72
CHEMBL4310637	F	Cytotoxicity against human PC3 cells after 72 hrs by MTT assay	Homo sapiens	8	8	BAO_0000219	cell-based format	1	1 - Target assigned is non-molecular		Scientific Literature	9606	F			PC-3		CHEMBL4308869	30447888	10.1016/j.bmcl.2018.11.003	2019	Bioorg Med Chem Lett	29	59	61	MTT	72
CHEMBL2401591	F	Cytotoxicity against human PC3 cells assessed as growth inhibition after 72 hrs by MTT assay	Homo sapiens	8	8	BAO_0000219	cell-based format	1	1 - Target assigned is non-molecular		Scientific Literature	9606	F			PC-3		CHEMBL2396547	23707051	10.1016/j.bmcl.2013.04.069	2013	Bioorg. Med. Chem. Lett.	23	3868	3872	MTT	72
CHEMBL4184786	F	Cytotoxicity against human PC3 cells assessed as reduction in cell viability after 72 hrs by MTT assay	Homo sapiens	2	2	BAO_0000219	cell-based format	1	1 - Target assigned is non-molecular		Scientific Literature	9606	F			PC-3		CHEMBL4184103	None	10.1016/j.bmcl.2017.12.029	2018	Bioorg Med Chem Lett	28	410	414	MTT	72
CHEMBL4254149	F	Cytotoxicity against human PC3 cells assessed as reduction in cell viability after 72 hrs by MTT assay	Homo sapiens	2	2	BAO_0000219	cell-based format	1	1 - Target assigned is non-molecular		Scientific Literature	9606	F			PC-3		CHEMBL4251617	29288939	10.1016/j.ejmech.2017.11.037	2018	Eur J Med Chem	144	372	385	MTT	72
CHEMBL3821936	F	Cytotoxicity against human PC3 cells assessed as inhibition of cell proliferation after 72 hrs by MTT assay	Homo sapiens	18	18	BAO_0000219	cell-based format	1	1 - Target assigned is non-molecular		Scientific Literature	9606	F			PC-3		CHEMBL3817739	None	10.1039/C6MD00061D	2016	MedChemComm	7	972	981	MTT	72
CHEMBL3117744	F	Cytotoxicity against human PC3 cells after 72 hrs by MTT assay	Homo sapiens	4	4	BAO_0000219	cell-based format	1	1 - Target assigned is non-molecular		Scientific Literature	9606	F			PC-3		CHEMBL3112425	24350995	10.1021/jm401457n	2014	J. Med. Chem.	57	98	109	MTT	72
CHEMBL4390605	F	Cytotoxicity against human PC3 cells incubated for 72 hrs by MTT assay	Homo sapiens	5	5	BAO_0000219	cell-based format	1	1 - Target assigned is non-molecular		Scientific Literature	9606	F			PC-3		CHEMBL4387792	31381332	10.1021/acs.jnatprod.9b00198	2019	J Nat Prod	82	2337	2342	MTT	72
CHEMBL4398647	F	Antiproliferative activity against human PC3 after 72 hrs by MTT assay	Homo sapiens	13	13	BAO_0000219	cell-based format	1	1 - Target assigned is non-molecular		Scientific Literature	9606	F			PC-3		CHEMBL4396897	31157974	10.1021/acs.jmedchem.9b00003	2019	J Med Chem	62	5382	5403	MTT	72
CHEMBL3411726	F	Ratio of curcumin IC50 to compound IC50 for human PC3 cells after 72 hrs by MTT assay	Homo sapiens	1	1	BAO_0000219	cell-based format	1	1 - Target assigned is non-molecular		Scientific Literature	9606	F			PC-3		CHEMBL3407482	25728027	10.1016/j.ejmech.2015.02.005	2015	Eur. J. Med. Chem.	93	461	469	MTT	72
CHEMBL4265681	F	Antiproliferative activity against human PC3 cells after 72 hrs by MTT assay	Homo sapiens	4	4	BAO_0000219	cell-based format	1	1 - Target assigned is non-molecular		Scientific Literature	9606	F			PC-3		CHEMBL4261654	30429098	10.1016/j.bmc.2018.10.031	2018	Bioorg Med Chem	26	5824	5837	MTT	72
CHEMBL3632062	F	Antiproliferative activity against human PC3 cells assessed as cell viability incubated for 72 hrs by MTT assay	Homo sapiens	22	22	BAO_0000219	cell-based format	1	1 - Target assigned is non-molecular		Scientific Literature	9606	F			PC-3		CHEMBL3627688	25799376	10.1016/j.ejmech.2014.09.050	2015	Eur. J. Med. Chem.	103	615	627	MTT	72
CHEMBL4155048	F	Antiproliferative activity against human PC3 cells after 72 hrs by MTT assay	Homo sapiens	50	51	BAO_0000219	cell-based format	1	1 - Target assigned is non-molecular		Scientific Literature	9606	F			PC-3		CHEMBL4152264	29775935	10.1016/j.ejmech.2018.05.006	2018	Eur J Med Chem	154	29	43	MTT	72
CHEMBL1225432	F	Cytotoxicity against human PC3 cells after 72 hrs by MTT assay	Homo sapiens	35	35	BAO_0000219	cell-based format	1	1 - Target assigned is non-molecular		Scientific Literature	9606	F			PC-3		CHEMBL1221279	20673727	10.1016/j.bmc.2010.07.016	2010	Bioorg. Med. Chem.	18	6351	6359	MTT	72
CHEMBL2378864	F	Cytotoxicity against human PC3 cells after 72 hrs by MTT assay	Homo sapiens	17	17	BAO_0000219	cell-based format	1	1 - Target assigned is non-molecular		Scientific Literature	9606	F			PC-3		CHEMBL2375228	23474907	10.1016/j.ejmech.2013.01.046	2013	Eur. J. Med. Chem.	63	213	223	MTT	72
CHEMBL935795	F	Antitumor activity against androgen non-responsive human PC3 cells by MTT assay at 72 hrs	Homo sapiens	1	1	BAO_0000219	cell-based format	1	1 - Target assigned is non-molecular		Scientific Literature	9606	F			PC-3		CHEMBL1142416	18335975	10.1021/jm701212m	2008	J. Med. Chem.	51	2100	2107	MTT	72
CHEMBL1003478	F	Cytotoxicity against human PC3 cells after 72 hrs by MTT assay	Homo sapiens	20	20	BAO_0000219	cell-based format	1	1 - Target assigned is non-molecular		Scientific Literature	9606	F			PC-3		CHEMBL1151244	15270560	10.1021/np049938m	2004	J. Nat. Prod.	67	1100	1105	MTT	72
CHEMBL1038708	F	Cytotoxicity against human PC3 cells after 72 hrs by MTT assay	Homo sapiens	26	26	BAO_0000219	cell-based format	1	1 - Target assigned is non-molecular		Scientific Literature	9606	F			PC-3		CHEMBL1154696	19897281	10.1016/j.ejmech.2009.10.019	2010	Eur. J. Med. Chem.	45	343	351	MTT	72
CHEMBL3097567	F	Cytotoxicity against apoptotic-sensitive human PC3 cells assessed as growth inhibition after 72 hrs by MTT-based colorimetric assay	Homo sapiens	46	48	BAO_0000219	cell-based format	1	1 - Target assigned is non-molecular		Scientific Literature	9606	F			PC-3		CHEMBL3091366	23845202	10.1021/jm400287v	2013	J. Med. Chem.	56	6626	6637	MTT	72
CHEMBL2049293	F	Cytotoxicity against human PC3 cells after 72 hrs by MTT assay	Homo sapiens	1	1	BAO_0000219	cell-based format	1	1 - Target assigned is non-molecular		Scientific Literature	9606	F			PC-3		CHEMBL2046280	22452518	10.1021/jm300042x	2012	J. Med. Chem.	55	3852	3866	MTT	72
CHEMBL4267206	F	Antiproliferative activity against human PC3 cells after 72 hrs by MTT assay	Homo sapiens	21	21	BAO_0000219	cell-based format	1	1 - Target assigned is non-molecular		Scientific Literature	9606	F			PC-3		CHEMBL4265905	30193221	10.1016/j.ejmech.2018.08.056	2018	Eur J Med Chem	157	1249	1263	MTT	72
CHEMBL4342575	F	Cytotoxicity against human PC3 cells after 72 hrs in presence of 20% O2 by MTT assay	Homo sapiens	1	1	BAO_0000219	cell-based format	1	1 - Target assigned is non-molecular		Scientific Literature	9606	F			PC-3		CHEMBL4342402	30502116	10.1016/j.bmc.2018.11.021	2019	Bioorg Med Chem	27	16	35	MTT	72
CHEMBL3865778	F	Cytotoxicity against human PC3 cells after 72 hrs by MTT assay	Homo sapiens	24	24	BAO_0000219	cell-based format	1	1 - Target assigned is non-molecular		Scientific Literature	9606	F			PC-3		CHEMBL3864193	28340913	10.1016/j.bmc.2016.09.021	2016	Bioorg Med Chem	24	6166	6173	MTT	72
CHEMBL4379879	F	Antiproliferative activity against human PC3 cells measured after 72 hrs under normoxic condition by MTT assay	Homo sapiens	6	6	BAO_0000219	cell-based format	1	1 - Target assigned is non-molecular		Scientific Literature	9606	F			PC-3		CHEMBL4376843	31794211	10.1021/acs.jmedchem.9b01669	2020	J Med Chem	63	321	333	MTT	72
CHEMBL3795345	F	Cytotoxicity against human PC3 cells assessed as reduction in cell viability after 72 hrs by MTT assay	Homo sapiens	22	22	BAO_0000219	cell-based format	1	1 - Target assigned is non-molecular		Scientific Literature	9606	F			PC-3		CHEMBL3792291	27043268	10.1016/j.ejmech.2016.03.033	2016	Eur. J. Med. Chem.	116	27	35	MTT	72
CHEMBL970053	F	Growth inhibition of human PC-3 cells after 72 hrs by MTT assay	Homo sapiens	1	3	BAO_0000219	cell-based format	1	1 - Target assigned is non-molecular		Scientific Literature	9606	F			PC-3		CHEMBL1158007	9917320	10.1021/np980346b	1999	J. Nat. Prod.	62	194	197	MTT	72
CHEMBL3778978	F	Cytotoxicity against human PC3 cells assessed as reduction in cell growth after 72 hrs by MTT assay	Homo sapiens	29	29	BAO_0000219	cell-based format	1	1 - Target assigned is non-molecular		Scientific Literature	9606	F			PC-3		CHEMBL3774303	26923692	10.1016/j.bmcl.2016.02.059	2016	Bioorg. Med. Chem. Lett.	26	1680	1684	MTT	72
CHEMBL2341418	F	Cytotoxicity against human PC3 cells after 72 hrs by MTT assay	Homo sapiens	4	4	BAO_0000219	cell-based format	1	1 - Target assigned is non-molecular		Scientific Literature	9606	F			PC-3		CHEMBL2331430	23282042	10.1021/np300740h	2013	J. Nat. Prod.	76	72	78	MTT	72
CHEMBL2378022	F	Cytotoxicity against human PC3 cells assessed as decrease in cell survival after 72 hrs by MTT assay	Homo sapiens	12	36	BAO_0000219	cell-based format	1	1 - Target assigned is non-molecular		Scientific Literature	9606	F			PC-3		CHEMBL2375215	23501110	10.1016/j.ejmech.2013.02.013	2013	Eur. J. Med. Chem.	63	239	255	MTT	72
CHEMBL3611289	F	Cytotoxicity against human PC3 cells assessed as cell viability after 72 hrs by MTT assay	Homo sapiens	14	14	BAO_0000219	cell-based format	1	1 - Target assigned is non-molecular		Scientific Literature	9606	F			PC-3		CHEMBL3608253	26142490	10.1016/j.ejmech.2015.06.044	2015	Eur. J. Med. Chem.	101	254	265	MTT	72
CHEMBL3223768	F	Antiproliferative against human PC3 cells assessed as growth inhibition after 72 hrs by MTT assay	Homo sapiens	3	3	BAO_0000219	cell-based format	1	1 - Target assigned is non-molecular		Scientific Literature	9606	F			PC-3		CHEMBL3217482	None	10.1039/C1MD00038A	2011	MedChemComm	2	585	589	MTT	72
CHEMBL961673	F	Cytotoxicity against human PC3 cells after 72 hrs by MTT assay	Homo sapiens	21	21	BAO_0000219	cell-based format	1	1 - Target assigned is non-molecular		Scientific Literature	9606	F			PC-3		CHEMBL1153929	19243951	10.1016/j.bmc.2008.10.044	2009	Bioorg. Med. Chem.	17	2623	2631	MTT	72
CHEMBL4373609	F	Antiproliferative activity against human PC3 cells after 72 hrs by MTT assay	Homo sapiens	19	19	BAO_0000219	cell-based format	1	1 - Target assigned is non-molecular		Scientific Literature	9606	F			PC-3		CHEMBL4371101	30629433	10.1021/acs.jnatprod.8b00630	2019	J Nat Prod	82	74	79	MTT	72
CHEMBL997883	F	Antiproliferative activity against human PC3 cells after 72 hrs by MTT assay	Homo sapiens	2	2	BAO_0000219	cell-based format	1	1 - Target assigned is non-molecular		Scientific Literature	9606	F			PC-3		CHEMBL1156585	18667313	10.1016/j.bmcl.2008.07.018	2008	Bioorg. Med. Chem. Lett.	18	4655	4657	MTT	72
CHEMBL3382607	F	Cytotoxicity against human PC3 cells assessed as growth inhibition after 72 hrs by MTT assay	Homo sapiens	3	3	BAO_0000219	cell-based format	1	1 - Target assigned is non-molecular		Scientific Literature	9606	F			PC-3		CHEMBL3351507	25317694	10.1021/jm501244f	2014	J. Med. Chem.	57	9495	9511	MTT	72
CHEMBL3411721	F	Antiproliferative activity against human PC3 cells after 72 hrs by MTT assay	Homo sapiens	18	18	BAO_0000219	cell-based format	1	1 - Target assigned is non-molecular		Scientific Literature	9606	F			PC-3		CHEMBL3407482	25728027	10.1016/j.ejmech.2015.02.005	2015	Eur. J. Med. Chem.	93	461	469	MTT	72
CHEMBL3587459	F	Cytotoxicity against human PC3 cells assessed as growth inhibition after 72 hrs by MTT assay	Homo sapiens	15	15	BAO_0000219	cell-based format	1	1 - Target assigned is non-molecular		Scientific Literature	9606	F			PC-3		CHEMBL3585240	25891984	10.1016/j.bmc.2015.04.015	2015	Bioorg. Med. Chem.	23	3687	3695	MTT	72
CHEMBL4184632	F	Antiproliferative activity against human PC3 cells after 72 hrs by MTT assay	Homo sapiens	16	16	BAO_0000219	cell-based format	1	1 - Target assigned is non-molecular		Scientific Literature	9606	F			PC-3		CHEMBL4184090	None	10.1016/j.bmcl.2017.12.011	2018	Bioorg Med Chem Lett	28	497	502	MTT	72
CHEMBL1768644	F	Cytotoxicity against human PC3 cells after 72 hrs by MTT assay	Homo sapiens	20	20	BAO_0000219	cell-based format	1	1 - Target assigned is non-molecular		Scientific Literature	9606	F			PC-3		CHEMBL1764968	21388138	10.1021/jm1009428	2011	J. Med. Chem.	54	2012	2021	MTT	72
CHEMBL4412459	F	Cytotoxicity against human PC3 cells assessed as reduction in cell viability after 72 hrs by MTT assay	Homo sapiens	45	45	BAO_0000219	cell-based format	1	1 - Target assigned is non-molecular		Scientific Literature	9606	F			PC-3		CHEMBL4411288	30572179	10.1016/j.ejmech.2018.12.009	2019	Eur J Med Chem	163	690	709	MTT	72
CHEMBL4022305	F	Antiproliferative activity against human PC3 cells after 48 to 72 hrs by MTT assay	Homo sapiens	4	4	BAO_0000219	cell-based format	1	1 - Target assigned is non-molecular		Scientific Literature	9606	F			PC-3		CHEMBL4020782	28532668	10.1016/j.bmcl.2017.05.026	2017	Bioorg Med Chem Lett	27	3162	3166	MTT	72
CHEMBL4256280	F	Cytotoxicity against human PC3 cells assessed as growth inhibition after 72 hrs by MTT assay	Homo sapiens	18	18	BAO_0000219	cell-based format	1	1 - Target assigned is non-molecular		Scientific Literature	9606	F			PC-3		CHEMBL4251731	29670691	10.1021/acsmedchemlett.7b00482	2018	ACS Med Chem Lett	9	306	311	MTT	72
CHEMBL3371737	F	Cytotoxicity against human PC3 cells after 72 hrs by MTT assay	Homo sapiens	6	6	BAO_0000219	cell-based format	1	1 - Target assigned is non-molecular		Scientific Literature	9606	F			PC-3		CHEMBL3352220	25468038	10.1016/j.bmc.2014.11.003	2014	Bioorg. Med. Chem.	22	6746	6754	MTT	72
CHEMBL953527	F	Antiproliferative activity against human PC3 cells after 72 hrs by MTT assay	Homo sapiens	25	25	BAO_0000219	cell-based format	1	1 - Target assigned is non-molecular		Scientific Literature	9606	F			PC-3		CHEMBL1153333	19249204	10.1016/j.bmcl.2009.01.104	2009	Bioorg. Med. Chem. Lett.	19	2065	2069	MTT	72
CHEMBL3863839	F	Cytotoxicity against human PC3 cells after 72 hrs by MTT assay	Homo sapiens	21	22	BAO_0000219	cell-based format	1	1 - Target assigned is non-molecular		Scientific Literature	9606	F			PC-3		CHEMBL3862031	27777009	10.1016/j.bmcl.2016.10.029	2016	Bioorg Med Chem Lett	26	5450	5454	MTT	72
CHEMBL3376031	F	Cytotoxicity against human PC3 cells assessed as growth inhibition after 72 hrs by MTT assay	Homo sapiens	2	2	BAO_0000219	cell-based format	1	1 - Target assigned is non-molecular		Scientific Literature	9606	F			PC-3		CHEMBL3351406	25488840	10.1016/j.bmcl.2014.11.044	2015	Bioorg. Med. Chem. Lett.	25	302	306	MTT	72
CHEMBL1292976	F	Cytotoxicity against human PC3 cells up to 200 uM after 72 hrs by MTT assay	Homo sapiens	1	1	BAO_0000219	cell-based format	1	1 - Target assigned is non-molecular		Scientific Literature	9606	F			PC-3		CHEMBL1287659	20869139	10.1016/j.ejmech.2010.08.066	2010	Eur. J. Med. Chem.	45	5397	5405	MTT	72
CHEMBL4360660	F	Anticancer activity against human PC3 cells assessed as cell viability measured after 72 hrs by MTT assay (Rvb = 100 +/- 18.8 %)	Homo sapiens	18	18	BAO_0000219	cell-based format	1	1 - Target assigned is non-molecular		Scientific Literature	9606	F			PC-3		CHEMBL4359825	31216504	10.1016/j.ejmech.2019.06.018	2019	Eur J Med Chem	178	552	570	MTT	72
CHEMBL1063355	F	Cytotoxicity against human PC3 cells after 72 hrs by MTT assay	Homo sapiens	23	23	BAO_0000219	cell-based format	1	1 - Target assigned is non-molecular		Scientific Literature	9606	F			PC-3		CHEMBL1153491	19616947	10.1016/j.bmcl.2009.06.079	2009	Bioorg. Med. Chem. Lett.	19	4639	4642	MTT	72
CHEMBL4416670	F	Antiproliferative activity against human PC3 cells assessed as reduction in cell growth after 72 hrs by MTT assay	Homo sapiens	6	6	BAO_0000219	cell-based format	1	1 - Target assigned is non-molecular		Scientific Literature	9606	F			PC-3		CHEMBL4414629	31642315	10.1021/acs.jnatprod.9b00712	2019	J Nat Prod	82	3121	3132	MTT	72
CHEMBL2411302	F	Growth inhibition of human PC3 cells after 72 hrs by MTT assay	Homo sapiens	2	2	BAO_0000219	cell-based format	1	1 - Target assigned is non-molecular		Scientific Literature	9606	F			PC-3		CHEMBL2407062	23811258	10.1016/j.ejmech.2013.05.043	2013	Eur. J. Med. Chem.	66	335	344	MTT	72
CHEMBL4135466	F	Antiproliferative activity against human PC3 cells after 72 hrs by MTT assay	Homo sapiens	2	2	BAO_0000219	cell-based format	1	1 - Target assigned is non-molecular		Scientific Literature	9606	F			PC-3		CHEMBL4130514	29043802	10.1021/acs.jnatprod.7b00714	2017	J Nat Prod	80	2850	2854	MTT	72
CHEMBL2040207	F	Cytotoxicity against human PC3 cells after 72 hrs by MTT assay	Homo sapiens	62	62	BAO_0000219	cell-based format	1	1 - Target assigned is non-molecular		Scientific Literature	9606	F			PC-3		CHEMBL2034978	22551677	10.1016/j.ejmech.2012.04.005	2012	Eur. J. Med. Chem.	53	235	245	MTT	72
CHEMBL4342549	F	Cytotoxicity against human PC3 cells after 72 hrs in presence of 3% O2 by MTT assay	Homo sapiens	1	1	BAO_0000219	cell-based format	1	1 - Target assigned is non-molecular		Scientific Literature	9606	F			PC-3		CHEMBL4342402	30502116	10.1016/j.bmc.2018.11.021	2019	Bioorg Med Chem	27	16	35	MTT	72
CHEMBL3810824	F	Antiproliferative activity against human PC3 cells after 72 hrs by MTT assay	Homo sapiens	8	8	BAO_0000219	cell-based format	1	1 - Target assigned is non-molecular		Scientific Literature	9606	F			PC-3		CHEMBL3808348	27010810	10.1021/acs.jmedchem.6b00087	2016	J. Med. Chem.	59	3886	3905	MTT	72
CHEMBL3117743	F	Cytotoxicity against human PC3 cells up to 350 uM after 72 hrs by MTT assay	Homo sapiens	8	8	BAO_0000219	cell-based format	1	1 - Target assigned is non-molecular		Scientific Literature	9606	F			PC-3		CHEMBL3112425	24350995	10.1021/jm401457n	2014	J. Med. Chem.	57	98	109	MTT	72
CHEMBL3406154	F	Cytotoxicity against human PC3 cells after 72 hrs by MTT assay	Homo sapiens	16	17	BAO_0000219	cell-based format	1	1 - Target assigned is non-molecular		Scientific Literature	9606	F			PC-3		CHEMBL3400039	25842364	10.1016/j.bmc.2015.03.002	2015	Bioorg. Med. Chem.	23	2148	2158	MTT	72
CHEMBL2072575	F	Cytotoxicity against human PC3 cells incubated for 72 hrs by MTT assay	Homo sapiens	9	9	BAO_0000219	cell-based format	1	1 - Target assigned is non-molecular		Scientific Literature	9606	F			PC-3		CHEMBL2069203	22758788	10.1021/np300241d	2012	J. Nat. Prod.	75	1319	1325	MTT	72
CHEMBL1912101	F	Growth inhibition of human PC3 cells after 72 hrs by MTT colorimetric assay	Homo sapiens	4	4	BAO_0000219	cell-based format	1	1 - Target assigned is non-molecular		Scientific Literature	9606	F			PC-3		CHEMBL1909636	21985105	10.1021/np2005055	2011	J. Nat. Prod.	74	2299	2303	MTT	72
CHEMBL4268236	F	Antiproliferative activity against human PC3 cells after 72 hrs by MTT assay	Homo sapiens	25	25	BAO_0000219	cell-based format	1	1 - Target assigned is non-molecular		Scientific Literature	9606	F			PC-3		CHEMBL4265943	30243158	10.1016/j.ejmech.2018.09.024	2018	Eur J Med Chem	158	593	619	MTT	72
CHEMBL1071613	F	Growth inhibition of human apoptosis-sensitive PC3 cells after 72 hrs by MTT assay	Homo sapiens	16	16	BAO_0000219	cell-based format	1	1 - Target assigned is non-molecular		Scientific Literature	9606	F			PC-3		CHEMBL1159099	20045651	10.1016/j.bmc.2009.12.025	2010	Bioorg. Med. Chem.	18	1321	1330	MTT	72
CHEMBL3389135	F	Cytotoxicity against human PC3 cells after 72 hrs by MTT assay	Homo sapiens	18	18	BAO_0000219	cell-based format	1	1 - Target assigned is non-molecular		Scientific Literature	9606	F			PC-3		CHEMBL3351447	25453799	10.1016/j.bmcl.2014.10.038	2014	Bioorg. Med. Chem. Lett.	24	5413	5417	MTT	72
CHEMBL3225455	F	Cytotoxicity against human PC3 cells after 72 hrs by MTT assay	Homo sapiens	8	8	BAO_0000219	cell-based format	1	1 - Target assigned is non-molecular		Scientific Literature	9606	F			PC-3		CHEMBL3217629	None	10.1039/C2MD00255H	2012	MedChemComm	3	659	662	MTT	72
CHEMBL4197476	F	Antiproliferative activity against human PC3 cells after 72 hrs by MTT assay	Homo sapiens	21	21	BAO_0000219	cell-based format	1	1 - Target assigned is non-molecular		Scientific Literature	9606	F			PC-3		CHEMBL4196033	29475156	10.1016/j.ejmech.2018.02.033	2018	Eur J Med Chem	148	359	371	MTT	72
CHEMBL4401174	F	Antiproliferative activity against human PC3 cells measured after 72 hrs by MTT assay	Homo sapiens	5	5	BAO_0000219	cell-based format	1	1 - Target assigned is non-molecular		Scientific Literature	9606	F			PC-3		CHEMBL4400527	30716713	10.1016/j.ejmech.2019.01.041	2019	Eur J Med Chem	166	256	266	MTT	72
CHEMBL1804864	F	Cytotoxicity against human PC3 cells after 72 hrs by MTT assay	Homo sapiens	39	39	BAO_0000219	cell-based format	1	1 - Target assigned is non-molecular		Scientific Literature	9606	F			PC-3		CHEMBL1799918	21696954	10.1016/j.bmcl.2011.05.089	2011	Bioorg. Med. Chem. Lett.	21	4174	4179	MTT	72
CHEMBL3757614	F	Antiproliferative activity against human PC3 cells after 72 hrs by MTT assay	Homo sapiens	37	37	BAO_0000219	cell-based format	1	1 - Target assigned is non-molecular		Scientific Literature	9606	F			PC-3		CHEMBL3751730	26595184	10.1016/j.ejmech.2015.11.003	2016	Eur. J. Med. Chem.	107	192	203	MTT	72
CHEMBL4198285	F	Antiproliferative activity against human PC3 cells after 72 hrs by MTT assay	Homo sapiens	14	14	BAO_0000219	cell-based format	1	1 - Target assigned is non-molecular		Scientific Literature	9606	F			PC-3		CHEMBL4196069	29524728	10.1016/j.ejmech.2018.02.088	2018	Eur J Med Chem	150	53	63	MTT	72
CHEMBL1287202	F	Cytotoxicity against human PC3 cells after 72 hrs by MTT assay	Homo sapiens	7	7	BAO_0000219	cell-based format	1	1 - Target assigned is non-molecular		Scientific Literature	9606	F			PC-3		CHEMBL1275305	20817326	10.1016/j.ejmech.2010.08.021	2010	Eur. J. Med. Chem.	45	5108	5112	MTT	72
CHEMBL4146575	F	Antiproliferative activity against human PC3 cells after 72 hrs by MTT assay	Homo sapiens	28	28	BAO_0000219	cell-based format	1	1 - Target assigned is non-molecular		Scientific Literature	9606	F			PC-3		CHEMBL4145468	29310026	10.1016/j.ejmech.2017.12.094	2018	Eur J Med Chem	145	11	22	MTT	72
CHEMBL4005877	F	Growth inhibition of human PC3 cells after 72 hrs by resazurin or MTT assay	Homo sapiens	2	2	BAO_0000219	cell-based format	1	1 - Target assigned is non-molecular		Scientific Literature	9606	F			PC-3		CHEMBL4004830	28156111	10.1021/acs.jmedchem.6b01670	2017	J Med Chem	60	1892	1915	MTT	72
CHEMBL1219927	F	Cytotoxicity against human PC3 cells after 72 hrs by MTT assay	Homo sapiens	8	9	BAO_0000219	cell-based format	1	1 - Target assigned is non-molecular		Scientific Literature	9606	F			PC-3		CHEMBL1212914	20684596	10.1021/jm1001698	2010	J. Med. Chem.	53	5502	5510	MTT	72
CHEMBL1949026	F	Antiproliferative activity against human PC3 cells after 72 hrs by MTT assay	Homo sapiens	24	24	BAO_0000219	cell-based format	1	1 - Target assigned is non-molecular		Scientific Literature	9606	F			PC-3		CHEMBL1944528	22273545	10.1016/j.bmc.2012.01.003	2012	Bioorg. Med. Chem.	20	1417	1424	MTT	72
CHEMBL1017174	F	Cytotoxicity against human PC3 cells after 72 hrs by MTT assay	Homo sapiens	12	12	BAO_0000219	cell-based format	1	1 - Target assigned is non-molecular		Scientific Literature	9606	F			PC-3		CHEMBL1137740	19046794	10.1016/j.ejmech.2008.10.019	2009	Eur. J. Med. Chem.	44	2135	2144	MTT	72
CHEMBL4431647	F	Growth inhibition of human PC3 cells after 72 hrs by MTT assay	Homo sapiens	9	9	BAO_0000219	cell-based format	1	1 - Target assigned is non-molecular		Scientific Literature	9606	F			PC-3		CHEMBL4431302	26918761	10.1021/acs.jnatprod.5b01117	2016	J Nat Prod	79	1048	1055	MTT	72
CHEMBL4615646	F	Antiproliferative activity against human PC3 cells incubated for 72 hrs by MTT assay	Homo sapiens	1	1	BAO_0000219	cell-based format	1	1 - Target assigned is non-molecular		Scientific Literature	9606	F			PC-3		CHEMBL4613281	32435369	10.1021/acsmedchemlett.9b00554	2020	ACS Med Chem Lett	11	671	677	MTT	72
CHEMBL4259696	F	Antiproliferative activity against human PC3 cells after 72 hrs by MTT assay	Homo sapiens	23	23	BAO_0000219	cell-based format	1	1 - Target assigned is non-molecular		Scientific Literature	9606	F			PC-3		CHEMBL4257535	None	10.1039/C8MD00197A	2018	MedChemComm	9	1340	1350	MTT	72
CHEMBL2175082	F	Cytotoxicity against human PC3 cells incubated for 72 hrs by MTT assay	Homo sapiens	4	4	BAO_0000219	cell-based format	1	1 - Target assigned is non-molecular		Scientific Literature	9606	F			PC-3		CHEMBL2169847	22867019	10.1021/jm300605m	2012	J. Med. Chem.	55	7593	7613	MTT	72
CHEMBL3419415	F	Antiproliferative activity against human PC3 cells assessed as inhibition of cell growth after 72 hrs by MTT method	Homo sapiens	1	1	BAO_0000219	cell-based format	1	1 - Target assigned is non-molecular		Scientific Literature	9606	F			PC-3		CHEMBL3414529	25725374	10.1016/j.ejmech.2015.02.030	2015	Eur. J. Med. Chem.	93	381	391	MTT	72
CHEMBL4270974	F	Antiproliferative activity against human PC3 cells incubated for 48 to 72 hrs by MTT assay	Homo sapiens	16	16	BAO_0000219	cell-based format	1	1 - Target assigned is non-molecular		Scientific Literature	9606	F			PC-3		CHEMBL4270489	28395218	10.1016/j.ejmech.2017.03.053	2017	Eur J Med Chem	133	319	328	MTT	72
CHEMBL893205	F	Cytotoxicity against human PC3 cells by MTT assay after 72 hrs	Homo sapiens	1	1	BAO_0000219	cell-based format	1	1 - Target assigned is non-molecular		Scientific Literature	9606	F			PC-3		CHEMBL1147992	17428663	10.1016/j.bmcl.2007.03.044	2007	Bioorg. Med. Chem. Lett.	17	3091	3094	MTT	72
CHEMBL3101073	F	Antiproliferative activity against human PC3 cells after 72 hrs by MTT assay	Homo sapiens	21	21	BAO_0000219	cell-based format	1	1 - Target assigned is non-molecular		Scientific Literature	9606	F			PC-3		CHEMBL3097986	24308997	10.1016/j.bmc.2013.11.022	2014	Bioorg. Med. Chem.	22	366	373	MTT	72
CHEMBL3999761	F	Antiproliferative activity against human PC3 cells after 72 hrs by MTT assay	Homo sapiens	24	24	BAO_0000219	cell-based format	1	1 - Target assigned is non-molecular		Scientific Literature	9606	F			PC-3		CHEMBL3997830	28216405	10.1016/j.bmcl.2017.01.084	2017	Bioorg Med Chem Lett	27	1428	1436	MTT	72
CHEMBL4147418	F	Antiproliferative activity against human PC3 cells after 72 hrs by MTT assay	Homo sapiens	23	23	BAO_0000219	cell-based format	1	1 - Target assigned is non-molecular		Scientific Literature	9606	F			PC-3		CHEMBL4145503	29407946	10.1016/j.ejmech.2018.01.031	2018	Eur J Med Chem	146	147	156	MTT	72
CHEMBL4150896	F	Cytotoxicity against human PC3 cells after 72 hrs by MTT assay	Homo sapiens	6	6	BAO_0000219	cell-based format	1	1 - Target assigned is non-molecular		Scientific Literature	9606	F			PC-3		CHEMBL4145647	29985604	10.1021/acs.jnatprod.8b00289	2018	J Nat Prod	81	1651	1657	MTT	72
CHEMBL4340349	F	Cytotoxicity in human PC3 cells assessed as reduction in cel viability incubated for 24 or 72 hrs by SRB or MTT assay	Homo sapiens	6	6	BAO_0000219	cell-based format	1	1 - Target assigned is non-molecular		Scientific Literature	9606	F			PC-3		CHEMBL4339248	31265288	10.1021/acs.jnatprod.9b00345	2019	J Nat Prod	82	2013	2017	MTT	72
CHEMBL4223150	F	Growth inhibition of human PC3 cells after 72 hrs by MTT assay	Homo sapiens	1	1	BAO_0000219	cell-based format	1	1 - Target assigned is non-molecular		Scientific Literature	9606	F			PC-3		CHEMBL4219193	29606573	10.1016/j.bmcl.2018.03.057	2018	Bioorg Med Chem Lett	28	1574	1580	MTT	72
CHEMBL3865944	F	Cytotoxicity against human PC3 cells overexpressing NQO1 assessed as reduction in cell viability after 72 hrs by MTT assay	Homo sapiens	27	27	BAO_0000219	cell-based format	1	1 - Target assigned is non-molecular		Scientific Literature	9606	F			PC-3		CHEMBL3865784	27341379	10.1016/j.ejmech.2016.06.019	2016	Eur J Med Chem	122	1	16	MTT	72
CHEMBL3862364	F	Antiproliferative activity against human PC3 cells after 72 hrs by MTT assay	Homo sapiens	12	12	BAO_0000219	cell-based format	1	1 - Target assigned is non-molecular		Scientific Literature	9606	F			PC-3		CHEMBL3861956	27214307	10.1021/acs.jnatprod.5b00988	2016	J Nat Prod	79	1514	1523	MTT	72
CHEMBL4048130	F	Antiproliferative activity against human PC3 cells treated for 24 hrs measured after 72 hrs by MTT assay	Homo sapiens	21	21	BAO_0000219	cell-based format	1	1 - Target assigned is non-molecular		Scientific Literature	9606	F			PC-3		CHEMBL4043279	29037951	10.1016/j.bmcl.2017.10.014	2017	Bioorg Med Chem Lett	27	4989	4993	MTT	72
CHEMBL4042131	F	Cytotoxicity against human PC3 cells assessed as reduction in cell viability after 72 hrs by MTT assay	Homo sapiens	2	2	BAO_0000219	cell-based format	1	1 - Target assigned is non-molecular		Scientific Literature	9606	F			PC-3		CHEMBL4041503	27759387	10.1021/acs.jnatprod.6b00674	2016	J Nat Prod	79	2709	2717	MTT	72
CHEMBL4432434	F	Antiproliferative activity against human PC3 cells over-expressing LSD1 assessed as reduction in cell viability measured after 72 hrs by MTT assay	Homo sapiens	3	3	BAO_0000219	cell-based format	1	1 - Target assigned is non-molecular		Scientific Literature	9606	F			PC-3		CHEMBL4431347	27524309	10.1016/j.bmcl.2015.06.054	2016	Bioorg Med Chem Lett	26	4552	4557	MTT	72
CHEMBL2390146	F	Cytotoxicity against human PC3 cells after 72 hrs by MTT assay	Homo sapiens	6	6	BAO_0000219	cell-based format	1	1 - Target assigned is non-molecular		Scientific Literature	9606	F			PC-3		CHEMBL2385041	23602523	10.1016/j.bmc.2013.03.049	2013	Bioorg. Med. Chem.	21	3240	3244	MTT	72
CHEMBL857562	F	In vitro inhibitory concentration against human prostate carcinoma PC-3 cell line using MTT assay after incubation for 72 h	Homo sapiens	20	20	BAO_0000219	cell-based format	1	1 - Target assigned is non-molecular		Scientific Literature	9606	F			PC-3		CHEMBL1144957	12617926	10.1016/s0960-894x(02)01066-1	2003	Bioorg. Med. Chem. Lett.	13	943	946	MTT	72
CHEMBL1640647	F	Cytotoxicity against human PC3 cells after 72 hrs by MTT assay	Homo sapiens	4	4	BAO_0000219	cell-based format	1	1 - Target assigned is non-molecular		Scientific Literature	9606	F			PC-3		CHEMBL1629441	21077681	10.1021/jm1009742	2010	J. Med. Chem.	53	8619	8626	MTT	72
CHEMBL853866	F	Cytotoxicity against human PC3 cell line by MTT assay after 72 hrs	Homo sapiens	4	4	BAO_0000219	cell-based format	1	1 - Target assigned is non-molecular		Scientific Literature	9606	F			PC-3		CHEMBL1137366	17125278	10.1021/jm060712l	2006	J. Med. Chem.	49	7242	7246	MTT	72
CHEMBL4360666	F	Anticancer activity against human PC3 cells assessed as reduction in cell viability measured after 72 hrs by MTT assay	Homo sapiens	2	2	BAO_0000219	cell-based format	1	1 - Target assigned is non-molecular		Scientific Literature	9606	F			PC-3		CHEMBL4359825	31216504	10.1016/j.ejmech.2019.06.018	2019	Eur J Med Chem	178	552	570	MTT	72
CHEMBL4141548	F	Cytotoxicity against human PC3 cells after 72 hrs by MTT assay	Homo sapiens	8	8	BAO_0000219	cell-based format	1	1 - Target assigned is non-molecular		Scientific Literature	9606	F			PC-3		CHEMBL4138149	29107429	10.1016/j.ejmech.2017.09.002	2017	Eur J Med Chem	141	721	733	MTT	72
CHEMBL3791814	F	Cytotoxicity against human PC3 cells after 72 hrs by MTT assay	Homo sapiens	25	29	BAO_0000219	cell-based format	1	1 - Target assigned is non-molecular		Scientific Literature	9606	F			PC-3		CHEMBL3784916	26974379	10.1016/j.ejmech.2016.02.057	2016	Eur. J. Med. Chem.	114	101	117	MTT	72
CHEMBL4407655	F	Anticancer activity against human PC3 cells after 72 to 102 hrs by MTT assay	Homo sapiens	1	1	BAO_0000219	cell-based format	1	1 - Target assigned is non-molecular		Scientific Literature	9606	F			PC-3		CHEMBL4406812	31306817	10.1016/j.ejmech.2019.06.056	2019	Eur J Med Chem	179	863	915	MTT	72
CHEMBL4033826	F	Cytotoxicity against human PC3 cells after 24 to 72 hrs by MTT assay	Homo sapiens	1	1	BAO_0000219	cell-based format	1	1 - Target assigned is non-molecular		Scientific Literature	9606	F			PC-3		CHEMBL4033604	28051860	10.1021/acs.jnatprod.6b00963	2017	J Nat Prod	80	676	683	MTT	72
CHEMBL1026521	F	Cytotoxicity against androgen-independent human PC3 cells after 72 hrs by MTT assay	Homo sapiens	44	44	BAO_0000219	cell-based format	1	1 - Target assigned is non-molecular		Scientific Literature	9606	F			PC-3		CHEMBL1136847	19138519	10.1016/j.bmcl.2008.12.089	2009	Bioorg. Med. Chem. Lett.	19	1183	1186	MTT	72
CHEMBL3292969	F	Cytotoxicity against human PC3 cells after 72 hrs by MTT assay	Homo sapiens	16	16	BAO_0000219	cell-based format	1	1 - Target assigned is non-molecular		Scientific Literature	9606	F			PC-3		CHEMBL3286199	24798098	10.1016/j.bmcl.2014.04.037	2014	Bioorg. Med. Chem. Lett.	24	2741	2743	MTT	72
CHEMBL2327232	F	Cytotoxicity against human PC3 cells after 72 hrs by MTT assay	Homo sapiens	15	15	BAO_0000219	cell-based format	1	1 - Target assigned is non-molecular		Scientific Literature	9606	F			PC-3		CHEMBL2321789	24900662	10.1021/ml3004632	2013	ACS Med. Chem. Lett.	4	297	301	MTT	72
CHEMBL3776881	F	Cytotoxicity against human PC3 cells after 72 hrs by MTT assay	Homo sapiens	25	25	BAO_0000219	cell-based format	1	1 - Target assigned is non-molecular		Scientific Literature	9606	F			PC-3		CHEMBL3774366	26964675	10.1016/j.bmc.2016.02.046	2016	Bioorg. Med. Chem.	24	1749	1756	MTT	72
CHEMBL3767366	F	Cytotoxicity against human PC3 cells after 72 hrs by MTT assay	Homo sapiens	1	1	BAO_0000219	cell-based format	1	1 - Target assigned is non-molecular		Scientific Literature	9606	F			PC-3		CHEMBL3763012	26780304	10.1021/acs.jmedchem.5b01439	2016	J. Med. Chem.	59	965	984	MTT	72
CHEMBL3783888	F	Growth inhibition of human PC3 cells assessed as cell viability after 72 hrs by MTT assay	Homo sapiens	24	24	BAO_0000219	cell-based format	1	1 - Target assigned is non-molecular		Scientific Literature	9606	F			PC-3		CHEMBL3779876	26994691	10.1016/j.ejmech.2016.01.035	2016	Eur. J. Med. Chem.	114	232	243	MTT	72
CHEMBL2404354	F	Antiproliferative activity against human PC3 cells after 72 hrs by MTT assay	Homo sapiens	54	54	BAO_0000219	cell-based format	1	1 - Target assigned is non-molecular		Scientific Literature	9606	F			PC-3		CHEMBL2401696	23735281	10.1016/j.ejmech.2013.04.062	2013	Eur. J. Med. Chem.	65	323	336	MTT	72
CHEMBL1647065	F	Cytotoxicity against human PC3 cells after 72 hrs by MTT assay	Homo sapiens	2	2	BAO_0000219	cell-based format	1	1 - Target assigned is non-molecular		Scientific Literature	9606	F			PC-3		CHEMBL1641569	21129977	10.1016/j.bmc.2010.11.024	2011	Bioorg. Med. Chem.	19	295	305	MTT	72
CHEMBL3868224	F	Antiproliferative activity against human PC3 cells measured after 72 hrs by MTT assay	Homo sapiens	1	1	BAO_0000219	cell-based format	1	1 - Target assigned is non-molecular		Scientific Literature	9606	F			PC-3		CHEMBL3867470	27815119	10.1016/j.bmcl.2016.10.062	2016	Bioorg Med Chem Lett	26	5674	5678	MTT	72
CHEMBL1113410	F	Cytotoxicity against human androgen receptor negative PC3 cells after 72 hrs by MTT assay	Homo sapiens	3	3	BAO_0000219	cell-based format	1	1 - Target assigned is non-molecular		Scientific Literature	9606	F			PC-3		CHEMBL1156960	20226660	10.1016/j.bmcl.2010.02.077	2010	Bioorg. Med. Chem. Lett.	20	2078	2081	MTT	72
CHEMBL2438806	F	Cytotoxicity against human PC3 cells assessed as growth inhibition after 72 hrs by MTT assay	Homo sapiens	2	2	BAO_0000219	cell-based format	1	1 - Target assigned is non-molecular		Scientific Literature	9606	F			PC-3		CHEMBL2434882	24077182	10.1016/j.ejmech.2013.08.029	2013	Eur. J. Med. Chem.	69	323	330	MTT	72
CHEMBL974778	F	Cytotoxicity against human PC3 cells after 72 hrs by MTT assay	Homo sapiens	14	14	BAO_0000219	cell-based format	1	1 - Target assigned is non-molecular		Scientific Literature	9606	F			PC-3		CHEMBL1158697	15787433	10.1021/np0496441	2005	J. Nat. Prod.	68	342	348	MTT	72
CHEMBL3578470	F	Antiproliferative activity against human PC3 cells assessed as inhibition of cell viability after 72 hrs by MTT assay	Homo sapiens	15	15	BAO_0000219	cell-based format	1	1 - Target assigned is non-molecular		Scientific Literature	9606	F			PC-3		CHEMBL3576861	25938266	10.1021/acs.jmedchem.5b00035	2015	J. Med. Chem.	58	4230	4241	MTT	72
CHEMBL3406770	F	Cytotoxicity against human PC3 cells after 72 hrs by MTT assay	Homo sapiens	31	93	BAO_0000219	cell-based format	1	1 - Target assigned is non-molecular		Scientific Literature	9606	F			PC-3		CHEMBL3399918	25792142	10.1016/j.bmc.2015.02.048	2015	Bioorg. Med. Chem.	23	1716	1727	MTT	72
CHEMBL919564	F	Antiproliferative activity against androgen-independent human PC3 cells after 72 hrs by MTT test	Homo sapiens	4	4	BAO_0000219	cell-based format	1	1 - Target assigned is non-molecular		Scientific Literature	9606	F			PC-3		CHEMBL1149247	15566290	10.1021/jm0407761	2004	J. Med. Chem.	47	6195	6206	MTT	72
CHEMBL3871347	F	Cytotoxicity against human PC3 cells assessed as decrease in cell viability after 72 hrs by MTT assay	Homo sapiens	2	2	BAO_0000219	cell-based format	1	1 - Target assigned is non-molecular		Scientific Literature	9606	F			PC-3		CHEMBL3871262	27474930	10.1016/j.ejmech.2016.07.037	2016	Eur J Med Chem	123	141	154	MTT	72
CHEMBL3877400	F	Antiproliferative activity against human PC3 cells after 72 hrs by MTT assay	Homo sapiens	16	16	BAO_0000219	cell-based format	1	1 - Target assigned is non-molecular		Scientific Literature	9606	F			PC-3		CHEMBL3877241	27541357	10.1021/acs.jmedchem.6b00157	2016	J Med Chem	59	8233	8262	MTT	72
CHEMBL3795848	F	Antiproliferative activity against apoptosis sensitive human PC3 cells after 72 hrs by MTT assay	Homo sapiens	21	21	BAO_0000219	cell-based format	1	1 - Target assigned is non-molecular		Scientific Literature	9606	F			PC-3		CHEMBL3792301	26883150	10.1016/j.bmcl.2016.02.015	2016	Bioorg. Med. Chem. Lett.	26	1558	1560	MTT	72
CHEMBL2039145	F	Antiproliferative activity against human PC3 cells after 72 hrs by MTT assay	Homo sapiens	6	6	BAO_0000219	cell-based format	1	1 - Target assigned is non-molecular		Scientific Literature	9606	F			PC-3		CHEMBL2034918	22546208	10.1016/j.bmc.2012.04.007	2012	Bioorg. Med. Chem.	20	3533	3539	MTT	72
CHEMBL4152893	F	Antiproliferative activity against human PC3 cells after 72 hrs by MTT assay	Homo sapiens	20	20	BAO_0000219	cell-based format	1	1 - Target assigned is non-molecular		Scientific Literature	9606	F			PC-3		CHEMBL4152199	29635165	10.1016/j.ejmech.2018.03.084	2018	Eur J Med Chem	151	327	338	MTT	72
CHEMBL3768106	F	Cytotoxicity against human PC3 cells assessed as growth inhibition after 72 hrs by MTT assay	Homo sapiens	14	14	BAO_0000219	cell-based format	1	1 - Target assigned is non-molecular		Scientific Literature	9606	F			PC-3		CHEMBL3763097	26735909	10.1016/j.ejmech.2015.12.007	2016	Eur. J. Med. Chem.	108	674	686	MTT	72
CHEMBL2060332	F	Antiproliferative activity against human PC3 cells assessed as reduction in cell viability after 72 hrs by MTT assay	Homo sapiens	4	4	BAO_0000219	cell-based format	1	1 - Target assigned is non-molecular		Scientific Literature	9606	F			PC-3		CHEMBL2057125	22819765	10.1016/j.bmcl.2012.06.073	2012	Bioorg. Med. Chem. Lett.	22	5195	5198	MTT	72
CHEMBL1041564	F	Cytotoxicity against human PC3 cells after 48 hrs by MTT assay	Homo sapiens	20	20	BAO_0000219	cell-based format	1	1 - Target assigned is non-molecular		Scientific Literature	9606	F			PC-3		CHEMBL1152533	19665898	10.1016/j.bmc.2009.07.040	2009	Bioorg. Med. Chem.	17	6279	6285	MTT	48
CHEMBL3240690	F	Antiproliferative activity against human PC3 cells after 48 hrs by MTT assay	Homo sapiens	7	7	BAO_0000219	cell-based format	1	1 - Target assigned is non-molecular		Scientific Literature	9606	F			PC-3		CHEMBL3232921	24694055	10.1021/jm401877m	2014	J. Med. Chem.	57	3324	3341	MTT	48
CHEMBL2433026	F	Cytotoxicity against human PC3 cells after 48 hrs by MTT assay	Homo sapiens	13	13	BAO_0000219	cell-based format	1	1 - Target assigned is non-molecular		Scientific Literature	9606	F			PC-3		CHEMBL2429838	None	10.1007/s00044-013-0734-x	2013	Med Chem Res	None	1	10	MTT	48
CHEMBL4265828	F	Cytotoxicity against human PC3 cells assessed as reduction in cell viability after 48 hrs under normoxic conditions by MTT assay	Homo sapiens	10	20	BAO_0000219	cell-based format	1	1 - Target assigned is non-molecular		Scientific Literature	9606	F			PC-3		CHEMBL4261658	30433782	10.1021/acs.jmedchem.8b01504	2018	J Med Chem	61	10860	10874	MTT	48
CHEMBL4380613	F	Antiproliferative activity against human PC3 cells incubated for 48 hrs and measured after 4 hrs by MTT assay	Homo sapiens	24	24	BAO_0000219	cell-based format	1	1 - Target assigned is non-molecular		Scientific Literature	9606	F			PC-3		CHEMBL4376871	31862444	10.1016/j.ejmech.2019.111964	2020	Eur J Med Chem	187	111964	111964	MTT	48
CHEMBL1832331	F	Cytotoxicity against human PC3 cells assessed as cell viability after 48 hrs by MTT assay	Homo sapiens	3	3	BAO_0000219	cell-based format	1	1 - Target assigned is non-molecular		Scientific Literature	9606	F			PC-3		CHEMBL1828613	21780790	10.1021/jm200903z	2011	J. Med. Chem.	54	6139	6150	MTT	48
CHEMBL4482115	F	Antiproliferative activity against human PC3 cells after 48 hrs by MTT assay	Homo sapiens	10	10	BAO_0000219	cell-based format	1	1 - Target assigned is non-molecular		Scientific Literature	9606	F			PC-3		CHEMBL4480453	30879863	10.1016/j.bmc.2019.03.008	2019	Bioorg Med Chem	27	1595	1604	MTT	48
CHEMBL3595064	F	Cytotoxicity against human PC3 cells assessed as inhibition of cell proliferation after 48 hrs by MTT assay	Homo sapiens	4	4	BAO_0000219	cell-based format	1	1 - Target assigned is non-molecular		Scientific Literature	9606	F			PC-3		CHEMBL3593244	26149591	10.1016/j.bmc.2015.06.024	2015	Bioorg. Med. Chem.	23	4364	4374	MTT	48
CHEMBL4144738	F	Growth inhibition of human PC3 cells after 48 hrs by MTT assay	Homo sapiens	2	2	BAO_0000219	cell-based format	1	1 - Target assigned is non-molecular		Scientific Literature	9606	F			PC-3		CHEMBL4138289	29400468	10.1021/acs.jnatprod.7b00736	2018	J Nat Prod	81	307	315	MTT	48
CHEMBL4273961	F	Antiproliferative activity against human PC3 cells after 48 hrs by MTT assay	Homo sapiens	11	11	BAO_0000219	cell-based format	1	1 - Target assigned is non-molecular		Scientific Literature	9606	F			PC-3		CHEMBL4270588	30075402	10.1016/j.ejmech.2018.07.060	2018	Eur J Med Chem	157	50	61	MTT	48
CHEMBL974481	F	Antiproliferative activity against human PC3 cells after 48 hrs by MTT assay	Homo sapiens	11	11	BAO_0000219	cell-based format	1	1 - Target assigned is non-molecular		Scientific Literature	9606	F			PC-3		CHEMBL1139427	18702457	10.1021/jm800285f	2008	J. Med. Chem.	51	5431	5440	MTT	48
CHEMBL3636276	F	Antiproliferative activity against human PC3 cells assessed as cell viability after 48 hrs by MTT assay	Homo sapiens	21	21	BAO_0000219	cell-based format	1	1 - Target assigned is non-molecular		Scientific Literature	9606	F			PC-3		CHEMBL3632524	None	10.1039/C4MD00344F	2015	MedChemComm	6	564	575	MTT	48
CHEMBL3375547	F	Cytotoxicity against human PC3 cells after 48 hrs by MTT assay	Homo sapiens	27	27	BAO_0000219	cell-based format	1	1 - Target assigned is non-molecular		Scientific Literature	9606	F			PC-3		CHEMBL3352695	25088398	10.1016/j.bmcl.2014.07.031	2014	Bioorg. Med. Chem. Lett.	24	4243	4246	MTT	48
CHEMBL3830825	F	Cytotoxicity against human PC3 cells assessed as cell growth inhibition after 48 hrs by MTT assay	Homo sapiens	1	1	BAO_0000219	cell-based format	1	1 - Target assigned is non-molecular		Scientific Literature	9606	F			PC-3		CHEMBL3826966	27363938	10.1016/j.bmcl.2016.06.046	2016	Bioorg. Med. Chem. Lett.	26	3457	3463	MTT	48
CHEMBL2340027	F	Cytotoxicity against human PC3 cells after 48 hrs by MTT assay	Homo sapiens	3	3	BAO_0000219	cell-based format	1	1 - Target assigned is non-molecular		Scientific Literature	9606	F			PC-3		CHEMBL2331355	23419739	10.1016/j.ejmech.2013.01.027	2013	Eur. J. Med. Chem.	62	545	555	MTT	48
CHEMBL1645783	F	Cytotoxicity against human PC3 cells after 48 hrs by MTT assay	Homo sapiens	9	9	BAO_0000219	cell-based format	1	1 - Target assigned is non-molecular		Scientific Literature	9606	F			PC-3		CHEMBL1641550	21123066	10.1016/j.bmcl.2010.11.004	2011	Bioorg. Med. Chem. Lett.	21	338	341	MTT	48
CHEMBL4021089	F	Antiproliferative activity against human PC3 cells after 48 hrs by MTT assay	Homo sapiens	13	13	BAO_0000219	cell-based format	1	1 - Target assigned is non-molecular		Scientific Literature	9606	F			PC-3		CHEMBL4020716	28404525	10.1016/j.bmc.2017.03.066	2017	Bioorg Med Chem	25	3059	3067	MTT	48
CHEMBL3596050	F	Cytotoxicity against human PC3 cells assessed as inhibition of cell proliferation after 48 hrs by MTT assay	Homo sapiens	13	13	BAO_0000219	cell-based format	1	1 - Target assigned is non-molecular		Scientific Literature	9606	F			PC-3		CHEMBL3593192	26122774	10.1016/j.bmc.2015.06.015	2015	Bioorg. Med. Chem.	23	4481	4488	MTT	48
CHEMBL3603015	F	Antiproliferative activity against human PC3 cells after 48 hrs by MTT assay	Homo sapiens	1	1	BAO_0000219	cell-based format	1	1 - Target assigned is non-molecular		Scientific Literature	9606	F			PC-3		CHEMBL3600296	26112437	10.1016/j.bmcl.2015.06.007	2015	Bioorg. Med. Chem. Lett.	25	3142	3146	MTT	48
CHEMBL4354192	F	Antiproliferative activity against human PC3 cells incubated for 48 hrs by MTT assay	Homo sapiens	35	35	BAO_0000219	cell-based format	1	1 - Target assigned is non-molecular		Scientific Literature	9606	F			PC-3		CHEMBL4351008	31254921	10.1016/j.ejmech.2019.06.055	2019	Eur J Med Chem	179	196	207	MTT	48
CHEMBL1832879	F	Antiproliferative activity against human PC3 cells after 48 hrs by MTT assay	Homo sapiens	2	2	BAO_0000219	cell-based format	1	1 - Target assigned is non-molecular		Scientific Literature	9606	F			PC-3		CHEMBL1828628	21714538	10.1021/jm200577a	2011	J. Med. Chem.	54	5532	5539	MTT	48
CHEMBL4119642	F	Antiproliferative activity against human PC3 cells after 48 hrs by MTT assay	Homo sapiens	21	21	BAO_0000219	cell-based format	1	1 - Target assigned is non-molecular		Scientific Literature	9606	F			PC-3		CHEMBL4118077	28648953	10.1016/j.ejmech.2017.06.025	2017	Eur J Med Chem	138	83	95	MTT	48
CHEMBL2050123	F	Antiproliferative activity against human PC3 cells after 48 hrs by MTT assay	Homo sapiens	11	11	BAO_0000219	cell-based format	1	1 - Target assigned is non-molecular		Scientific Literature	9606	F			PC-3		CHEMBL2046328	22739087	10.1016/j.bmc.2012.05.079	2012	Bioorg. Med. Chem.	20	4194	4200	MTT	48
CHEMBL4370734	F	Antiproliferative activity against human PC3 cells assessed as combination index after 48 hrs in presence of 5-Fu by MTT reagent-based Chou-Talalay assay	Homo sapiens	1	1	BAO_0000219	cell-based format	1	1 - Target assigned is non-molecular		Scientific Literature	9606	F			PC-3		CHEMBL4368929	30737134	10.1016/j.bmc.2019.01.041	2019	Bioorg Med Chem	27	978	990	MTT	48
CHEMBL4184778	F	Growth inhibition of human PC3 cells after 48 hrs by MTT assay	Homo sapiens	1	1	BAO_0000219	cell-based format	1	1 - Target assigned is non-molecular		Scientific Literature	9606	F			PC-3		CHEMBL4184103	None	10.1016/j.bmcl.2017.12.029	2018	Bioorg Med Chem Lett	28	410	414	MTT	48
CHEMBL3377407	F	Cytotoxicity against human PC3 cells assessed as growth inhibition after 48 hrs by MTT method	Homo sapiens	3	3	BAO_0000219	cell-based format	1	1 - Target assigned is non-molecular		Scientific Literature	9606	F			PC-3		CHEMBL3351435	25025991	10.1021/jm500561a	2014	J. Med. Chem.	57	6531	6552	MTT	48
CHEMBL4365298	F	Antiproliferative activity against human PC3 cells after 48 hrs by MTT assay	Homo sapiens	7	7	BAO_0000219	cell-based format	1	1 - Target assigned is non-molecular		Scientific Literature	9606	F			PC-3		CHEMBL4364264	31200236	10.1016/j.ejmech.2019.05.071	2019	Eur J Med Chem	178	341	351	MTT	48
CHEMBL3744744	F	Cytotoxicity against human PC3 cells after 48 hrs by MTT assay	Homo sapiens	28	28	BAO_0000219	cell-based format	1	1 - Target assigned is non-molecular		Scientific Literature	9606	F			PC-3		CHEMBL3739426	None	10.1039/C4MD00525B	2015	MedChemComm	6	839	845	MTT	48
CHEMBL4202326	F	Cytotoxicity against human PC3 cells assessed as reduction in cell viability at 1 to 300 uM after 48 hrs under hypoxic conditions by MTT assay	Homo sapiens	1	1	BAO_0000219	cell-based format	1	1 - Target assigned is non-molecular		Scientific Literature	9606	F			PC-3		CHEMBL4196237	30258546	10.1021/acsmedchemlett.8b00362	2018	ACS Med Chem Lett	9	947	951	MTT	48
CHEMBL4393579	F	Antiproliferative activity against human PC3 cells measured after 48 hrs by MTT assay	Homo sapiens	15	15	BAO_0000219	cell-based format	1	1 - Target assigned is non-molecular		Scientific Literature	9606	F			PC-3		CHEMBL4392877	31148449	10.1021/acs.jnatprod.9b00013	2019	J Nat Prod	82	1542	1549	MTT	48
CHEMBL975112	F	Cytotoxicity against human PC-3 cells after 48 hrs by MTT assay	Homo sapiens	4	4	BAO_0000219	cell-based format	1	1 - Target assigned is non-molecular		Scientific Literature	9606	F			PC-3		CHEMBL1158125	17190447	10.1021/np060273t	2006	J. Nat. Prod.	69	1711	1714	MTT	48
CHEMBL2432674	F	Cytotoxicity against human PC3 cells after 48 hrs by MTT assay	Homo sapiens	12	12	BAO_0000219	cell-based format	1	1 - Target assigned is non-molecular		Scientific Literature	9606	F			PC-3		CHEMBL2429863	24063582	10.1021/np400379u	2013	J. Nat. Prod.	76	1854	1859	MTT	48
CHEMBL922876	F	Antiproliferative activity against human PC3 cells after 48 hrs by MTT assay	Homo sapiens	16	16	BAO_0000219	cell-based format	1	1 - Target assigned is non-molecular		Scientific Literature	9606	F			PC-3		CHEMBL1143944	18180162	10.1016/j.bmc.2007.12.028	2008	Bioorg. Med. Chem.	16	3153	3162	MTT	48
CHEMBL4370740	F	Antiproliferative activity against human PC3 cells after 48 hrs in presence of 5-Fu by MTT assay	Homo sapiens	1	1	BAO_0000219	cell-based format	1	1 - Target assigned is non-molecular		Scientific Literature	9606	F			PC-3		CHEMBL4368929	30737134	10.1016/j.bmc.2019.01.041	2019	Bioorg Med Chem	27	978	990	MTT	48
CHEMBL1260102	F	Cytotoxicity against human PC3 cells after 48 hrs by MTT assay	Homo sapiens	10	10	BAO_0000219	cell-based format	1	1 - Target assigned is non-molecular		Scientific Literature	9606	F			PC-3		CHEMBL1255538	20800480	10.1016/j.bmcl.2010.08.017	2010	Bioorg. Med. Chem. Lett.	20	5705	5708	MTT	48
CHEMBL3994727	F	Antiproliferative activity against human PC3 cells after 48 hrs by MTT assay	Homo sapiens	28	28	BAO_0000219	cell-based format	1	1 - Target assigned is non-molecular		Scientific Literature	9606	F			PC-3		CHEMBL3994563	None	10.1039/C6MD00256K	2016	MedChemComm	7	1966	1972	MTT	48
CHEMBL1246684	F	Cytotoxicity against human PC3 cells after 48 hrs by MTT assay	Homo sapiens	19	19	BAO_0000219	cell-based format	1	1 - Target assigned is non-molecular		Scientific Literature	9606	F			PC-3		CHEMBL1240482	20662543	10.1021/jm1005447	2010	J. Med. Chem.	53	6164	6179	MTT	48
CHEMBL3406420	F	Cytotoxicity activity against human PC3 cells after 48 hrs by MTT assay	Homo sapiens	4	4	BAO_0000219	cell-based format	1	1 - Target assigned is non-molecular		Scientific Literature	9606	F			PC-3		CHEMBL3400034	25891106	10.1016/j.bmcl.2015.03.076	2015	Bioorg. Med. Chem. Lett.	25	2133	2140	MTT	48
CHEMBL1045702	F	Antiproliferative activity against human PC3 cells after 48 hrs by MTT assay	Homo sapiens	21	21	BAO_0000219	cell-based format	1	1 - Target assigned is non-molecular		Scientific Literature	9606	F			PC-3		CHEMBL1154155	19423198	10.1016/j.ejmech.2009.04.019	2009	Eur. J. Med. Chem.	44	3930	3935	MTT	48
CHEMBL3619040	F	Cytotoxicity against human PC3 cells assessed as growth inhibition after 48 hrs by MTT assay	Homo sapiens	16	16	BAO_0000219	cell-based format	1	1 - Target assigned is non-molecular		Scientific Literature	9606	F			PC-3		CHEMBL3616385	26381063	10.1016/j.bmc.2015.09.001	2015	Bioorg. Med. Chem.	23	6740	6748	MTT	48
CHEMBL3868786	F	Cytotoxicity against human PC3 cells assessed as cell growth inhibition after 48 hrs by MTT assay	Homo sapiens	25	25	BAO_0000219	cell-based format	1	1 - Target assigned is non-molecular		Scientific Literature	9606	F			PC-3		CHEMBL3868583	27479483	10.1016/j.ejmech.2016.07.006	2016	Eur J Med Chem	122	731	743	MTT	48
CHEMBL3871753	F	Antiproliferative activity against human PC3 cells measured after 48 hrs by MTT assay	Homo sapiens	6	6	BAO_0000219	cell-based format	1	1 - Target assigned is non-molecular		Scientific Literature	9606	F			PC-3		CHEMBL3871281	27810438	10.1016/j.bmc.2016.10.020	2017	Bioorg Med Chem	25	138	152	MTT	48
CHEMBL1115494	F	Cytotoxicity against human PC3 cells after 48 hrs by MTT assay	Homo sapiens	10	10	BAO_0000219	cell-based format	1	1 - Target assigned is non-molecular		Scientific Literature	9606	F			PC-3		CHEMBL1157130	20405844	10.1021/np900778j	2010	J. Nat. Prod.	73	860	864	MTT	48
CHEMBL3866864	F	Cytotoxicity against human PC3 cells assessed as reduction in cell viability after 48 hrs by MTT assay	Homo sapiens	18	18	BAO_0000219	cell-based format	1	1 - Target assigned is non-molecular		Scientific Literature	9606	F			PC-3		CHEMBL3865824	27448916	10.1016/j.ejmech.2016.07.019	2016	Eur J Med Chem	122	584	600	MTT	48
CHEMBL3795168	F	Cytotoxicity against human PC3 cells assessed as inhibition of cell viability after 48 hrs by MTT assay	Homo sapiens	1	1	BAO_0000219	cell-based format	1	1 - Target assigned is non-molecular		Scientific Literature	9606	F			PC-3		CHEMBL3792344	27055942	10.1016/j.bmcl.2016.03.024	2016	Bioorg. Med. Chem. Lett.	26	2562	2568	MTT	48
CHEMBL4233482	F	Antiproliferative activity against human PC3 cells after 48 hrs by MTT assay	Homo sapiens	25	25	BAO_0000219	cell-based format	1	1 - Target assigned is non-molecular		Scientific Literature	9606	F			PC-3		CHEMBL4229426	29958763	10.1016/j.bmc.2018.06.026	2018	Bioorg Med Chem	26	4025	4033	MTT	48
CHEMBL4376486	F	Antiproliferative activity against human PC3 cells incubated for 48 hrs by MTT assay	Homo sapiens	15	15	BAO_0000219	cell-based format	1	1 - Target assigned is non-molecular		Scientific Literature	9606	F			PC-3		CHEMBL4373739	31671308	10.1016/j.ejmech.2019.111786	2020	Eur J Med Chem	185	111786	111786	MTT	48
CHEMBL3293736	F	Cytotoxicity against human PC3 cells assessed as growth inhibition after 48 hrs by MTT assay	Homo sapiens	19	19	BAO_0000219	cell-based format	1	1 - Target assigned is non-molecular		Scientific Literature	9606	F			PC-3		CHEMBL3286194	24996143	10.1016/j.ejmech.2014.06.013	2014	Eur. J. Med. Chem.	83	569	580	MTT	48
CHEMBL4048314	F	Growth inhibition of human PC3 cells after 48 hrs by MTT assay	Homo sapiens	10	10	BAO_0000219	cell-based format	1	1 - Target assigned is non-molecular		Scientific Literature	9606	F			PC-3		CHEMBL4043283	29370702	10.1021/acs.jmedchem.7b01765	2018	J Med Chem	61	1664	1687	MTT	48
CHEMBL4343249	F	Antiproliferative activity against human PC3 cells assessed as reduction in cell viability after 48 hrs by MTT assay	Homo sapiens	10	10	BAO_0000219	cell-based format	1	1 - Target assigned is non-molecular		Scientific Literature	9606	F			PC-3		CHEMBL4342418	31546197	10.1016/j.ejmech.2019.111700	2019	Eur J Med Chem	183	111700	111700	MTT	48
CHEMBL4624473	F	Anticancer activity against human PC3 cells assessed as cell growth inhibition measured after 48 hrs by MTT assay	Homo sapiens	11	11	BAO_0000219	cell-based format	1	1 - Target assigned is non-molecular		Scientific Literature	9606	F			PC-3		CHEMBL4622899	32527536	10.1016/j.bmcl.2020.127275	2020	Bioorg Med Chem Lett	30	127275	127275	MTT	48
CHEMBL4271144	F	Cytotoxicity in human PC3 cells assessed as reduction in cell viability incubated for 48 hrs by MTT assay	Homo sapiens	1	1	BAO_0000219	cell-based format	1	1 - Target assigned is non-molecular		Scientific Literature	9606	F			PC-3		CHEMBL4270495	28754470	10.1016/j.ejmech.2017.07.013	2017	Eur J Med Chem	142	95	130	MTT	48
CHEMBL3802670	F	Cytotoxicity against human PC3 cells assessed as reduction in cell viability after 48 hrs by MTT assay	Homo sapiens	2	2	BAO_0000219	cell-based format	1	1 - Target assigned is non-molecular		Scientific Literature	9606	F			PC-3		CHEMBL3797191	27155563	10.1016/j.ejmech.2016.03.025	2016	Eur. J. Med. Chem.	116	290	317	MTT	48
CHEMBL4481049	F	Antiproliferative activity against human PC3 cells measured after 48 hrs by MTT assay	Homo sapiens	18	18	BAO_0000219	cell-based format	1	1 - Target assigned is non-molecular		Scientific Literature	9606	F			PC-3		CHEMBL4480396	30690300	10.1016/j.ejmech.2019.01.033	2019	Eur J Med Chem	165	309	322	MTT	48
CHEMBL4122943	F	Cytotoxicity against human PC3 cells assessed as reduction in cell viability after 48 hrs by MTT assay	Homo sapiens	5	5	BAO_0000219	cell-based format	1	1 - Target assigned is non-molecular		Scientific Literature	9606	F			PC-3		CHEMBL4118177	29759727	10.1016/j.bmcl.2018.04.018	2018	Bioorg Med Chem Lett	28	2217	2221	MTT	48
CHEMBL4038211	F	Antiproliferative activity against human PC3 cells after 48 hrs by MTT assay	Homo sapiens	28	28	BAO_0000219	cell-based format	1	1 - Target assigned is non-molecular		Scientific Literature	9606	F			PC-3		CHEMBL4033800	29518319	10.1021/acs.jmedchem.8b00106	2018	J Med Chem	61	3059	3075	MTT	48
CHEMBL1670650	F	Cytotoxicity against human PC3 cells after 48 hrs by MTT assay	Homo sapiens	2	2	BAO_0000219	cell-based format	1	1 - Target assigned is non-molecular		Scientific Literature	9606	F			PC-3		CHEMBL1667844	21262571	10.1016/j.bmcl.2010.12.124	2011	Bioorg. Med. Chem. Lett.	21	1097	1101	MTT	48
CHEMBL4259354	F	Antiproliferative activity against human PC3 cells after 48 hrs by MTT assay	Homo sapiens	28	28	BAO_0000219	cell-based format	1	1 - Target assigned is non-molecular		Scientific Literature	9606	F			PC-3		CHEMBL4257520	None	10.1039/C8MD00125A	2018	MedChemComm	9	1131	1141	MTT	48
CHEMBL3761745	F	Cytotoxicity against human PC3 cells assessed as cell growth inhibition after 48 hrs by MTT assay	Homo sapiens	14	14	BAO_0000219	cell-based format	1	1 - Target assigned is non-molecular		Scientific Literature	9606	F			PC-3		CHEMBL3758109	26629862	10.1016/j.ejmech.2015.11.018	2016	Eur. J. Med. Chem.	108	104	116	MTT	48
CHEMBL3808072	F	Antiproliferative activity against human PC3 cells after 48 hrs by MTT assay	Homo sapiens	31	31	BAO_0000219	cell-based format	1	1 - Target assigned is non-molecular		Scientific Literature	9606	F			PC-3		CHEMBL3804806	27092413	10.1016/j.ejmech.2016.03.051	2016	Eur. J. Med. Chem.	117	157	166	MTT	48
CHEMBL3999920	F	Cytotoxicity against human PC3 cells assessed as reduction in cell viability after 48 hrs by MTT assay	Homo sapiens	20	20	BAO_0000219	cell-based format	1	1 - Target assigned is non-molecular		Scientific Literature	9606	F			PC-3		CHEMBL3997843	28254167	10.1016/j.bmcl.2017.02.010	2017	Bioorg Med Chem Lett	27	1379	1384	MTT	48
CHEMBL3813096	F	Cytotoxicity against human PC3 cells after 48 hrs by MTT assay	Homo sapiens	15	15	BAO_0000219	cell-based format	1	1 - Target assigned is non-molecular		Scientific Literature	9606	F			PC-3		CHEMBL3808279	27173802	10.1016/j.bmcl.2016.04.080	2016	Bioorg. Med. Chem. Lett.	26	3167	3171	MTT	48
CHEMBL1040080	F	Antiproliferative activity against human PC3 cells after 48 hrs by MTT assay	Homo sapiens	16	16	BAO_0000219	cell-based format	1	1 - Target assigned is non-molecular		Scientific Literature	9606	F			PC-3		CHEMBL1156110	19822426	10.1016/j.bmcl.2009.09.100	2009	Bioorg. Med. Chem. Lett.	19	6284	6288	MTT	48
CHEMBL4373360	F	Cytotoxicity against human PC3 cells harboring Pin1 SiRNA after 48 hrs by MTT assay	Homo sapiens	3	3	BAO_0000219	cell-based format	1	1 - Target assigned is non-molecular		Scientific Literature	9606	F			PC-3		CHEMBL4371086	30585173	10.1016/j.bmcl.2018.12.044	2019	Bioorg Med Chem Lett	29	353	356	MTT	48
CHEMBL4219779	F	Antiproliferative activity against human PC3 cells after 48 hrs by MTT assay	Homo sapiens	12	12	BAO_0000219	cell-based format	1	1 - Target assigned is non-molecular		Scientific Literature	9606	F			PC-3		CHEMBL4219036	28838697	10.1016/j.bmcl.2017.08.024	2017	Bioorg Med Chem Lett	27	4354	4357	MTT	48
CHEMBL3295699	F	Cytotoxicity against human PC3 cells assessed as inhibition of cell viability after 48 hrs by MTT assay	Homo sapiens	14	14	BAO_0000219	cell-based format	1	1 - Target assigned is non-molecular		Scientific Literature	9606	F			PC-3		CHEMBL3286259	24953027	10.1016/j.ejmech.2014.06.012	2014	Eur. J. Med. Chem.	83	84	91	MTT	48
CHEMBL3374389	F	Cytotoxicity against human PC3 cells after 48 hrs by MTT assay	Homo sapiens	13	13	BAO_0000219	cell-based format	1	1 - Target assigned is non-molecular		Scientific Literature	9606	F			PC-3		CHEMBL3352503	24961641	10.1016/j.bmcl.2014.05.075	2014	Bioorg. Med. Chem. Lett.	24	3440	3446	MTT	48
CHEMBL3094647	F	Cytotoxicity against human PC3 cells assessed as growth inhibition after 48 hrs by MTT assay	Homo sapiens	10	10	BAO_0000219	cell-based format	1	1 - Target assigned is non-molecular		Scientific Literature	9606	F			PC-3		CHEMBL3091344	24148837	10.1016/j.bmc.2013.09.063	2013	Bioorg. Med. Chem.	21	7257	7266	MTT	48
CHEMBL3222912	F	Ratio of doxorubicin IC50 to compound IC50 for human PC3 cells expressing estrogen receptor after 48 hrs by MTT assay	Homo sapiens	1	1	BAO_0000219	cell-based format	1	1 - Target assigned is non-molecular		Scientific Literature	9606	F			PC-3		CHEMBL3217599	None	10.1039/C2MD20327H	2013	MedChemComm	4	317	323	MTT	48
CHEMBL1000142	F	Antiproliferative activity against human PC3 cells expressing EBP after 48 hrs by MTT assay	Homo sapiens	9	9	BAO_0000219	cell-based format	1	1 - Target assigned is non-molecular		Scientific Literature	9606	F			PC-3		CHEMBL1140235	19053780	10.1021/jm800965b	2008	J. Med. Chem.	51	7523	7531	MTT	48
CHEMBL3829247	F	Cytotoxicity against human PC3 cells assessed as cell growth inhibition after 48 hrs by MTT assay	Homo sapiens	13	13	BAO_0000219	cell-based format	1	1 - Target assigned is non-molecular		Scientific Literature	9606	F			PC-3		CHEMBL3826969	27448774	10.1016/j.bmc.2016.07.020	2016	Bioorg. Med. Chem.	24	4263	4271	MTT	48
CHEMBL4262724	F	Growth inhibition of human PC3 cells after 48 hrs by MTT assay	Homo sapiens	41	41	BAO_0000219	cell-based format	1	1 - Target assigned is non-molecular		Scientific Literature	9606	F			PC-3		CHEMBL4261531	None	10.1039/C7MD00169J	2017	MedChemComm	8	1268	1274	MTT	48
CHEMBL935794	F	Antitumor activity against androgen non-responsive human PC3 cells by MTT assay at 48 hrs	Homo sapiens	1	1	BAO_0000219	cell-based format	1	1 - Target assigned is non-molecular		Scientific Literature	9606	F			PC-3		CHEMBL1142416	18335975	10.1021/jm701212m	2008	J. Med. Chem.	51	2100	2107	MTT	48
CHEMBL4624345	F	Cytotoxicity against human PC3 cells after 48 hrs by MTT assay	Homo sapiens	3	5	BAO_0000219	cell-based format	1	1 - Target assigned is non-molecular		Scientific Literature	9606	F			PC-3		CHEMBL4622890	32525315	10.1021/acs.jnatprod.9b01136	2020	J Nat Prod	83	1784	1793	MTT	48
CHEMBL3626692	F	Cytotoxicity against human PC3 cells assessed as inhibition of cell proliferation after 48 hrs by MTT assay	Homo sapiens	4	4	BAO_0000219	cell-based format	1	1 - Target assigned is non-molecular		Scientific Literature	9606	F			PC-3		CHEMBL3621197	None	10.1039/C4MD00203B	2014	MedChemComm	5	1887	1891	MTT	48
CHEMBL864867	F	Cytotoxicity against human PC3 cells after 48 hrs by MTT assay	Homo sapiens	16	16	BAO_0000219	cell-based format	1	1 - Target assigned is non-molecular		Scientific Literature	9606	F			PC-3		CHEMBL1145315	16777409	10.1016/j.bmcl.2006.05.095	2006	Bioorg. Med. Chem. Lett.	16	4209	4213	MTT	48
CHEMBL4049576	F	Antiproliferative activity against human PC3 cells after 48 hrs by MTT assay	Homo sapiens	2	2	BAO_0000219	cell-based format	1	1 - Target assigned is non-molecular		Scientific Literature	9606	F			PC-3		CHEMBL4049384	28169165	10.1016/j.bmcl.2017.01.069	2017	Bioorg Med Chem Lett	27	1175	1178	MTT	48
CHEMBL1772806	F	Cytotoxicity against human PC3 after 48 hrs by MTT assay	Homo sapiens	11	11	BAO_0000219	cell-based format	1	1 - Target assigned is non-molecular		Scientific Literature	9606	F			PC-3		CHEMBL1770100	21486698	10.1016/j.bmcl.2011.03.066	2011	Bioorg. Med. Chem. Lett.	21	2916	2920	MTT	48
CHEMBL2350996	F	Cytotoxicity against human PC3 cells assessed as growth inhibition after 48 hrs by MTT assay	Homo sapiens	5	5	BAO_0000219	cell-based format	1	1 - Target assigned is non-molecular		Scientific Literature	9606	F			PC-3		CHEMBL2346519	23434140	10.1016/j.bmc.2013.01.047	2013	Bioorg. Med. Chem.	21	1724	1734	MTT	48
CHEMBL1839045	F	Antiproliferative activity against human PC3 cells after 48 hrs by MTT assay	Homo sapiens	7	7	BAO_0000219	cell-based format	1	1 - Target assigned is non-molecular		Scientific Literature	9606	F			PC-3		CHEMBL1833905	21924799	10.1016/j.ejmech.2011.08.045	2011	Eur. J. Med. Chem.	46	5387	5397	MTT	48
CHEMBL2173854	F	Cytotoxicity against human PC3 cells after 48 hrs by MTT assay	Homo sapiens	2	3	BAO_0000219	cell-based format	1	1 - Target assigned is non-molecular		Scientific Literature	9606	F			PC-3		CHEMBL2169870	22901392	10.1016/j.bmcl.2012.07.086	2012	Bioorg. Med. Chem. Lett.	22	5863	5869	MTT	48
CHEMBL4009494	F	Antiproliferative activity against paclitaxel-resistant human PC3 cells after 48 hrs by MTT assay	Homo sapiens	18	18	BAO_0000219	cell-based format	1	1 - Target assigned is non-molecular		Scientific Literature	9606	F			PC-3		CHEMBL4007433	28222318	10.1016/j.ejmech.2017.02.021	2017	Eur J Med Chem	129	186	208	MTT	48
CHEMBL4311299	F	Antiproliferative activity against human PC3 cells assessed as cell growth inhibition after 48 hrs by MTT assay	Homo sapiens	10	10	BAO_0000219	cell-based format	1	1 - Target assigned is non-molecular		Scientific Literature	9606	F			PC-3		CHEMBL4308893	30472027	10.1016/j.bmcl.2018.11.020	2019	Bioorg Med Chem Lett	29	326	328	MTT	48
CHEMBL3382367	F	Antiproliferative activity against human PC3 cells after 48 hrs by MTT assay	Homo sapiens	7	7	BAO_0000219	cell-based format	1	1 - Target assigned is non-molecular		Scientific Literature	9606	F			PC-3		CHEMBL3352623	25311567	10.1016/j.bmc.2014.09.039	2014	Bioorg. Med. Chem.	22	5766	5775	MTT	48
CHEMBL1176279	F	Cytotoxicity against human PC3 cells after 48 hrs by MTT assay	Homo sapiens	2	2	BAO_0000219	cell-based format	1	1 - Target assigned is non-molecular		Scientific Literature	9606	F			PC-3		CHEMBL1177747	20583750	10.1021/np100148m	2010	J. Nat. Prod.	73	1261	1265	MTT	48
CHEMBL3997085	F	Antiproliferative activity against AR negative human PC3 cells after 48 hrs by MTT assay	Homo sapiens	16	16	BAO_0000219	cell-based format	1	1 - Target assigned is non-molecular		Scientific Literature	9606	F			PC-3		CHEMBL3994642	28162857	10.1016/j.bmcl.2017.01.065	2017	Bioorg Med Chem Lett	27	1199	1204	MTT	48
CHEMBL1764197	F	Cytotoxicity against human PC3 cells after 48 hrs by MTT assay	Homo sapiens	11	11	BAO_0000219	cell-based format	1	1 - Target assigned is non-molecular		Scientific Literature	9606	F			PC-3		CHEMBL1759991	21429743	10.1016/j.bmcl.2011.02.083	2011	Bioorg. Med. Chem. Lett.	21	2320	2323	MTT	48
CHEMBL3225492	F	Cytotoxicity against human PC3 cells assessed as growth inhibition after 48 hrs by MTT assay	Homo sapiens	4	4	BAO_0000219	cell-based format	1	1 - Target assigned is non-molecular		Scientific Literature	9606	F			PC-3		CHEMBL3217621	None	10.1039/C2MD20199B	2012	MedChemComm	3	1356	1372	MTT	48
CHEMBL3862458	F	Cytotoxicity against human PC3 cells assessed as decrease in cell proliferation after 48 hrs by MTT assay	Homo sapiens	1	1	BAO_0000219	cell-based format	1	1 - Target assigned is non-molecular		Scientific Literature	9606	F			PC-3		CHEMBL3861959	27214512	10.1016/j.ejmech.2016.05.017	2016	Eur J Med Chem	121	58	70	MTT	48
CHEMBL4271088	F	Cytotoxicity against human PC3 cells assessed as reduction in cell viability incubated for 48 hrs by MTT assay	Homo sapiens	1	1	BAO_0000219	cell-based format	1	1 - Target assigned is non-molecular		Scientific Literature	9606	F			PC-3		CHEMBL4270494	28583770	10.1016/j.ejmech.2017.05.059	2017	Eur J Med Chem	142	48	73	MTT	48
CHEMBL2160720	F	Cytotoxicity against human PC3 cells after 48 hrs by MTT assay	Homo sapiens	24	24	BAO_0000219	cell-based format	1	1 - Target assigned is non-molecular		Scientific Literature	9606	F			PC-3		CHEMBL2157976	23021967	10.1016/j.bmcl.2012.09.031	2012	Bioorg. Med. Chem. Lett.	22	6549	6553	MTT	48
CHEMBL4047671	F	Anti-proliferative activity against human PC3 cells after 48 hrs by MTT assay	Homo sapiens	3	3	BAO_0000219	cell-based format	1	1 - Target assigned is non-molecular		Scientific Literature	9606	F			PC-3		CHEMBL4043255	28947154	10.1016/j.bmcl.2017.09.036	2017	Bioorg Med Chem Lett	27	4885	4888	MTT	48
CHEMBL4341982	F	Antiproliferative activity against human PC3 cells assessed as reduction in cell growth incubated for 48 hrs by MTT assay	Homo sapiens	7	7	BAO_0000219	cell-based format	1	1 - Target assigned is non-molecular		Scientific Literature	9606	F			PC-3		CHEMBL4340551	31079964	10.1016/j.bmc.2019.05.003	2019	Bioorg Med Chem	27	2771	2783	MTT	48
CHEMBL3399634	F	Cytotoxicity against human PC3 cells assessed as reduction in cell viability after 48 hrs by MTT assay	Homo sapiens	12	12	BAO_0000219	cell-based format	1	1 - Target assigned is non-molecular		Scientific Literature	9606	F			PC-3		CHEMBL3397006	25701251	10.1016/j.bmcl.2015.01.042	2015	Bioorg. Med. Chem. Lett.	25	1301	1305	MTT	48
CHEMBL2320669	F	Cytotoxicity against human PC3 cells after 48 hrs by MTT assay	Homo sapiens	12	12	BAO_0000219	cell-based format	1	1 - Target assigned is non-molecular		Scientific Literature	9606	F			PC-3		CHEMBL2311414	23218718	10.1016/j.bmcl.2012.11.004	2013	Bioorg. Med. Chem. Lett.	23	112	116	MTT	48
CHEMBL4265831	F	Cytotoxicity against human PC3 cells assessed as reduction in cell viability after 48 hrs under hypoxic conditions by MTT assay	Homo sapiens	10	20	BAO_0000219	cell-based format	1	1 - Target assigned is non-molecular		Scientific Literature	9606	F			PC-3		CHEMBL4261658	30433782	10.1021/acs.jmedchem.8b01504	2018	J Med Chem	61	10860	10874	MTT	48
CHEMBL4005030	F	Cytotoxicity against human PC3 cells assessed as inhibition of cell viability after 48 hrs by MTT assay	Homo sapiens	16	17	BAO_0000219	cell-based format	1	1 - Target assigned is non-molecular		Scientific Literature	9606	F			PC-3		CHEMBL4004797	28038329	10.1016/j.ejmech.2016.12.027	2017	Eur J Med Chem	127	87	99	MTT	48
CHEMBL4409584	F	Antiproliferative activity against human PC3 cells assessed as reduction in cell proliferation incubated for 48 hrs by MTT assay	Homo sapiens	5	5	BAO_0000219	cell-based format	1	1 - Target assigned is non-molecular		Scientific Literature	9606	F			PC-3		CHEMBL4406864	31614257	10.1016/j.ejmech.2019.111764	2019	Eur J Med Chem	184	111764	111764	MTT	48
CHEMBL969720	F	Antiproliferative activity against human PC3 cells after 48 hrs by MTT assay	Homo sapiens	21	21	BAO_0000219	cell-based format	1	1 - Target assigned is non-molecular		Scientific Literature	9606	F			PC-3		CHEMBL1139422	18701301	10.1016/j.bmc.2008.07.066	2008	Bioorg. Med. Chem.	16	7992	8002	MTT	48
CHEMBL4380222	F	Cytotoxicity against human PC3 cells assessed as cell viability after 48 hrs by MTT assay	Homo sapiens	3	3	BAO_0000219	cell-based format	1	1 - Target assigned is non-molecular		Scientific Literature	9606	F			PC-3		CHEMBL4376859	31841727	10.1016/j.ejmech.2019.111937	2020	Eur J Med Chem	187	111937	111937	MTT	48
CHEMBL2013719	F	Cytotoxicity against human PC3 cells after 48 hrs by MTT assay	Homo sapiens	12	12	BAO_0000219	cell-based format	1	1 - Target assigned is non-molecular		Scientific Literature	9606	F			PC-3		CHEMBL2010720	22370266	10.1016/j.bmcl.2012.02.009	2012	Bioorg. Med. Chem. Lett.	22	2488	2493	MTT	48
CHEMBL1120835	F	Cytotoxicity against human PC3 cells after 48 hrs by MTT assay	Homo sapiens	29	58	BAO_0000219	cell-based format	1	1 - Target assigned is non-molecular		Scientific Literature	9606	F			PC-3		CHEMBL1157133	20405848	10.1021/jm901004c	2010	J. Med. Chem.	53	3465	3479	MTT	48
CHEMBL3875551	F	Cytotoxicity against human PC3 cells assessed as cell growth inhibition after 48 hrs by MTT assay	Homo sapiens	21	21	BAO_0000219	cell-based format	1	1 - Target assigned is non-molecular		Scientific Literature	9606	F			PC-3		CHEMBL3875162	27614408	10.1016/j.ejmech.2016.08.029	2016	Eur J Med Chem	124	608	621	MTT	48
CHEMBL3405384	F	Antiproliferative activity against human PC3 cells assessed as inhibition of cell growth after 48 hrs by MTT assay	Homo sapiens	13	13	BAO_0000219	cell-based format	1	1 - Target assigned is non-molecular		Scientific Literature	9606	F			PC-3		CHEMBL3400025	25737400	10.1016/j.bmc.2015.02.001	2015	Bioorg. Med. Chem.	23	1557	1568	MTT	48
CHEMBL4308479	F	Antiproliferative activity against human PC3 cells assessed as reduction in cell proliferation incubated for 48 hrs by MTT assay	Homo sapiens	27	27	BAO_0000219	cell-based format	1	1 - Target assigned is non-molecular		Scientific Literature	9606	F			PC-3		CHEMBL4304827	31615696	10.1016/j.bmc.2019.115109	2019	Bioorg Med Chem	27	115109	115109	MTT	48
CHEMBL2090144	F	Antineoplastic activity against human PC3 cells after 48 hrs by MTT assay	Homo sapiens	10	10	BAO_0000219	cell-based format	1	1 - Target assigned is non-molecular		Scientific Literature	9606	F			PC-3		CHEMBL2086393	22677312	10.1016/j.bmcl.2012.05.038	2012	Bioorg. Med. Chem. Lett.	22	4854	4858	MTT	48
CHEMBL3222917	F	Cytotoxicity against human PC3 cells expressing estrogen receptor after 48 hrs by MTT assay	Homo sapiens	5	5	BAO_0000219	cell-based format	1	1 - Target assigned is non-molecular		Scientific Literature	9606	F			PC-3		CHEMBL3217599	None	10.1039/C2MD20327H	2013	MedChemComm	4	317	323	MTT	48
CHEMBL4628892	F	Cytotoxicity against human PC3 cells assessed as reduction in cell viability incubated for 48 hrs by MTT assay	Homo sapiens	9	9	BAO_0000219	cell-based format	1	1 - Target assigned is non-molecular		Scientific Literature	9606	F			PC-3		CHEMBL4627341	32199733	10.1016/j.bmcl.2020.127111	2020	Bioorg Med Chem Lett	30	127111	127111	MTT	48
CHEMBL963925	F	Cytotoxicity against human PC3 cells after 48 hrs by MTT assay	Homo sapiens	12	12	BAO_0000219	cell-based format	1	1 - Target assigned is non-molecular		Scientific Literature	9606	F			PC-3		CHEMBL1139282	19022676	10.1016/j.bmc.2008.10.069	2009	Bioorg. Med. Chem.	17	311	318	MTT	48
CHEMBL1932352	F	Anticancer activity against human PC3 cells after 48 hrs by MTT assay	Homo sapiens	14	14	BAO_0000219	cell-based format	1	1 - Target assigned is non-molecular		Scientific Literature	9606	F			PC-3		CHEMBL1926626	22209733	10.1016/j.bmc.2011.12.003	2012	Bioorg. Med. Chem.	20	789	800	MTT	48
CHEMBL3757114	F	Cytotoxicity against human PC3 cells after 48 hrs by MTT assay	Homo sapiens	1	1	BAO_0000219	cell-based format	1	1 - Target assigned is non-molecular		Scientific Literature	9606	F			PC-3		CHEMBL3751755	26469743	10.1016/j.ejmech.2015.09.038	2015	Eur. J. Med. Chem.	105	1	38	MTT	48
CHEMBL3772554	F	Antiproliferative activity against human PC3 cells after 48 hrs by MTT assay	Homo sapiens	29	29	BAO_0000219	cell-based format	1	1 - Target assigned is non-molecular		Scientific Literature	9606	F			PC-3		CHEMBL3769368	None	10.1039/C5MD00382B	2015	MedChemComm	6	2004	2011	MTT	48
CHEMBL4188541	F	Cytotoxicity against human PC3 cells assessed as reduction in cell viability after 48 hrs by MTT assay	Homo sapiens	21	21	BAO_0000219	cell-based format	1	1 - Target assigned is non-molecular		Scientific Literature	9606	F			PC-3		CHEMBL4184276	29429834	10.1016/j.bmcl.2018.01.070	2018	Bioorg Med Chem Lett	28	892	898	MTT	48
CHEMBL2394456	F	Antiproliferative activity against human PC3 cells after 48 hrs by MTT assay	Homo sapiens	20	20	BAO_0000219	cell-based format	1	1 - Target assigned is non-molecular		Scientific Literature	9606	F			PC-3		CHEMBL2390901	23644219	10.1016/j.ejmech.2013.03.043	2013	Eur. J. Med. Chem.	64	377	388	MTT	48
CHEMBL3595883	F	Cytotoxicity against human PC3 cells assessed as inhibition of cell proliferation after 48 hrs by MTT assay	Homo sapiens	18	18	BAO_0000219	cell-based format	1	1 - Target assigned is non-molecular		Scientific Literature	9606	F			PC-3		CHEMBL3593172	26162498	10.1016/j.bmc.2015.06.046	2015	Bioorg. Med. Chem.	23	4237	4247	MTT	48
CHEMBL3072158	F	Cytotoxicity against Homo sapiens (human) PC3 cells assessed as growth inhibition after 48 hr by MTT assay	Homo sapiens	16	16	BAO_0000219	cell-based format	1	1 - Target assigned is non-molecular		Scientific Literature	9606	F			PC-3		CHEMBL3044639	None	10.1007/s00044-012-0401-7	2013	Med Chem Res	22	3969	3983	MTT	48
CHEMBL4370727	F	Antiproliferative activity against human PC3 cells after 48 hrs by MTT assay	Homo sapiens	3	3	BAO_0000219	cell-based format	1	1 - Target assigned is non-molecular		Scientific Literature	9606	F			PC-3		CHEMBL4368929	30737134	10.1016/j.bmc.2019.01.041	2019	Bioorg Med Chem	27	978	990	MTT	48
CHEMBL3826785	F	Cytotoxicity against human PC3 cells after 48 hrs by MTT assay	Homo sapiens	23	23	BAO_0000219	cell-based format	1	1 - Target assigned is non-molecular		Scientific Literature	9606	F			PC-3		CHEMBL3822392	27128173	10.1016/j.ejmech.2016.04.025	2016	Eur. J. Med. Chem.	118	34	46	MTT	48
CHEMBL4222813	F	Cytotoxicity against human PC3 cells after 48 hrs by MTT assay	Homo sapiens	17	17	BAO_0000219	cell-based format	1	1 - Target assigned is non-molecular		Scientific Literature	9606	F			PC-3		CHEMBL4219171	29573910	10.1016/j.bmcl.2018.03.033	2018	Bioorg Med Chem Lett	28	1278	1282	MTT	48
CHEMBL4372539	F	Antiproliferative activity against human PC3 cells after 48 hrs by MTT assay	Homo sapiens	46	46	BAO_0000219	cell-based format	1	1 - Target assigned is non-molecular		Scientific Literature	9606	F			PC-3		CHEMBL4371049	30527868	10.1016/j.bmcl.2018.12.003	2019	Bioorg Med Chem Lett	29	189	193	MTT	48
CHEMBL4603150	F	Antiproliferative activity against human PC3 cells assessed as inhibition of cell growth incubated for 48 hrs by MTT assay	Homo sapiens	13	13	BAO_0000219	cell-based format	1	1 - Target assigned is non-molecular		Scientific Literature	9606	F			PC-3		CHEMBL4602611	31740251	10.1016/j.bmcl.2019.126791	2020	Bioorg Med Chem Lett	30	126791	126791	MTT	48
CHEMBL3089022	F	Antiproliferative activity against human PC3 cells after 48 hrs by MTT assay	Homo sapiens	1	1	BAO_0000219	cell-based format	1	1 - Target assigned is non-molecular		Scientific Literature	9606	F			PC-3		CHEMBL3085703	24141201	10.1016/j.ejmech.2013.09.043	2013	Eur. J. Med. Chem.	70	111	119	MTT	48
CHEMBL3995437	F	Antiproliferative activity against human PC3 cells after 48 hrs by MTT assay	Homo sapiens	27	27	BAO_0000219	cell-based format	1	1 - Target assigned is non-molecular		Scientific Literature	9606	F			PC-3		CHEMBL3994605	28038323	10.1016/j.ejmech.2016.12.043	2017	Eur J Med Chem	127	100	114	MTT	48
CHEMBL4142072	F	Cytotoxicity against human PC3 cells assessed as reduction in cell viability after 48 hrs by MTT assay	Homo sapiens	38	38	BAO_0000219	cell-based format	1	1 - Target assigned is non-molecular		Scientific Literature	9606	F			PC-3		CHEMBL4138174	29133049	10.1016/j.ejmech.2017.11.007	2018	Eur J Med Chem	143	1968	1980	MTT	48
CHEMBL2044440	F	Anticancer activity against human PC3 cells after 48 hrs by MTT assay	Homo sapiens	25	25	BAO_0000219	cell-based format	1	1 - Target assigned is non-molecular		Scientific Literature	9606	F			PC-3		CHEMBL2040820	22668451	10.1016/j.bmcl.2012.05.016	2012	Bioorg. Med. Chem. Lett.	22	4314	4317	MTT	48
CHEMBL3637379	F	Antiproliferative activity against human PC3 cells after 48 hrs by MTT assay	Homo sapiens	11	11	BAO_0000219	cell-based format	1	1 - Target assigned is non-molecular		Scientific Literature	9606	F			PC-3		CHEMBL3632566	26494582	10.1016/j.bmc.2015.10.015	2015	Bioorg. Med. Chem.	23	7189	7198	MTT	48
CHEMBL4124547	F	Antiproliferative activity against human PC3 cells after 48 hrs by MTT assay	Homo sapiens	3	3	BAO_0000219	cell-based format	1	1 - Target assigned is non-molecular		Scientific Literature	9606	F			PC-3		CHEMBL4118239	29859750	10.1016/j.bmc.2018.04.041	2018	Bioorg Med Chem	26	3145	3157	MTT	48
CHEMBL4132652	F	Antiproliferative activity against human PC3 cells after 48 hrs by MTT assay	Homo sapiens	13	13	BAO_0000219	cell-based format	1	1 - Target assigned is non-molecular		Scientific Literature	9606	F			PC-3		CHEMBL4130384	28810190	10.1016/j.ejmech.2017.08.016	2017	Eur J Med Chem	139	390	400	MTT	48
CHEMBL3745512	F	Antiproliferative activity against human PC3 cells after 48 hrs by MTT assay	Homo sapiens	21	21	BAO_0000219	cell-based format	1	1 - Target assigned is non-molecular		Scientific Literature	9606	F			PC-3		CHEMBL3739423	None	10.1039/C5MD00139K	2015	MedChemComm	6	1318	1327	MTT	48
CHEMBL3267662	F	Cytotoxicity against human PC3 cells assessed as reduction in cell viability after 48 hrs by MTT assay	Homo sapiens	8	8	BAO_0000219	cell-based format	1	1 - Target assigned is non-molecular		Scientific Literature	9606	F			PC-3		CHEMBL3259579	24721833	10.1016/j.bmc.2014.03.026	2014	Bioorg. Med. Chem.	22	2655	2661	MTT	48
CHEMBL3878225	F	Antiproliferative activity against human PC3 cells measured after 48 hrs by MTT assay	Homo sapiens	13	13	BAO_0000219	cell-based format	1	1 - Target assigned is non-molecular		Scientific Literature	9606	F			PC-3		CHEMBL3877276	27721152	10.1016/j.ejmech.2016.09.056	2017	Eur J Med Chem	125	663	675	MTT	48
CHEMBL4271228	F	Antiproliferative activity against human PC3 cells incubated for 48 hrs by MTT assay	Homo sapiens	1	1	BAO_0000219	cell-based format	1	1 - Target assigned is non-molecular		Scientific Literature	9606	F			PC-3		CHEMBL4270497	28760313	10.1016/j.ejmech.2017.07.033	2017	Eur J Med Chem	142	179	212	MTT	48
CHEMBL3737098	F	Antiproliferative activity against human PC3 cells after 48 hrs by MTT assay	Homo sapiens	5	5	BAO_0000219	cell-based format	1	1 - Target assigned is non-molecular		Scientific Literature	9606	F			PC-3		CHEMBL3734725	26620718	10.1016/j.bmc.2015.11.014	2015	Bioorg. Med. Chem.	23	7685	7693	MTT	48
CHEMBL4053691	F	Cytotoxicity against human PC3 cells after 48 hrs by MTT assay	Homo sapiens	3	4	BAO_0000219	cell-based format	1	1 - Target assigned is non-molecular		Scientific Literature	9606	F			PC-3		CHEMBL4052614	28390228	10.1016/j.ejmech.2017.03.077	2017	Eur J Med Chem	133	227	239	MTT	48
CHEMBL3372366	F	Antiproliferative activity against human PC3 cells after 48 hrs by MTT assay	Homo sapiens	2	2	BAO_0000219	cell-based format	1	1 - Target assigned is non-molecular		Scientific Literature	9606	F			PC-3		CHEMBL3351443	25462271	10.1016/j.ejmech.2014.10.077	2015	Eur. J. Med. Chem.	89	628	637	MTT	48
CHEMBL2321553	F	Antiproliferative activity against human PC3 cells after 48 hrs by MTT assay	Homo sapiens	9	9	BAO_0000219	cell-based format	1	1 - Target assigned is non-molecular		Scientific Literature	9606	F			PC-3		CHEMBL2311370	23287057	10.1016/j.ejmech.2012.11.044	2013	Eur. J. Med. Chem.	60	120	127	MTT	48
CHEMBL3583205	F	Cytotoxic activity against human PC3 cells assessed as reduction in cell viability incubated for 48 hrs by MTT assay	Homo sapiens	4	4	BAO_0000219	cell-based format	1	1 - Target assigned is non-molecular		Scientific Literature	9606	F			PC-3		CHEMBL3580629	25966052	10.1021/acs.jnatprod.5b00112	2015	J. Nat. Prod.	78	1184	1188	MTT	48
CHEMBL4222063	F	Cytotoxicity against human PC3 cells assessed as cell growth inhibition after 48 hrs by MTT assay	Homo sapiens	19	19	BAO_0000219	cell-based format	1	1 - Target assigned is non-molecular		Scientific Literature	9606	F			PC-3		CHEMBL4219132	29525336	10.1016/j.bmc.2018.02.050	2018	Bioorg Med Chem	26	1996	2008	MTT	48
CHEMBL2426926	F	Cytotoxicity against human PC3 cells after 48 hrs by MTT assay	Homo sapiens	4	4	BAO_0000219	cell-based format	1	1 - Target assigned is non-molecular		Scientific Literature	9606	F			PC-3		CHEMBL2424563	24041234	10.1021/np400433g	2013	J. Nat. Prod.	76	1724	1730	MTT	48
CHEMBL3606767	F	Antiproliferative activity against human PC3 cells after 48 hrs by MTT assay	Homo sapiens	4	4	BAO_0000219	cell-based format	1	1 - Target assigned is non-molecular		Scientific Literature	9606	F			PC-3		CHEMBL3603743	26216016	10.1016/j.bmc.2015.07.008	2015	Bioorg. Med. Chem.	23	5774	5781	MTT	48
CHEMBL1274238	F	Cytotoxicity against human PC3 cells after 48 hrs by MTT assay	Homo sapiens	3	3	BAO_0000219	cell-based format	1	1 - Target assigned is non-molecular		Scientific Literature	9606	F			PC-3		CHEMBL1268817	20846862	10.1016/j.bmcl.2010.08.088	2010	Bioorg. Med. Chem. Lett.	20	6282	6285	MTT	48
CHEMBL3788724	F	Antiproliferative activity against human PC3 cells after 48 hrs by MTT assay	Homo sapiens	2	2	BAO_0000219	cell-based format	1	1 - Target assigned is non-molecular		Scientific Literature	9606	F			PC-3		CHEMBL3784982	26807545	10.1016/j.ejmech.2016.01.014	2016	Eur. J. Med. Chem.	110	65	75	MTT	48
CHEMBL1663962	F	Antiproliferative activity against human PC3 cells after 48 hrs by MTT assay	Homo sapiens	1	1	BAO_0000219	cell-based format	1	1 - Target assigned is non-molecular		Scientific Literature	9606	F			PC-3		CHEMBL1649346	21055848	10.1016/j.ejmech.2010.10.012	2011	Eur. J. Med. Chem.	46	433	438	MTT	48
CHEMBL3637661	F	Cytotoxicity against human PC3 cells after 48 hrs by MTT assay	Homo sapiens	27	27	BAO_0000219	cell-based format	1	1 - Target assigned is non-molecular		Scientific Literature	9606	F			PC-3		CHEMBL3632555	26363869	10.1016/j.ejmech.2015.08.053	2015	Eur. J. Med. Chem.	103	335	342	MTT	48
CHEMBL1825440	F	Antiproliferative activity against human PC3 cells after 48 hrs by MTT assay	Homo sapiens	6	6	BAO_0000219	cell-based format	1	1 - Target assigned is non-molecular		Scientific Literature	9606	F			PC-3		CHEMBL1821581	21795045	10.1016/j.bmcl.2011.07.007	2011	Bioorg. Med. Chem. Lett.	21	5389	5392	MTT	48
CHEMBL1804623	F	Anticancer activity against human PC3 cells after 48 hrs by MTT assay	Homo sapiens	1	1	BAO_0000219	cell-based format	1	1 - Target assigned is non-molecular		Scientific Literature	9606	F			PC-3		CHEMBL1800004	21599000	10.1021/jm200046z	2011	J. Med. Chem.	54	4446	4461	MTT	48
CHEMBL4046941	F	Antiproliferative activity against human PC3 cells incubated for 48 hrs by MTT assay	Homo sapiens	4	4	BAO_0000219	cell-based format	1	1 - Target assigned is non-molecular		Scientific Literature	9606	F			PC-3		CHEMBL4043209	28866374	10.1016/j.bmc.2017.08.024	2017	Bioorg Med Chem	25	5548	5556	MTT	48
CHEMBL4017606	F	Antiproliferative activity against human PC3 cells after 48 hrs by MTT assay	Homo sapiens	5	5	BAO_0000219	cell-based format	1	1 - Target assigned is non-molecular		Scientific Literature	9606	F			PC-3		CHEMBL4017444	28336407	10.1016/j.bmc.2016.12.001	2017	Bioorg Med Chem	25	2666	2675	MTT	48
CHEMBL3854570	F	Cytotoxicity against human PC3 cells assessed as decrease in cell viability after 48 hrs by MTT assay	Homo sapiens	2	2	BAO_0000219	cell-based format	1	1 - Target assigned is non-molecular		Scientific Literature	9606	F			PC-3		CHEMBL3853311	27232656	10.1021/acs.jnatprod.5b01049	2016	J Nat Prod	79	1532	1537	MTT	48
CHEMBL4132228	F	Antiproliferative activity against human PC3 cells after 48 hrs by MTT assay	Homo sapiens	16	16	BAO_0000219	cell-based format	1	1 - Target assigned is non-molecular		Scientific Literature	9606	F			PC-3		CHEMBL4130370	28763643	10.1016/j.ejmech.2017.07.011	2017	Eur J Med Chem	138	1076	1088	MTT	48
CHEMBL3866267	F	Cytotoxicity against human PC3 cells assessed as cell growth inhibition after 48 hrs by MTT assay	Homo sapiens	7	7	BAO_0000219	cell-based format	1	1 - Target assigned is non-molecular		Scientific Literature	9606	F			PC-3		CHEMBL3865799	27371926	10.1016/j.ejmech.2016.06.035	2016	Eur J Med Chem	122	232	246	MTT	48
CHEMBL4058432	F	Cytotoxicity against human PC3 cells after 48 hrs by MTT assay	Homo sapiens	13	13	BAO_0000219	cell-based format	1	1 - Target assigned is non-molecular		Scientific Literature	9606	F			PC-3		CHEMBL4052802	28757062	10.1016/j.bmcl.2017.05.078	2017	Bioorg Med Chem Lett	27	4212	4217	MTT	48
CHEMBL3072145	F	Cytotoxicity against Homo sapiens (human) PC3 cells assessed as growth inhibition after 48 hr by MTT assay	Homo sapiens	1	1	BAO_0000219	cell-based format	1	1 - Target assigned is non-molecular		Scientific Literature	9606	F			PC-3		CHEMBL3046581	None	10.1007/s00044-012-0398-y	2013	Med Chem Res	22	3857	3862	MTT	48
CHEMBL4411389	F	Cytotoxicity against human PC3 cells after 48 hrs by MTT assay	Homo sapiens	10	10	BAO_0000219	cell-based format	1	1 - Target assigned is non-molecular		Scientific Literature	9606	F			PC-3		CHEMBL4411258	30015071	10.1016/j.ejmech.2018.07.015	2018	Eur J Med Chem	156	316	343	MTT	48
CHEMBL4403184	F	Antiproliferative activity against human PC3 cells after 48 hrs by MTT assay	Homo sapiens	1	1	BAO_0000219	cell-based format	1	1 - Target assigned is non-molecular		Scientific Literature	9606	F			PC-3		CHEMBL4402519	31398616	10.1016/j.ejmech.2019.111579	2019	Eur J Med Chem	181	111579	111579	MTT	48
CHEMBL2412408	F	Antiproliferative activtiy against human PC3 cells assessed as growth inhibition after 48 hrs by MTT assay	Homo sapiens	11	11	BAO_0000219	cell-based format	1	1 - Target assigned is non-molecular		Scientific Literature	9606	F			PC-3		CHEMBL2407061	23845251	10.1021/jm400515c	2013	J. Med. Chem.	56	6122	6135	MTT	48
CHEMBL1947681	F	Cytotoxicity against human PC3 cells after 48 hrs by MTT assay	Homo sapiens	4	4	BAO_0000219	cell-based format	1	1 - Target assigned is non-molecular		Scientific Literature	9606	F			PC-3		CHEMBL1944617	22177785	10.1016/j.bmcl.2011.11.070	2012	Bioorg. Med. Chem. Lett.	22	1242	1246	MTT	48
CHEMBL4628721	F	Antiproliferative activity against human PC3 cells assessed as inhibition of cell proliferation incubated for 48 hrs by MTT assay	Homo sapiens	19	19	BAO_0000219	cell-based format	1	1 - Target assigned is non-molecular		Scientific Literature	9606	F			PC-3		CHEMBL4627329	32160978	10.1016/j.bmcl.2020.127087	2020	Bioorg Med Chem Lett	30	127087	127087	MTT	48
CHEMBL4022305	F	Antiproliferative activity against human PC3 cells after 48 to 72 hrs by MTT assay	Homo sapiens	4	4	BAO_0000219	cell-based format	1	1 - Target assigned is non-molecular		Scientific Literature	9606	F			PC-3		CHEMBL4020782	28532668	10.1016/j.bmcl.2017.05.026	2017	Bioorg Med Chem Lett	27	3162	3166	MTT	48
CHEMBL2150790	F	Cytotoxicity against human PC3 cells assessed as cell viability after 48 hrs by MTT assay	Homo sapiens	1	2	BAO_0000219	cell-based format	1	1 - Target assigned is non-molecular		Scientific Literature	9606	F			PC-3		CHEMBL2146475	22578090	10.1021/jm300534u	2012	J. Med. Chem.	55	5642	5646	MTT	48
CHEMBL2344902	F	Inhibition of human PC3 cell proliferation after 48 hrs by MTT assay	Homo sapiens	7	7	BAO_0000219	cell-based format	1	1 - Target assigned is non-molecular		Scientific Literature	9606	F			PC-3		CHEMBL2331319	23493449	10.1021/ml300366t	2013	ACS Med. Chem. Lett.	4	235	238	MTT	48
CHEMBL3860263	F	Cytotoxicity against docetaxel-resistant human PC3 cells assessed as decrease in cell viability after 48 hrs by MTT assay	Homo sapiens	17	17	BAO_0000219	cell-based format	1	1 - Target assigned is non-molecular		Scientific Literature	9606	F			PC-3		CHEMBL3860030	27318123	10.1016/j.ejmech.2016.06.007	2016	Eur J Med Chem	121	484	499	MTT	48
CHEMBL4395605	F	Antiproliferative activity against human PC3 cells assessed as reduction in cell growth incubated for 48 hrs by MTT assay	Homo sapiens	9	27	BAO_0000219	cell-based format	1	1 - Target assigned is non-molecular		Scientific Literature	9606	F			PC-3		CHEMBL4393703	31082766	10.1016/j.ejmech.2019.04.074	2019	Eur J Med Chem	175	234	246	MTT	48
CHEMBL4202325	F	Cytotoxicity against human PC3 cells assessed as reduction in cell viability at 1 to 300 uM after 48 hrs under normoxic conditions by MTT assay	Homo sapiens	1	1	BAO_0000219	cell-based format	1	1 - Target assigned is non-molecular		Scientific Literature	9606	F			PC-3		CHEMBL4196237	30258546	10.1021/acsmedchemlett.8b00362	2018	ACS Med Chem Lett	9	947	951	MTT	48
CHEMBL4343816	F	Antiproliferative activity against human PC3 cells assessed as reduction in cell viability incubated for 48 hrs by MTT assay	Homo sapiens	8	8	BAO_0000219	cell-based format	1	1 - Target assigned is non-molecular		Scientific Literature	9606	F			PC-3		CHEMBL4342434	31759851	10.1016/j.bmcl.2019.126744	2020	Bioorg Med Chem Lett	30	126744	126744	MTT	48
CHEMBL4260057	F	Cytotoxicity against human PC3 cells after 48 hrs by MTT assay	Homo sapiens	37	37	BAO_0000219	cell-based format	1	1 - Target assigned is non-molecular		Scientific Literature	9606	F			PC-3		CHEMBL4257549	None	10.1039/C8MD00278A	2018	MedChemComm	9	1194	1205	MTT	48
CHEMBL1009006	F	Cytotoxicity against human PC3 cells after 48 hrs by MTT assay	Homo sapiens	4	4	BAO_0000219	cell-based format	1	1 - Target assigned is non-molecular		Scientific Literature	9606	F			PC-3		CHEMBL1150119	12141872	10.1021/np010569t	2002	J. Nat. Prod.	65	1045	1048	MTT	48
CHEMBL3875701	F	Cytotoxicity against human PC3 cells assessed as cell growth inhibition after 48 hrs by MTT assay	Homo sapiens	21	21	BAO_0000219	cell-based format	1	1 - Target assigned is non-molecular		Scientific Literature	9606	F			PC-3		CHEMBL3875168	27639369	10.1016/j.ejmech.2016.09.009	2016	Eur J Med Chem	124	782	793	MTT	48
CHEMBL4045086	F	Antiproliferative activity against human PC3 cells after 48 hrs by MTT assay	Homo sapiens	25	25	BAO_0000219	cell-based format	1	1 - Target assigned is non-molecular		Scientific Literature	9606	F			PC-3		CHEMBL4043140	28774575	10.1016/j.bmc.2017.07.031	2017	Bioorg Med Chem	25	4805	4816	MTT	48
CHEMBL4255480	F	Cytotoxicity against human PC3 cells assessed as reduction in cell viability after 48 hrs by MTT assay	Homo sapiens	3	3	BAO_0000219	cell-based format	1	1 - Target assigned is non-molecular		Scientific Literature	9606	F			PC-3		CHEMBL4251678	29517220	10.1021/acs.jnatprod.8b00024	2018	J Nat Prod	81	1014	1022	MTT	48
CHEMBL3406500	F	Antiproliferative activity against human PC3 cells after 48 hrs by MTT assay	Homo sapiens	5	5	BAO_0000219	cell-based format	1	1 - Target assigned is non-molecular		Scientific Literature	9606	F			PC-3		CHEMBL3399977	25818766	10.1016/j.bmc.2015.03.024	2015	Bioorg. Med. Chem.	23	1994	2003	MTT	48
CHEMBL4373356	F	Cytotoxicity against human PC3 cells after 48 hrs by MTT assay	Homo sapiens	3	3	BAO_0000219	cell-based format	1	1 - Target assigned is non-molecular		Scientific Literature	9606	F			PC-3		CHEMBL4371086	30585173	10.1016/j.bmcl.2018.12.044	2019	Bioorg Med Chem Lett	29	353	356	MTT	48
CHEMBL3117714	F	Antiproliferative activity against human PC3 cells after 48 hrs by MTT assay	Homo sapiens	20	20	BAO_0000219	cell-based format	1	1 - Target assigned is non-molecular		Scientific Literature	9606	F			PC-3		CHEMBL3112530	24440479	10.1016/j.bmc.2013.11.052	2014	Bioorg. Med. Chem.	22	1487	1495	MTT	48
CHEMBL4184613	F	Antiproliferative activity against human PC3 cells after 48 hrs by MTT assay	Homo sapiens	9	9	BAO_0000219	cell-based format	1	1 - Target assigned is non-molecular		Scientific Literature	9606	F			PC-3		CHEMBL4184087	None	10.1016/j.bmcl.2017.12.001	2018	Bioorg Med Chem Lett	28	509	514	MTT	48
CHEMBL4191939	F	Cytotoxicity against human PC3 cells assessed as cell growth inhibition after 48 hrs by MTT assay	Homo sapiens	18	18	BAO_0000219	cell-based format	1	1 - Target assigned is non-molecular		Scientific Literature	9606	F			PC-3		CHEMBL4190240	28668476	10.1016/j.ejmech.2017.06.035	2017	Eur J Med Chem	138	234	245	MTT	48
CHEMBL3993551	F	Cytotoxicity against human PC3 cells assessed as cell growth inhibition after 48 hrs by MTT assay	Homo sapiens	21	21	BAO_0000219	cell-based format	1	1 - Target assigned is non-molecular		Scientific Literature	9606	F			PC-3		CHEMBL3992525	28068602	10.1016/j.ejmech.2017.01.001	2017	Eur J Med Chem	127	305	317	MTT	48
CHEMBL4235121	F	Growth inhibition of human PC3 cells after 48 hrs by MTT assay	Homo sapiens	14	14	BAO_0000219	cell-based format	1	1 - Target assigned is non-molecular		Scientific Literature	9606	F			PC-3		CHEMBL4229493	30072225	10.1016/j.bmcl.2018.07.035	2018	Bioorg Med Chem Lett	28	2842	2845	MTT	48
CHEMBL3994260	F	Antiproliferative activity against human PC3 cells after 48 hrs by MTT assay	Homo sapiens	4	4	BAO_0000219	cell-based format	1	1 - Target assigned is non-molecular		Scientific Literature	9606	F			PC-3		CHEMBL3992555	28233676	10.1016/j.bmc.2017.02.014	2017	Bioorg Med Chem	25	1939	1948	MTT	48
CHEMBL4336060	F	Antiproliferative activity against human PC3 cells assessed as reduction in cell viability after 48 hrs by MTT assay	Homo sapiens	5	6	BAO_0000219	cell-based format	1	1 - Target assigned is non-molecular		Scientific Literature	9606	F			PC-3		CHEMBL4334455	31282672	10.1021/acs.jnatprod.8b00980	2019	J Nat Prod	82	1768	1778	MTT	48
CHEMBL3999183	F	Growth inhibition of human PC3 cells after 48 hrs by MTT assay	Homo sapiens	17	17	BAO_0000219	cell-based format	1	1 - Target assigned is non-molecular		Scientific Literature	9606	F			PC-3		CHEMBL3997805	28131777	10.1016/j.ejmech.2017.01.026	2017	Eur J Med Chem	128	1	12	MTT	48
CHEMBL3294565	F	Cytotoxicity against human PC3 cells assessed as inhibition of cell viability after 48 hrs by MTT assay	Homo sapiens	2	3	BAO_0000219	cell-based format	1	1 - Target assigned is non-molecular		Scientific Literature	9606	F			PC-3		CHEMBL3286163	24794748	10.1016/j.bmc.2014.04.025	2014	Bioorg. Med. Chem.	22	3115	3122	MTT	48
CHEMBL1250830	F	Cytotoxicity against human PC3 cells after 48 hrs by MTT assay	Homo sapiens	13	13	BAO_0000219	cell-based format	1	1 - Target assigned is non-molecular		Scientific Literature	9606	F			PC-3		CHEMBL1250487	20692741	10.1016/j.ejmech.2010.07.023	2010	Eur. J. Med. Chem.	45	4664	4668	MTT	48
CHEMBL3620516	F	Cytotoxicity against human PC3 cells after 48 hrs by MTT assay in presence of 10% FBS	Homo sapiens	11	11	BAO_0000219	cell-based format	1	1 - Target assigned is non-molecular		Scientific Literature	9606	F			PC-3		CHEMBL3616377	26298501	10.1016/j.bmcl.2015.07.105	2015	Bioorg. Med. Chem. Lett.	25	4225	4231	MTT	48
CHEMBL4271206	F	Cytotoxicity in human PC3 cells assessed as reduction in cell viability incubated for 48 hrs by MTT assay	Homo sapiens	3	3	BAO_0000219	cell-based format	1	1 - Target assigned is non-molecular		Scientific Literature	9606	F			PC-3		CHEMBL4270497	28760313	10.1016/j.ejmech.2017.07.033	2017	Eur J Med Chem	142	179	212	MTT	48
CHEMBL4147001	F	Cytotoxicity against human PC3 cells assessed as growth inhibition after 48 hrs by MTT assay	Homo sapiens	27	27	BAO_0000219	cell-based format	1	1 - Target assigned is non-molecular		Scientific Literature	9606	F			PC-3		CHEMBL4145480	29335211	10.1016/j.ejmech.2018.01.010	2018	Eur J Med Chem	145	498	510	MTT	48
CHEMBL4029639	F	Antiproliferative activity against human PC3 cells after 48 hrs by MTT assay	Homo sapiens	22	22	BAO_0000219	cell-based format	1	1 - Target assigned is non-molecular		Scientific Literature	9606	F			PC-3		CHEMBL4028812	28340413	10.1016/j.ejmech.2017.03.024	2017	Eur J Med Chem	132	42	62	MTT	48
CHEMBL4194017	F	Cytotoxicity in human PC3 cells incubated for 48 hrs by MTT assay	Homo sapiens	20	20	BAO_0000219	cell-based format	1	1 - Target assigned is non-molecular		Scientific Literature	9606	F			PC-3		CHEMBL4190344	28923381	10.1016/j.ejmech.2017.09.006	2017	Eur J Med Chem	140	128	140	MTT	48
CHEMBL3632443	F	Cytotoxicity against human PC3 cells assessed as inhibition of cell proliferation after 48 hrs by MTT assay	Homo sapiens	6	6	BAO_0000219	cell-based format	1	1 - Target assigned is non-molecular		Scientific Literature	9606	F			PC-3		CHEMBL3627718	26558516	10.1016/j.bmc.2015.10.023	2015	Bioorg. Med. Chem.	23	7359	7365	MTT	48
CHEMBL4035697	F	Antiproliferative activity against human PC3 cells after 48 hrs by MTT assay	Homo sapiens	7	7	BAO_0000219	cell-based format	1	1 - Target assigned is non-molecular		Scientific Literature	9606	F			PC-3		CHEMBL4033688	28511906	10.1016/j.bmc.2017.03.036	2017	Bioorg Med Chem	25	2981	2994	MTT	48
CHEMBL3749448	F	Antipoliferative activity against human PC3 cells after 48 hrs by MTT assay	Homo sapiens	28	28	BAO_0000219	cell-based format	1	1 - Target assigned is non-molecular		Scientific Literature	9606	F			PC-3		CHEMBL3745704	26562542	10.1016/j.ejmech.2015.10.042	2016	Eur. J. Med. Chem.	107	48	62	MTT	48
CHEMBL1810101	F	Cytotoxicity against human PC3 cells after 48 hrs by MTT assay	Homo sapiens	5	5	BAO_0000219	cell-based format	1	1 - Target assigned is non-molecular		Scientific Literature	9606	F			PC-3		CHEMBL1806432	21708464	10.1016/j.bmcl.2011.05.109	2011	Bioorg. Med. Chem. Lett.	21	4581	4584	MTT	48
CHEMBL2434527	F	Cytotoxicity against human PC3 cells after 48 hrs by MTT assay	Homo sapiens	11	11	BAO_0000219	cell-based format	1	1 - Target assigned is non-molecular		Scientific Literature	9606	F			PC-3		CHEMBL2429833	None	10.1007/s00044-013-0764-4	2013	Med Chem Res	None	1	11	MTT	48
CHEMBL3076846	F	Growth inhibition of Homo sapiens (human) PC3 cells after 48 hr by MTT assay	Homo sapiens	11	11	BAO_0000219	cell-based format	1	1 - Target assigned is non-molecular		Scientific Literature	9606	F			PC-3		CHEMBL3045085	None	10.1007/s00044-012-0232-6	2013	Med Chem Res	22	2385	2394	MTT	48
CHEMBL4380262	F	Cytotoxicity against human PC3 cells assessed as cell viability at 9 to 150 uM after 48 hrs by MTT assay relative to control	Homo sapiens	26	26	BAO_0000219	cell-based format	1	1 - Target assigned is non-molecular		Scientific Literature	9606	F			PC-3		CHEMBL4376859	31841727	10.1016/j.ejmech.2019.111937	2020	Eur J Med Chem	187	111937	111937	MTT	48
CHEMBL3599926	F	Cytotoxicity against human PC3 cells assessed as growth inhibition after 48 hrs by MTT assay	Homo sapiens	4	4	BAO_0000219	cell-based format	1	1 - Target assigned is non-molecular		Scientific Literature	9606	F			PC-3		CHEMBL3596144	26132075	10.1021/acs.jmedchem.5b00310	2015	J. Med. Chem.	58	5789	5807	MTT	48
CHEMBL4030068	F	Cytotoxicity against human PC3 cells after 48 hrs by MTT assay	Homo sapiens	16	16	BAO_0000219	cell-based format	1	1 - Target assigned is non-molecular		Scientific Literature	9606	F			PC-3		CHEMBL4028832	28431881	10.1016/j.bmcl.2017.04.022	2017	Bioorg Med Chem Lett	27	2369	2376	MTT	48
CHEMBL4270974	F	Antiproliferative activity against human PC3 cells incubated for 48 to 72 hrs by MTT assay	Homo sapiens	16	16	BAO_0000219	cell-based format	1	1 - Target assigned is non-molecular		Scientific Literature	9606	F			PC-3		CHEMBL4270489	28395218	10.1016/j.ejmech.2017.03.053	2017	Eur J Med Chem	133	319	328	MTT	48
CHEMBL1103781	F	Antitumor activity against human PC3 cells after 48 hrs by MTT assay	Homo sapiens	1	3	BAO_0000219	cell-based format	1	1 - Target assigned is non-molecular		Scientific Literature	9606	F			PC-3		CHEMBL1157034	20097456	10.1016/j.ejmech.2009.12.039	2010	Eur. J. Med. Chem.	45	1395	1402	MTT	48
CHEMBL3411899	F	Cytotoxicity against human PC3 cells after 48 hrs by MTT assay	Homo sapiens	13	13	BAO_0000219	cell-based format	1	1 - Target assigned is non-molecular		Scientific Literature	9606	F			PC-3		CHEMBL3407408	25647428	10.1016/j.ejmech.2014.11.068	2015	Eur. J. Med. Chem.	93	55	63	MTT	48
CHEMBL2416773	F	Antiproliferative activity against human PC3 cells after 48 hrs by MTT assay	Homo sapiens	38	38	BAO_0000219	cell-based format	1	1 - Target assigned is non-molecular		Scientific Literature	9606	F			PC-3		CHEMBL2413039	23820574	10.1016/j.bmc.2013.06.009	2013	Bioorg. Med. Chem.	21	5339	5354	MTT	48
CHEMBL1920166	F	Cytotoxicity against human PC3 cells after 48 hrs by MTT assay	Homo sapiens	26	26	BAO_0000219	cell-based format	1	1 - Target assigned is non-molecular		Scientific Literature	9606	F			PC-3		CHEMBL1914337	22019188	10.1016/j.ejmech.2011.10.009	2011	Eur. J. Med. Chem.	46	5970	5977	MTT	48
CHEMBL3737892	F	Anticancer activity against human PC3 cells after 48 hrs by MTT assay	Homo sapiens	19	19	BAO_0000219	cell-based format	1	1 - Target assigned is non-molecular		Scientific Literature	9606	F			PC-3		CHEMBL3734649	26413726	10.1016/j.ejmech.2015.09.025	2015	Eur. J. Med. Chem.	104	11	24	MTT	48
CHEMBL4262975	F	Antiproliferative activity against human PC3 cells after 48 hrs by MTT assay	Homo sapiens	20	20	BAO_0000219	cell-based format	1	1 - Target assigned is non-molecular		Scientific Literature	9606	F			PC-3		CHEMBL4261549	None	10.1039/C7MD00267J	2017	MedChemComm	8	2115	2124	MTT	48
CHEMBL1799176	F	Cytotoxicity against human PC3 cells after 48 hrs by MTT assay	Homo sapiens	23	23	BAO_0000219	cell-based format	1	1 - Target assigned is non-molecular		Scientific Literature	9606	F			PC-3		CHEMBL1795335	21481985	10.1016/j.ejmech.2011.03.031	2011	Eur. J. Med. Chem.	46	3085	3092	MTT	48
CHEMBL4142205	F	Cytotoxicity against human PC3 cells assessed as cell growth inhibition after 48 hrs by MTT assay	Homo sapiens	31	31	BAO_0000219	cell-based format	1	1 - Target assigned is non-molecular		Scientific Literature	9606	F			PC-3		CHEMBL4138179	29133061	10.1016/j.ejmech.2017.11.004	2018	Eur J Med Chem	143	1942	1958	MTT	48
CHEMBL4252845	F	Cytotoxicity against human PC3 cells assessed as inhibition of cell viability after 48 hrs by MTT assay	Homo sapiens	22	22	BAO_0000219	cell-based format	1	1 - Target assigned is non-molecular		Scientific Literature	9606	F			PC-3		CHEMBL4251576	29174816	10.1016/j.ejmech.2017.11.010	2018	Eur J Med Chem	143	216	231	MTT	48
CHEMBL4056050	F	Antiproliferative activity against human PC3 cells after 48 hrs by MTT assay	Homo sapiens	17	17	BAO_0000219	cell-based format	1	1 - Target assigned is non-molecular		Scientific Literature	9606	F			PC-3		CHEMBL4052685	28629630	10.1016/j.bmc.2017.05.062	2017	Bioorg Med Chem	25	4123	4132	MTT	48
CHEMBL4198682	F	Antiproliferative activity against human PC3 cells after 48 hrs by MTT assay	Homo sapiens	6	6	BAO_0000219	cell-based format	1	1 - Target assigned is non-molecular		Scientific Literature	9606	F			PC-3		CHEMBL4196083	29533873	10.1016/j.ejmech.2018.03.002	2018	Eur J Med Chem	150	282	291	MTT	48
CHEMBL3594919	F	Antiproliferative activity against human PC3 cells after 48 hrs by MTT assay	Homo sapiens	8	8	BAO_0000219	cell-based format	1	1 - Target assigned is non-molecular		Scientific Literature	9606	F			PC-3		CHEMBL3593221	26100440	10.1016/j.bmc.2015.05.048	2015	Bioorg. Med. Chem.	23	4728	4736	MTT	48
CHEMBL3117226	F	Cytotoxicity against human PC3 cells after 48 hrs by MTT assay	Homo sapiens	11	11	BAO_0000219	cell-based format	1	1 - Target assigned is non-molecular		Scientific Literature	9606	F			PC-3		CHEMBL3112475	24487188	10.1016/j.ejmech.2013.12.040	2014	Eur. J. Med. Chem.	74	398	404	MTT	48
CHEMBL3767503	F	Antiproliferative activity against human PC3 cells after 48 hrs by MTT assay	Homo sapiens	4	4	BAO_0000219	cell-based format	1	1 - Target assigned is non-molecular		Scientific Literature	9606	F			PC-3		CHEMBL3763038	26907204	10.1016/j.bmc.2016.02.005	2016	Bioorg. Med. Chem.	24	1446	1454	MTT	48
CHEMBL4051236	F	Cytotoxicity against human PC3 cells assessed as growth inhibition after 48 hrs by MTT assay	Homo sapiens	2	2	BAO_0000219	cell-based format	1	1 - Target assigned is non-molecular		Scientific Literature	9606	F			PC-3		CHEMBL4049428	28368585	10.1021/acs.jmedchem.7b00322	2017	J Med Chem	60	3484	3497	MTT	48
CHEMBL3226411	F	Cytotoxicity against human PC3 cells assessed as cell survival after 48 hrs by MTT assay	Homo sapiens	8	8	BAO_0000219	cell-based format	1	1 - Target assigned is non-molecular		Scientific Literature	9606	F			PC-3		CHEMBL3217668	None	10.1039/C3MD00125C	2013	MedChemComm	4	1257	1266	MTT	48
CHEMBL4408364	F	Antiproliferative activity against human PC3 cells assessed as reduction in cell viability incubated for 48 hrs by MTT assay	Homo sapiens	10	10	BAO_0000219	cell-based format	1	1 - Target assigned is non-molecular		Scientific Literature	9606	F			PC-3		CHEMBL4406825	31415980	10.1016/j.ejmech.2019.111563	2019	Eur J Med Chem	181	111563	111563	MTT	48
CHEMBL3878734	F	Cytotoxicity against human PC3 cells assessed as growth inhibition after 48 hrs by MTT assay	Homo sapiens	33	33	BAO_0000219	cell-based format	1	1 - Target assigned is non-molecular		Scientific Literature	9606	F			PC-3		CHEMBL3877296	27810596	10.1016/j.ejmech.2016.10.051	2017	Eur J Med Chem	125	1098	1106	MTT	48
CHEMBL3618650	F	Cytotoxicity against human PC3 cells after 48 hrs by MTT assay in absence of 10% FBS	Homo sapiens	11	11	BAO_0000219	cell-based format	1	1 - Target assigned is non-molecular		Scientific Literature	9606	F			PC-3		CHEMBL3616377	26298501	10.1016/j.bmcl.2015.07.105	2015	Bioorg. Med. Chem. Lett.	25	4225	4231	MTT	48
CHEMBL3386759	F	Cytotoxic activity against human PC3 cells after 48 hrs by MTT assay	Homo sapiens	16	16	BAO_0000219	cell-based format	1	1 - Target assigned is non-molecular		Scientific Literature	9606	F			PC-3		CHEMBL3352777	25245672	10.1016/j.bmc.2014.08.014	2014	Bioorg. Med. Chem.	22	6715	6725	MTT	48
CHEMBL4431269	F	Antiproliferative activity against human PC3 cells after 48 hrs by MTT assay	Homo sapiens	11	11	BAO_0000219	cell-based format	1	1 - Target assigned is non-molecular		Scientific Literature	9606	F			PC-3		CHEMBL4428138	27774135	10.1021/acsmedchemlett.6b00247	2016	ACS Med Chem Lett	7	950	955	MTT	48
CHEMBL4004379	F	Antiproliferative activity against human PC3 cells after 48 hrs by MTT assay	Homo sapiens	1	1	BAO_0000219	cell-based format	1	1 - Target assigned is non-molecular		Scientific Literature	9606	F			PC-3		CHEMBL4002635	28119023	10.1016/j.bmcl.2017.01.005	2017	Bioorg Med Chem Lett	27	893	896	MTT	48
CHEMBL3119638	F	Antiproliferative activity against human PC3 cells after 48 hrs by MTT assay	Homo sapiens	4	4	BAO_0000219	cell-based format	1	1 - Target assigned is non-molecular		Scientific Literature	9606	F			PC-3		CHEMBL3112501	24525003	10.1016/j.bmc.2014.01.045	2014	Bioorg. Med. Chem.	22	1529	1538	MTT	48
CHEMBL1960190	F	Cytotoxicity against human PC3 cells after 48 hrs by MTT assay	Homo sapiens	16	16	BAO_0000219	cell-based format	1	1 - Target assigned is non-molecular		Scientific Literature	9606	F			PC-3		CHEMBL1955796	22318158	10.1016/j.bmcl.2012.01.051	2012	Bioorg. Med. Chem. Lett.	22	1922	1925	MTT	48
CHEMBL3826152	F	Antiproliferative activity against human PC3 cells measured after 48 hrs by MTT assay	Homo sapiens	25	25	BAO_0000219	cell-based format	1	1 - Target assigned is non-molecular		Scientific Literature	9606	F			PC-3		CHEMBL3822404	27287368	10.1016/j.bmcl.2016.05.086	2016	Bioorg. Med. Chem. Lett.	26	3679	3683	MTT	48
CHEMBL1839437	F	Cytotoxicity against androgen receptor-negative human PC3 cells after 48 hrs by MTT assay	Homo sapiens	3	3	BAO_0000219	cell-based format	1	1 - Target assigned is non-molecular		Scientific Literature	9606	F			PC-3		CHEMBL1833929	21885273	10.1016/j.bmcl.2011.08.016	2011	Bioorg. Med. Chem. Lett.	21	5730	5734	MTT	48
CHEMBL3788954	F	Cytotoxicity against human PC3 cells after 48 hrs by MTT assay	Homo sapiens	79	79	BAO_0000219	cell-based format	1	1 - Target assigned is non-molecular		Scientific Literature	9606	F			PC-3		CHEMBL3785019	26900656	10.1016/j.ejmech.2016.02.009	2016	Eur. J. Med. Chem.	112	231	251	MTT	48
CHEMBL4352937	F	Cytostatic activity against human PC3 cells preincubated for 24 hrs under serum free condition followed by compound washout and further incubation for 48 hrs in presence of serum by MTT assay	Homo sapiens	3	3	BAO_0000219	cell-based format	1	1 - Target assigned is non-molecular		Scientific Literature	9606	F			PC-3		CHEMBL4350976	31100648	10.1016/j.ejmech.2019.05.016	2019	Eur J Med Chem	176	105	116	MTT	48
CHEMBL2173256	F	Growth inhibition of human PC3 cells after 48 hrs by MTT assay	Homo sapiens	2	2	BAO_0000219	cell-based format	1	1 - Target assigned is non-molecular		Scientific Literature	9606	F			PC-3		CHEMBL2169811	22975593	10.1016/j.ejmech.2012.08.010	2012	Eur. J. Med. Chem.	56	179	194	MTT	48
CHEMBL4142165	F	Antiproliferative activity against human PC3 cells after 48 hrs by MTT assay	Homo sapiens	16	16	BAO_0000219	cell-based format	1	1 - Target assigned is non-molecular		Scientific Literature	9606	F			PC-3		CHEMBL4138176	29133051	10.1016/j.ejmech.2017.11.009	2018	Eur J Med Chem	143	1959	1967	MTT	48
CHEMBL947956	F	Cytotoxicity against human PC3 cells after 48 hrs by MTT assay	Homo sapiens	21	21	BAO_0000219	cell-based format	1	1 - Target assigned is non-molecular		Scientific Literature	9606	F			PC-3		CHEMBL1142371	18226907	10.1016/j.bmc.2007.11.048	2008	Bioorg. Med. Chem.	16	2550	2557	MTT	48
CHEMBL4152653	F	Cytotoxicity against human PC3 cells after 48 hrs by MTT assay	Homo sapiens	18	18	BAO_0000219	cell-based format	1	1 - Target assigned is non-molecular		Scientific Literature	9606	F			PC-3		CHEMBL4152190	29609122	10.1016/j.ejmech.2018.03.069	2018	Eur J Med Chem	151	173	185	MTT	48
CHEMBL4034002	F	Antiproliferative activity against human PC3 cells after 48 hrs by MTT assay	Homo sapiens	6	6	BAO_0000219	cell-based format	1	1 - Target assigned is non-molecular		Scientific Literature	9606	F			PC-3		CHEMBL4033620	28371677	10.1016/j.ejmech.2017.03.064	2017	Eur J Med Chem	133	11	23	MTT	48
CHEMBL4373359	F	Cytotoxicity against human PC3 cells harboring control SiRNA after 48 hrs by MTT assay	Homo sapiens	3	3	BAO_0000219	cell-based format	1	1 - Target assigned is non-molecular		Scientific Literature	9606	F			PC-3		CHEMBL4371086	30585173	10.1016/j.bmcl.2018.12.044	2019	Bioorg Med Chem Lett	29	353	356	MTT	48
CHEMBL1107811	F	Cytotoxicity against human PC3 cells after 48 hrs by MTT assay	Homo sapiens	18	18	BAO_0000219	cell-based format	1	1 - Target assigned is non-molecular		Scientific Literature	9606	F			PC-3		CHEMBL1154877	20047778	10.1016/j.ejmech.2009.12.024	2010	Eur. J. Med. Chem.	45	1244	1249	MTT	48
CHEMBL1942311	F	Antiproliferative activity against human PC3 cells assessed as growth inhibition after 48 hrs by MTT assay	Homo sapiens	7	7	BAO_0000219	cell-based format	1	1 - Target assigned is non-molecular		Scientific Literature	9606	F			PC-3		CHEMBL1938276	22044164	10.1021/jm2012886	2011	J. Med. Chem.	54	8394	8406	MTT	48
CHEMBL4259186	F	Antiproliferative activity against human PC3 cells after 48 hrs by MTT assay	Homo sapiens	6	6	BAO_0000219	cell-based format	1	1 - Target assigned is non-molecular		Scientific Literature	9606	F			PC-3		CHEMBL4257507	None	10.1039/C8MD00077H	2018	MedChemComm	9	969	981	MTT	48
CHEMBL3406692	F	Antiproliferative activity against human PC3 cells after 48 hrs by MTT assay	Homo sapiens	7	7	BAO_0000219	cell-based format	1	1 - Target assigned is non-molecular		Scientific Literature	9606	F			PC-3		CHEMBL3399944	25619894	10.1016/j.bmc.2014.12.069	2015	Bioorg. Med. Chem.	23	703	711	MTT	48
CHEMBL4236404	F	Antiproliferative activity against human PC3 cells after 48 hrs by MTT assay	Homo sapiens	11	11	BAO_0000219	cell-based format	1	1 - Target assigned is non-molecular		Scientific Literature	9606	F			PC-3		CHEMBL4229547	30143365	10.1016/j.bmc.2017.11.005	2018	Bioorg Med Chem	26	4761	4773	MTT	48
CHEMBL3615519	F	Cytotoxicity against human PC3 cells assessed as growth inhibition after 48 hrs by MTT assay	Homo sapiens	3	3	BAO_0000219	cell-based format	1	1 - Target assigned is non-molecular		Scientific Literature	9606	F			PC-3		CHEMBL3612065	26349626	10.1016/j.bmc.2015.08.040	2015	Bioorg. Med. Chem.	23	6258	6270	MTT	48
CHEMBL3424371	F	Cytotoxicity against human PC3 cells after 48 hrs by MTT assay	Homo sapiens	17	17	BAO_0000219	cell-based format	1	1 - Target assigned is non-molecular		Scientific Literature	9606	F			PC-3		CHEMBL3421624	25825934	10.1021/jm501942m	2015	J. Med. Chem.	58	3432	3444	MTT	48
CHEMBL3131340	F	Cytotoxicity against human PC3 cells assessed as growth inhibition after 48 hrs by MTT assay	Homo sapiens	6	6	BAO_0000219	cell-based format	1	1 - Target assigned is non-molecular		Scientific Literature	9606	F			PC-3		CHEMBL3124854	24508612	10.1016/j.ejmech.2014.01.016	2014	Eur. J. Med. Chem.	75	1	10	MTT	48
