# Supplementary material for: Development of machine learning classifiers to predict compound activity on prostate cancer cell lines
Source: J Cheminform. 2022 Nov 8;14:77. doi: 10.1186/s13321-022-00647-y (PMC9641853; doi:10.1186/s13321-022-00647-y)
Supplement: Supplementary file 2 — Additional file 2. Table with DU-145 ChEMBL assays used to retrieve compounds activities [file 13321_2022_647_MOESM2_ESM.csv]

ChEMBL ID	Assay Type	Description	Organism	Compounds	Activities	BAO Format ID	BAO Format	Confidence Score	Confidence Label	Strain	Source	Tax ID	Assay Type	Tissue ChEMBL ID	Tissue Name	Cell Type	Subcellular Fraction	Document ChEMBL ID	PubMed ID	DOI	Year	Journal	Volume	First Page	Last Page	Assay_type	Incubation_time
CHEMBL983868	F	Growth inhibition of human DU145 cells after 72 hrs by SRB assay	Homo sapiens	14	14	BAO_0000219	cell-based format	1	1 - Target assigned is non-molecular		Scientific Literature	9606	F			DU-145		CHEMBL1155097	18585035	10.1016/j.bmcl.2008.06.034	2008	Bioorg. Med. Chem. Lett.	18	3899	3901	SRB	72
CHEMBL1175747	F	Cytotoxicity against human DU145 cells after 72 hrs by SRB assay	Homo sapiens	24	24	BAO_0000219	cell-based format	1	1 - Target assigned is non-molecular		Scientific Literature	9606	F			DU-145		CHEMBL1177814	20542429	10.1016/j.bmcl.2010.05.079	2010	Bioorg. Med. Chem. Lett.	20	4085	4087	SRB	72
CHEMBL1062146	F	Anticancer activity against human DU145 cells after 72 hrs by SRB assay	Homo sapiens	21	21	BAO_0000219	cell-based format	1	1 - Target assigned is non-molecular		Scientific Literature	9606	F			DU-145		CHEMBL1151965	19645447	10.1021/jm9009263	2009	J. Med. Chem.	52	5262	5268	SRB	72
CHEMBL2090826	F	Cytotoxicity against human DU145 cells after 72 hrs by SRB assay	Homo sapiens	32	32	BAO_0000219	cell-based format	1	1 - Target assigned is non-molecular		Scientific Literature	9606	F			DU-145		CHEMBL2086237	22932313	10.1016/j.bmcl.2012.08.014	2012	Bioorg. Med. Chem. Lett.	22	6224	6228	SRB	72
CHEMBL2404594	F	Growth inhibition of human DU145 cells after 72 hrs by SRB assay	Homo sapiens	18	18	BAO_0000219	cell-based format	1	1 - Target assigned is non-molecular		Scientific Literature	9606	F			DU-145		CHEMBL2401683	23768904	10.1016/j.bmcl.2013.05.061	2013	Bioorg. Med. Chem. Lett.	23	4056	4060	SRB	72
CHEMBL4773127	F	Cytotoxicity against human DU-145 cells assessed as reduction in cell viability measured after 72 hrs by SRB assay	Homo sapiens	36	36	BAO_0000219	cell-based format	1	1 - Target assigned is non-molecular		Scientific Literature	9606	F		Prostate gland	DU-145		CHEMBL4765407	32736230	10.1016/j.ejmech.2020.112599	2020	Eur J Med Chem	204	112599	112599	SRB	72
CHEMBL3373948	F	Growth inhibition of human DU145 cells after 72 hrs by SRB assay	Homo sapiens	3	3	BAO_0000219	cell-based format	1	1 - Target assigned is non-molecular		Scientific Literature	9606	F			DU-145		CHEMBL3352482	25313505	10.1016/j.ejmech.2014.09.065	2014	Eur. J. Med. Chem.	87	765	781	SRB	72
CHEMBL2027505	F	Cytotoxicity against human DU145 cells after 72 hrs by SRB assay	Homo sapiens	24	24	BAO_0000219	cell-based format	1	1 - Target assigned is non-molecular		Scientific Literature	9606	F			DU-145		CHEMBL2021803	22304236	10.1021/np2007878	2012	J. Nat. Prod.	75	370	377	SRB	72
CHEMBL3370926	F	Cytotoxicity against human DU145 cells after 72 hrs by SRB assay	Homo sapiens	14	14	BAO_0000219	cell-based format	1	1 - Target assigned is non-molecular		Scientific Literature	9606	F			DU-145		CHEMBL3352466	25003995	10.1021/jm5003588	2014	J. Med. Chem.	57	6008	6018	SRB	72
CHEMBL1949005	F	Antiproliferative activity against human DU145 cells after 72 hrs by SRB assay	Homo sapiens	36	36	BAO_0000219	cell-based format	1	1 - Target assigned is non-molecular		Scientific Literature	9606	F			DU-145		CHEMBL1944560	22265685	10.1016/j.ejmech.2011.12.025	2012	Eur. J. Med. Chem.	49	74	85	SRB	72
CHEMBL4335666	F	Cytotoxicity against human DU145 cells assessed as reduction in cell viability measured after 72 hrs by SRB assay	Homo sapiens	2	3	BAO_0000219	cell-based format	1	1 - Target assigned is non-molecular		Scientific Literature	9606	F			DU-145		CHEMBL4334445	31120251	10.1021/acs.jnatprod.9b00140	2019	J Nat Prod	82	1645	1655	SRB	72
CHEMBL4252544	F	Antiproliferative activity against human DU145 cells after 72 hrs by SRB assay	Homo sapiens	5	5	BAO_0000219	cell-based format	1	1 - Target assigned is non-molecular		Scientific Literature	9606	F			DU-145		CHEMBL4251569	29150335	10.1016/j.ejmech.2017.11.021	2018	Eur J Med Chem	143	2005	2014	SRB	72
CHEMBL1067177	F	Antiproliferative activity against human DU145 cells after 72 hrs by SRB assay	Homo sapiens	1	1	BAO_0000219	cell-based format	1	1 - Target assigned is non-molecular		Scientific Literature	9606	F			DU-145		CHEMBL1157586	20153204	10.1016/j.bmc.2010.01.042	2010	Bioorg. Med. Chem.	18	1844	1853	SRB	72
CHEMBL2353328	F	Cytotoxicity against human DU145 cells after 72 hrs by SRB assay	Homo sapiens	21	21	BAO_0000219	cell-based format	1	1 - Target assigned is non-molecular		Scientific Literature	9606	F			DU-145		CHEMBL2346532	23490151	10.1016/j.bmc.2013.01.069	2013	Bioorg. Med. Chem.	21	2363	2369	SRB	72
CHEMBL888872	F	Cytotoxicity against human DU145 cells after 72 hrs by SRB assay	Homo sapiens	1	3	BAO_0000219	cell-based format	1	1 - Target assigned is non-molecular		Scientific Literature	9606	F			DU-145		CHEMBL1145432	17571868	10.1021/jm070381s	2007	J. Med. Chem.	50	3322	3333	SRB	72
CHEMBL4724736	F	Cytotoxicity against human DU-145 cells assessed as reduction in cell viability after 72 hrs by SRB assay	Homo sapiens	1	1	BAO_0000219	cell-based format	1	1 - Target assigned is non-molecular		Scientific Literature	9606	F		Prostate gland	DU-145		CHEMBL4715908	33508467	10.1016/j.bmcl.2021.127827	2021	Bioorg Med Chem Lett	35	127827	127827	SRB	72
CHEMBL995751	F	Cytotoxicity against human DU145 cells after 72 hrs by SRB assay	Homo sapiens	3	3	BAO_0000219	cell-based format	1	1 - Target assigned is non-molecular		Scientific Literature	9606	F			DU-145		CHEMBL1148957	15568794	10.1021/np049834b	2004	J. Nat. Prod.	67	1932	1935	SRB	72
CHEMBL1068849	F	Cytotoxicity against human DU145 cells after 72 hrs by SRB assay	Homo sapiens	10	10	BAO_0000219	cell-based format	1	1 - Target assigned is non-molecular		Scientific Literature	9606	F			DU-145		CHEMBL1157575	20148565	10.1021/jm1000858	2010	J. Med. Chem.	53	2299	2308	SRB	72
CHEMBL4719181	F	Cytotoxicity against human DU-145 cells assessed as reduction in cell viability incubated for 72 hrs by SRB assay	Homo sapiens	21	21	BAO_0000219	cell-based format	1	1 - Target assigned is non-molecular		Scientific Literature	9606	F		Prostate gland	DU-145		CHEMBL4715776	27707623	10.1016/j.bmc.2016.09.062	2016	Bioorg Med Chem	24	6048	6057	SRB	72
CHEMBL3124250	F	Cytotoxicity against human DU145 cells after 72 hrs by SRB assay	Homo sapiens	23	23	BAO_0000219	cell-based format	1	1 - Target assigned is non-molecular		Scientific Literature	9606	F			DU-145		CHEMBL3120116	24553146	10.1016/j.ejmech.2014.01.038	2014	Eur. J. Med. Chem.	75	282	288	SRB	72
CHEMBL2437548	F	Cytotoxicity against human DU145 cells after 72 hrs by SRB assay	Homo sapiens	3	13	BAO_0000219	cell-based format	1	1 - Target assigned is non-molecular		Scientific Literature	9606	F			DU-145		CHEMBL2434891	24056020	10.1016/j.ejmech.2013.08.008	2013	Eur. J. Med. Chem.	69	294	309	SRB	72
CHEMBL4732669	F	Cytotoxicity against human DU-145 cells assessed as growth inhibition measured after 72 hrs by SRB assay	Homo sapiens	28	28	BAO_0000219	cell-based format	1	1 - Target assigned is non-molecular		Scientific Literature	9606	F		Prostate gland	DU-145		CHEMBL4732034	34263170	10.1039/d1md00021g	2021	RSC Med Chem	12	929	942	SRB	72
CHEMBL982288	F	Growth inhibition of human DU145 cells after 72 hrs by SRB assay	Homo sapiens	1	3	BAO_0000219	cell-based format	1	1 - Target assigned is non-molecular		Scientific Literature	9606	F			DU-145		CHEMBL1150046	12762807	10.1021/np020589a	2003	J. Nat. Prod.	66	682	685	SRB	72
CHEMBL1074049	F	Cytotoxicity against human DU145 after 72 hrs by SRB assay	Homo sapiens	8	8	BAO_0000219	cell-based format	1	1 - Target assigned is non-molecular		Scientific Literature	9606	F			DU-145		CHEMBL1159044	20034799	10.1016/j.bmc.2009.11.049	2010	Bioorg. Med. Chem.	18	803	808	SRB	72
CHEMBL995418	F	Cytotoxicity against human DU145 cells after 72 hrs by SRB assay	Homo sapiens	4	4	BAO_0000219	cell-based format	1	1 - Target assigned is non-molecular		Scientific Literature	9606	F			DU-145		CHEMBL1136922	19425534	10.1021/jm9001567	2009	J. Med. Chem.	52	3586	3590	SRB	72
CHEMBL4041765	F	Antiproliferative activity against human DU145 cells after 72 hrs by SRB assay	Homo sapiens	1	1	BAO_0000219	cell-based format	1	1 - Target assigned is non-molecular		Scientific Literature	9606	F			DU-145		CHEMBL4041474	27688186	10.1016/j.ejmech.2016.09.043	2017	Eur J Med Chem	125	315	326	SRB	72
CHEMBL4153989	F	Antiproliferative activity against human DU145 cells after 72 hrs by SRB assay	Homo sapiens	3	3	BAO_0000219	cell-based format	1	1 - Target assigned is non-molecular		Scientific Literature	9606	F			DU-145		CHEMBL4152232	29698859	10.1016/j.ejmech.2018.04.019	2018	Eur J Med Chem	152	76	86	SRB	72
CHEMBL4684973	F	Antiproliferative activity against human DU-145 cells assessed as reduction in tumor growth measured after 72 hrs by SRB assay	Homo sapiens	2	4	BAO_0000219	cell-based format	1	1 - Target assigned is non-molecular		Scientific Literature	9606	F		Prostate gland	DU-145		CHEMBL4680190	32007666	10.1016/j.ejmech.2020.112088	2020	Eur J Med Chem	189	112088	112088	SRB	72
CHEMBL1837622	F	Cytotoxicity against human DU145 cells after 48 hrs by SRB assay	Homo sapiens	14	14	BAO_0000219	cell-based format	1	1 - Target assigned is non-molecular		Scientific Literature	9606	F			DU-145		CHEMBL1833936	21823606	10.1021/jm200719v	2011	J. Med. Chem.	54	6106	6116	SRB	48
CHEMBL2433206	F	Cytotoxicity against human DU145 cells after 48 hrs by SRB assay	Homo sapiens	4	8	BAO_0000219	cell-based format	1	1 - Target assigned is non-molecular		Scientific Literature	9606	F			DU-145		CHEMBL2429866	None	10.1007/s00044-013-0798-7	2013	Med Chem Res	None	1	10	SRB	48
CHEMBL996104	F	Growth inhibition of human DU145 after 48 hrs by SRB assay	Homo sapiens	12	12	BAO_0000219	cell-based format	1	1 - Target assigned is non-molecular		Scientific Literature	9606	F			DU-145		CHEMBL1140060	18722127	10.1016/j.bmc.2008.07.050	2008	Bioorg. Med. Chem.	16	8161	8171	SRB	48
CHEMBL3626071	F	Cytotoxicity against human DU145 cells assessed as growth inhibition after 48 hrs by SRB assay	Homo sapiens	21	21	BAO_0000219	cell-based format	1	1 - Target assigned is non-molecular		Scientific Literature	9606	F			DU-145		CHEMBL3621136	None	10.1039/C4MD00325J	2015	MedChemComm	6	94	104	SRB	48
CHEMBL1000666	F	Growth inhibition of human DU145 cells after 48 hrs by SRB assay	Homo sapiens	1	2	BAO_0000219	cell-based format	1	1 - Target assigned is non-molecular		Scientific Literature	9606	F			DU-145		CHEMBL1137728	19000643	10.1016/j.ejmech.2008.09.032	2009	Eur. J. Med. Chem.	44	1396	1404	SRB	48
CHEMBL3412424	F	Cytotoxicity against human DU145 cells assessed as growth inhibition after 48 hrs by SRB assay	Homo sapiens	12	12	BAO_0000219	cell-based format	1	1 - Target assigned is non-molecular		Scientific Literature	9606	F			DU-145		CHEMBL3407388	25557492	10.1016/j.ejmech.2014.12.050	2015	Eur. J. Med. Chem.	92	212	220	SRB	48
CHEMBL2421651	F	Cytotoxicity against human DU145 cells after 48 hrs by SRB assay	Homo sapiens	11	22	BAO_0000219	cell-based format	1	1 - Target assigned is non-molecular		Scientific Literature	9606	F			DU-145		CHEMBL2417469	23871905	10.1016/j.ejmech.2013.06.049	2013	Eur. J. Med. Chem.	67	252	262	SRB	48
CHEMBL3242717	F	Cytotoxicity against human DU145 cells after 48 hrs by SRB assay	Homo sapiens	22	22	BAO_0000219	cell-based format	1	1 - Target assigned is non-molecular		Scientific Literature	9606	F			DU-145		CHEMBL3232712	24694263	10.1021/np400947d	2014	J. Nat. Prod.	77	863	872	SRB	48
CHEMBL932627	F	Cytotoxicity against human DU145 cells after 48 hrs by SRB assay	Homo sapiens	15	15	BAO_0000219	cell-based format	1	1 - Target assigned is non-molecular		Scientific Literature	9606	F			DU-145		CHEMBL1144850	18303849	10.1021/np070377j	2008	J. Nat. Prod.	71	313	320	SRB	48
CHEMBL3122904	F	Cytotoxicity against human DU145 cells assessed as growth inhibition after 48 hrs by SRB assay	Homo sapiens	4	16	BAO_0000219	cell-based format	1	1 - Target assigned is non-molecular		Scientific Literature	9606	F			DU-145		CHEMBL3120102	24051300	10.1016/j.ejmech.2013.06.058	2013	Eur. J. Med. Chem.	69	278	293	SRB	48
CHEMBL3074491	F	Anticancer activity against Homo sapiens (human) DU145 cells after 48 hr by SRB assay	Homo sapiens	4	12	BAO_0000219	cell-based format	1	1 - Target assigned is non-molecular		Scientific Literature	9606	F			DU-145		CHEMBL3046389	None	10.1007/s00044-012-0337-y	2013	Med Chem Res	22	3760	3778	SRB	48
CHEMBL3129719	F	Cytotoxicity against human DU145 cells after 48 hrs by SRB assay	Homo sapiens	1	3	BAO_0000219	cell-based format	1	1 - Target assigned is non-molecular		Scientific Literature	9606	F			DU-145		CHEMBL3124806	24561668	10.1016/j.ejmech.2014.01.044	2014	Eur. J. Med. Chem.	75	382	390	SRB	48
CHEMBL4629010	F	Antiproliferative activity against human DU145 cells assessed as inhibition of cell growth measured after 48 hrs by SRB assay	Homo sapiens	5	5	BAO_0000219	cell-based format	1	1 - Target assigned is non-molecular		Scientific Literature	9606	F			DU-145		CHEMBL4627344	32201193	10.1016/j.bmc.2020.115426	2020	Bioorg Med Chem	28	115426	115426	SRB	48
CHEMBL2025769	F	Cytotoxicity against human DU145 cells after 48 hrs by SRB assay	Homo sapiens	2	2	BAO_0000219	cell-based format	1	1 - Target assigned is non-molecular		Scientific Literature	9606	F			DU-145		CHEMBL2021907	22260294	10.1021/np200796e	2012	J. Nat. Prod.	75	494	496	SRB	48
CHEMBL906284	F	Growth inhibition of human DU145 cells after 48 hrs by SRB protein assay	Homo sapiens	3	9	BAO_0000219	cell-based format	1	1 - Target assigned is non-molecular		Scientific Literature	9606	F			DU-145		CHEMBL1143809	17166630	10.1016/j.ejmech.2006.10.017	2007	Eur. J. Med. Chem.	42	327	333	SRB	48
CHEMBL2045231	F	Growth inhibition of human DU145 cells after 48 hrs by SRB assay	Homo sapiens	1	3	BAO_0000219	cell-based format	1	1 - Target assigned is non-molecular		Scientific Literature	9606	F			DU-145		CHEMBL2040759	22703846	10.1016/j.ejmech.2012.05.030	2012	Eur. J. Med. Chem.	54	907	913	SRB	48
CHEMBL959848	F	Antitumor activity against human DU145 cells after 48 hrs by SRB assay	Homo sapiens	2	4	BAO_0000219	cell-based format	1	1 - Target assigned is non-molecular		Scientific Literature	9606	F			DU-145		CHEMBL1151801	18752965	10.1016/j.bmc.2008.08.023	2008	Bioorg. Med. Chem.	16	8492	8500	SRB	48
CHEMBL1914076	F	Antiproliferative activity against human DU145 after 48 hrs by SRB assay	Homo sapiens	13	13	BAO_0000219	cell-based format	1	1 - Target assigned is non-molecular		Scientific Literature	9606	F			DU-145		CHEMBL1909507	21920638	10.1016/j.ejmech.2011.08.034	2011	Eur. J. Med. Chem.	46	5327	5342	SRB	48
CHEMBL3270007	F	Cytotoxicity against human DU145 cells after 48 hrs by SRB assay	Homo sapiens	1	6	BAO_0000219	cell-based format	1	1 - Target assigned is non-molecular		Scientific Literature	9606	F			DU-145		CHEMBL3259728	24763265	10.1016/j.ejmech.2014.04.029	2014	Eur. J. Med. Chem.	79	446	454	SRB	48
CHEMBL3222824	F	Growth inhibition of human DU145 cells after 48 hrs by SRB assay	Homo sapiens	7	7	BAO_0000219	cell-based format	1	1 - Target assigned is non-molecular		Scientific Literature	9606	F			DU-145		CHEMBL3217491	None	10.1039/C0MD00116C	2010	MedChemComm	1	355	360	SRB	48
CHEMBL3106048	F	Growth inhibition of human DU145 cells after 48 hrs by SRB assay	Homo sapiens	5	5	BAO_0000219	cell-based format	1	1 - Target assigned is non-molecular		Scientific Literature	9606	F			DU-145		CHEMBL3102739	24387982	10.1016/j.bmc.2013.12.015	2014	Bioorg. Med. Chem.	22	738	755	SRB	48
CHEMBL4350811	F	Cytotoxicity against human DU145 cells assessed as growth inhibition after 48 hrs by SRB assay	Homo sapiens	1	6	BAO_0000219	cell-based format	1	1 - Target assigned is non-molecular		Scientific Literature	9606	F			DU-145		CHEMBL4346757	31362922	10.1016/j.bmcl.2019.07.042	2019	Bioorg Med Chem Lett	29	2632	2634	SRB	48
CHEMBL1039559	F	Growth inhibition of human DU145 cells after 48 hrs by SRB assay	Homo sapiens	1	3	BAO_0000219	cell-based format	1	1 - Target assigned is non-molecular		Scientific Literature	9606	F			DU-145		CHEMBL1154686	19883957	10.1016/j.ejmech.2009.09.032	2010	Eur. J. Med. Chem.	45	114	119	SRB	48
CHEMBL4374068	F	Cytotoxicity against human DU145 cells assessed as reduction in cell viability incubated for 48 hrs by SRB assay	Homo sapiens	23	23	BAO_0000219	cell-based format	1	1 - Target assigned is non-molecular		Scientific Literature	9606	F			DU-145		CHEMBL4373643	31534659	10.1039/C9MD00127A	2019	MedChemComm	10	1445	1456	SRB	48
CHEMBL924910	F	Cytotoxicity against human DU145 cells after 48 hrs by SRB assay	Homo sapiens	1	3	BAO_0000219	cell-based format	1	1 - Target assigned is non-molecular		Scientific Literature	9606	F			DU-145		CHEMBL1142420	18304820	10.1016/j.bmc.2008.02.022	2008	Bioorg. Med. Chem.	16	3501	3518	SRB	48
CHEMBL906881	F	Growth inhibition of human DU145 cells after 48 hrs by SRB protein assay	Homo sapiens	6	12	BAO_0000219	cell-based format	1	1 - Target assigned is non-molecular		Scientific Literature	9606	F			DU-145		CHEMBL1143799	17145120	10.1016/j.ejmech.2006.10.012	2007	Eur. J. Med. Chem.	42	320	326	SRB	48
CHEMBL2410626	F	Cytotoxicity against human DU145 cells after 48 hrs by SRB assay	Homo sapiens	3	3	BAO_0000219	cell-based format	1	1 - Target assigned is non-molecular		Scientific Literature	9606	F			DU-145		CHEMBL2406958	24015327	10.1021/ml400175d	2013	ACS Med. Chem. Lett.	4	779	783	SRB	48
CHEMBL2345204	F	Growth inhibition of human DU145 cells after 48 hrs by SRB assay	Homo sapiens	6	6	BAO_0000219	cell-based format	1	1 - Target assigned is non-molecular		Scientific Literature	9606	F			DU-145		CHEMBL2331138	23410078	10.1021/np300828y	2013	J. Nat. Prod.	76	420	424	SRB	48
CHEMBL4030680	F	Cytotoxicity against human DU145 cells assessed as growth inhibition after 48 hrs by SRB assay	Homo sapiens	1	1	BAO_0000219	cell-based format	1	1 - Target assigned is non-molecular		Scientific Literature	9606	F			DU-145		CHEMBL4028849	28653846	10.1021/acs.jmedchem.7b00273	2017	J Med Chem	60	5586	5598	SRB	48
CHEMBL969371	F	Growth inhibition of human DU145 cells after 48 hrs by SRB staining method	Homo sapiens	7	21	BAO_0000219	cell-based format	1	1 - Target assigned is non-molecular		Scientific Literature	9606	F			DU-145		CHEMBL1149774	17532099	10.1016/j.ejmech.2007.03.035	2008	Eur. J. Med. Chem.	43	189	203	SRB	48
CHEMBL2168100	F	Antiproliferative activity against human DU145 cells after 48 hrs by SRB assay	Homo sapiens	6	6	BAO_0000219	cell-based format	1	1 - Target assigned is non-molecular		Scientific Literature	9606	F			DU-145		CHEMBL2163309	22783954	10.1021/jm300564b	2012	J. Med. Chem.	55	7285	7289	SRB	48
CHEMBL1022092	F	Growth inhibition of human DU145 cells after 48 hrs by SRB assay	Homo sapiens	9	11	BAO_0000219	cell-based format	1	1 - Target assigned is non-molecular		Scientific Literature	9606	F			DU-145		CHEMBL1152860	18485541	10.1016/j.ejmech.2008.03.023	2009	Eur. J. Med. Chem.	44	165	178	SRB	48
CHEMBL2091377	F	Cytotoxicity against human DU145 cells after 48 hrs by SRB assay	Homo sapiens	1	3	BAO_0000219	cell-based format	1	1 - Target assigned is non-molecular		Scientific Literature	9606	F			DU-145		CHEMBL2086254	22910137	10.1016/j.ejmech.2012.08.002	2012	Eur. J. Med. Chem.	56	292	300	SRB	48
CHEMBL4688167	F	Anti-cancer activity against human DU-145 cells assessed as cell growth inhibition measured after 48 hrs by SRB method	Homo sapiens	1	4	BAO_0000219	cell-based format	1	1 - Target assigned is non-molecular		Scientific Literature	9606	F		Prostate gland	DU-145		CHEMBL4680293	33223461	10.1016/j.bmc.2020.115874	2021	Bioorg Med Chem	29	115874	115874	SRB	48
CHEMBL3636960	F	Cytotoxicity against human DU145 cells after 48 hrs by SRB assay	Homo sapiens	3	6	BAO_0000219	cell-based format	1	1 - Target assigned is non-molecular		Scientific Literature	9606	F			DU-145		CHEMBL3632581	26540463	10.1021/acs.jmedchem.5b01187	2015	J. Med. Chem.	58	8896	8906	SRB	48
CHEMBL2318692	F	Cytotoxicity against human DU145 cells after 48 hrs by SRB assay	Homo sapiens	2	2	BAO_0000219	cell-based format	1	1 - Target assigned is non-molecular		Scientific Literature	9606	F			DU-145		CHEMBL2311328	23219854	10.1016/j.bmc.2012.10.051	2013	Bioorg. Med. Chem.	21	540	546	SRB	48
CHEMBL4613486	F	Cytotoxicity against human DU145 cells assessed as reduction in cell viability after 48 hrs by SRB assay	Homo sapiens	2	2	BAO_0000219	cell-based format	1	1 - Target assigned is non-molecular		Scientific Literature	9606	F			DU-145		CHEMBL4613209	30660827	10.1016/j.ejmech.2019.01.017	2019	Eur J Med Chem	165	59	79	SRB	48
CHEMBL3600241	F	Growth inhibition of human DU145 cells after 48 hrs by SRB assay	Homo sapiens	4	4	BAO_0000219	cell-based format	1	1 - Target assigned is non-molecular		Scientific Literature	9606	F			DU-145		CHEMBL3596157	26022840	10.1016/j.bmcl.2015.05.019	2015	Bioorg. Med. Chem. Lett.	25	2763	2767	SRB	48
CHEMBL3624967	F	Cytotoxicity against human DU145 cells after 48 hrs by SRB assay	Homo sapiens	5	15	BAO_0000219	cell-based format	1	1 - Target assigned is non-molecular		Scientific Literature	9606	F			DU-145		CHEMBL3621107	26344783	10.1016/j.ejmech.2015.07.052	2015	Eur. J. Med. Chem.	102	661	676	SRB	48
CHEMBL2427645	F	Cytotoxicity against human DU145 cells assessed as growth inhibition after 48 hrs by SRB assay	Homo sapiens	2	2	BAO_0000219	cell-based format	1	1 - Target assigned is non-molecular		Scientific Literature	9606	F			DU-145		CHEMBL2424583	23895532	10.1021/jm400639z	2013	J. Med. Chem.	56	6829	6844	SRB	48
CHEMBL2317320	F	Cytotoxicity against human DU145 after 48 hrs by SRB assay	Homo sapiens	1	2	BAO_0000219	cell-based format	1	1 - Target assigned is non-molecular		Scientific Literature	9606	F			DU-145		CHEMBL2311467	23279862	10.1016/j.ejmech.2012.11.037	2013	Eur. J. Med. Chem.	60	1	9	SRB	48
CHEMBL892521	F	Growth inhibition of human DU145 cells after 48 hrs by SRB protein assay	Homo sapiens	5	10	BAO_0000219	cell-based format	1	1 - Target assigned is non-molecular		Scientific Literature	9606	F			DU-145		CHEMBL1147193	17303290	10.1016/j.ejmech.2006.12.006	2007	Eur. J. Med. Chem.	42	641	648	SRB	48
CHEMBL2345437	F	Growth inhibition of human DU145 cells after 48 hrs by SRB assay	Homo sapiens	1	1	BAO_0000219	cell-based format	1	1 - Target assigned is non-molecular		Scientific Literature	9606	F			DU-145		CHEMBL2331097	23352482	10.1016/j.bmc.2012.12.029	2013	Bioorg. Med. Chem.	21	1180	1189	SRB	48
CHEMBL2340320	F	Cytotoxicity against human DU145 cells after 48 hrs by SRB assay	Homo sapiens	1	6	BAO_0000219	cell-based format	1	1 - Target assigned is non-molecular		Scientific Literature	9606	F			DU-145		CHEMBL2331220	23333063	10.1016/j.ejmech.2012.07.011	2013	Eur. J. Med. Chem.	62	785	798	SRB	48
CHEMBL2210021	F	Growth inhibition of human DU145 cells after 48 hrs by SRB assay	Homo sapiens	9	27	BAO_0000219	cell-based format	1	1 - Target assigned is non-molecular		Scientific Literature	9606	F			DU-145		CHEMBL2202989	23094992	10.1021/jm3013008	2012	J. Med. Chem.	55	10241	10261	SRB	48
CHEMBL3118257	F	Cytotoxicity against human DU145 cells after 48 hrs by SRB assay	Homo sapiens	3	9	BAO_0000219	cell-based format	1	1 - Target assigned is non-molecular		Scientific Literature	9606	F			DU-145		CHEMBL3112450	24360999	10.1016/j.bmcl.2013.12.005	2014	Bioorg. Med. Chem. Lett.	24	624	629	SRB	48
CHEMBL2405700	F	Cytotoxicity against human DU145 cells after 48 hrs by SRB assay	Homo sapiens	5	21	BAO_0000219	cell-based format	1	1 - Target assigned is non-molecular		Scientific Literature	9606	F			DU-145		CHEMBL2401728	23747807	10.1016/j.ejmech.2013.05.012	2013	Eur. J. Med. Chem.	65	381	388	SRB	48
CHEMBL1068289	F	Cytotoxicity against human DU145 cells after 48 hrs by SRB assay	Homo sapiens	3	3	BAO_0000219	cell-based format	1	1 - Target assigned is non-molecular		Scientific Literature	9606	F			DU-145		CHEMBL1156874	20089402	10.1016/j.bmcl.2009.12.090	2010	Bioorg. Med. Chem. Lett.	20	1415	1419	SRB	48
CHEMBL2415485	F	Cytotoxicity against human DU145 cells after 48 hrs by SRB assay	Homo sapiens	2	4	BAO_0000219	cell-based format	1	1 - Target assigned is non-molecular		Scientific Literature	9606	F			DU-145		CHEMBL2412956	23811085	10.1016/j.ejmech.2013.05.044	2013	Eur. J. Med. Chem.	66	228	237	SRB	48
CHEMBL2148408	F	Growth inhibition of human DU145 cells after 48 hrs by SRB assay	Homo sapiens	2	6	BAO_0000219	cell-based format	1	1 - Target assigned is non-molecular		Scientific Literature	9606	F			DU-145		CHEMBL2146441	22960694	10.1016/j.ejmech.2012.08.012	2012	Eur. J. Med. Chem.	56	56	69	SRB	48
CHEMBL4386668	F	Antiproliferative activity against human DU145 cells assessed as reduction in cell viability after 48 hrs by SRB assay	Homo sapiens	36	36	BAO_0000219	cell-based format	1	1 - Target assigned is non-molecular		Scientific Literature	9606	F			DU-145		CHEMBL4385621	31227365	10.1016/j.bmc.2019.06.007	2019	Bioorg Med Chem	27	3285	3298	SRB	48
CHEMBL1798791	F	Growth inhibition of human DU145 cells after 48 hrs by SRB assay	Homo sapiens	5	5	BAO_0000219	cell-based format	1	1 - Target assigned is non-molecular		Scientific Literature	9606	F			DU-145		CHEMBL1795311	21530013	10.1016/j.ejmech.2011.03.067	2011	Eur. J. Med. Chem.	46	2786	2796	SRB	48
CHEMBL3610389	F	Anti-proliferative activity against human DU145 cells incubated for 48 hrs by SRB assay	Homo sapiens	25	25	BAO_0000219	cell-based format	1	1 - Target assigned is non-molecular		Scientific Literature	9606	F			DU-145		CHEMBL3608272	26163220	10.1016/j.ejmech.2015.06.050	2015	Eur. J. Med. Chem.	101	348	357	SRB	48
CHEMBL2383739	F	Cytotoxicity against human DU145 cells after 48 hrs by SRB assay	Homo sapiens	19	19	BAO_0000219	cell-based format	1	1 - Target assigned is non-molecular		Scientific Literature	9606	F			DU-145		CHEMBL2380302	23584541	10.1016/j.ejmech.2013.03.028	2013	Eur. J. Med. Chem.	63	782	792	SRB	48
CHEMBL1225992	F	Growth inhibition of human DU145 cells after 48 hrs by SRB assay	Homo sapiens	9	18	BAO_0000219	cell-based format	1	1 - Target assigned is non-molecular		Scientific Literature	9606	F			DU-145		CHEMBL1221342	20702096	10.1016/j.bmc.2010.07.037	2010	Bioorg. Med. Chem.	18	6238	6248	SRB	48
CHEMBL3072716	F	Anticancer activity against Homo sapiens (human) DU145 cells after 48 hr by SRB assay	Homo sapiens	3	9	BAO_0000219	cell-based format	1	1 - Target assigned is non-molecular		Scientific Literature	9606	F			DU-145		CHEMBL3044631	None	10.1007/s00044-012-0411-5	2013	Med Chem Res	22	4110	4124	SRB	48
CHEMBL1252093	F	Cytotoxicity against human DU145 cells after 48 hrs by SRB assay	Homo sapiens	14	14	BAO_0000219	cell-based format	1	1 - Target assigned is non-molecular		Scientific Literature	9606	F			DU-145		CHEMBL1250480	20691507	10.1016/j.ejmech.2010.07.026	2010	Eur. J. Med. Chem.	45	4615	4621	SRB	48
CHEMBL2175976	F	Cytotoxicity against human DU145 cells after 48 hrs by SRB assay	Homo sapiens	1	3	BAO_0000219	cell-based format	1	1 - Target assigned is non-molecular		Scientific Literature	9606	F			DU-145		CHEMBL2169792	22992049	10.1021/jm300789g	2012	J. Med. Chem.	55	8630	8641	SRB	48
CHEMBL1291264	F	Cytotoxicity against human DU145 after 48 hrs by SRB assay	Homo sapiens	12	12	BAO_0000219	cell-based format	1	1 - Target assigned is non-molecular		Scientific Literature	9606	F			DU-145		CHEMBL1287750	21044847	10.1016/j.bmc.2010.10.019	2010	Bioorg. Med. Chem.	18	8226	8234	SRB	48
CHEMBL3297018	F	Cytotoxicity against human DU145 cells after 48 hrs by SRB assay	Homo sapiens	4	4	BAO_0000219	cell-based format	1	1 - Target assigned is non-molecular		Scientific Literature	9606	F			DU-145		CHEMBL3286203	24801734	10.1021/jm401349g	2014	J. Med. Chem.	57	4498	4510	SRB	48
CHEMBL1832901	F	Cytotoxicity against 10'5 CFU/mL human DU145 cells after 48 hrs by SRB assay	Homo sapiens	22	66	BAO_0000219	cell-based format	1	1 - Target assigned is non-molecular		Scientific Literature	9606	F			DU-145		CHEMBL1828552	21794959	10.1016/j.ejmech.2011.07.006	2011	Eur. J. Med. Chem.	46	4354	4365	SRB	48
CHEMBL979895	F	Growth inhibition of human DU145 cells after 48 hrs by SRB assay	Homo sapiens	2	4	BAO_0000219	cell-based format	1	1 - Target assigned is non-molecular		Scientific Literature	9606	F			DU-145		CHEMBL1156714	18222571	10.1016/j.ejmech.2007.12.005	2008	Eur. J. Med. Chem.	43	1955	1962	SRB	48
CHEMBL3390936	F	Cytotoxicity against human DU145 cells after 48 hrs by SRB assay	Homo sapiens	2	6	BAO_0000219	cell-based format	1	1 - Target assigned is non-molecular		Scientific Literature	9606	F			DU-145		CHEMBL3390836	None	10.1039/C2MD20185B	2012	MedChemComm	3	1309	1315	SRB	48
CHEMBL3073121	F	Cytotoxicity against Homo sapiens (human) DU145 cells after 48 hr by SRB assay	Homo sapiens	1	3	BAO_0000219	cell-based format	1	1 - Target assigned is non-molecular		Scientific Literature	9606	F			DU-145		CHEMBL3045943	None	10.1007/s00044-012-0257-x	2013	Med Chem Res	22	2610	2632	SRB	48
CHEMBL1949294	F	Cytotoxicity against human DU145 cells after 48 hrs by SRB assay	Homo sapiens	1	4	BAO_0000219	cell-based format	1	1 - Target assigned is non-molecular		Scientific Literature	9606	F			DU-145		CHEMBL1944532	22305543	10.1016/j.ejmech.2012.01.026	2012	Eur. J. Med. Chem.	49	304	309	SRB	48
CHEMBL3614482	F	Cytotoxicity against human DU145 cells after 48 hrs by SRB assay	Homo sapiens	2	2	BAO_0000219	cell-based format	1	1 - Target assigned is non-molecular		Scientific Literature	9606	F			DU-145		CHEMBL3612057	26227778	10.1016/j.bmcl.2015.07.025	2015	Bioorg. Med. Chem. Lett.	25	3975	3979	SRB	48
CHEMBL1036074	F	Anticancer activity against human DU145 cells after 48 hrs by SRB assay	Homo sapiens	6	6	BAO_0000219	cell-based format	1	1 - Target assigned is non-molecular		Scientific Literature	9606	F			DU-145		CHEMBL1146479	14987061	10.1021/np030125s	2004	J. Nat. Prod.	67	214	220	SRB	48
CHEMBL3048502	F	Cytotoxicity against Homo sapiens (human) DU145 cells after 48 hr by SRB assay	Homo sapiens	3	3	BAO_0000219	cell-based format	1	1 - Target assigned is non-molecular		Scientific Literature	9606	F			DU-145		CHEMBL3046368	None	10.1007/s00044-011-9789-8	2012	Med Chem Res	21	2644	2651	SRB	48
CHEMBL3069764	F	Cytotoxicity against Homo sapiens (human) DU145 cells after 48 hr by SRB assay	Homo sapiens	2	5	BAO_0000219	cell-based format	1	1 - Target assigned is non-molecular		Scientific Literature	9606	F			DU-145		CHEMBL3045199	None	10.1007/s00044-012-0192-x	2013	Med Chem Res	22	1909	1924	SRB	48
CHEMBL4017963	F	Growth inhibition of human DU145 cells after 48 hrs by SRB assay	Homo sapiens	20	20	BAO_0000219	cell-based format	1	1 - Target assigned is non-molecular		Scientific Literature	9606	F			DU-145		CHEMBL4017464	28400235	10.1016/j.bmcl.2017.03.089	2017	Bioorg Med Chem Lett	27	2549	2558	SRB	48
CHEMBL1247155	F	Cytotoxicity against human DU145 cells after 48 hrs by SRB assay	Homo sapiens	1	1	BAO_0000219	cell-based format	1	1 - Target assigned is non-molecular		Scientific Literature	9606	F			DU-145		CHEMBL1240420	20554354	10.1016/j.ejmech.2010.05.041	2010	Eur. J. Med. Chem.	45	3870	3884	SRB	48
CHEMBL4140471	F	Growth inhibition of human DU145 cells after 48 hrs by SRB assay	Homo sapiens	19	19	BAO_0000219	cell-based format	1	1 - Target assigned is non-molecular		Scientific Literature	9606	F			DU-145		CHEMBL4138124	28926240	10.1021/acs.jnatprod.7b00352	2018	J Nat Prod	81	451	457	SRB	48
CHEMBL1168712	F	Growth inhibition of human DU145 cells after 48 hrs by SRB assay	Homo sapiens	1	1	BAO_0000219	cell-based format	1	1 - Target assigned is non-molecular		Scientific Literature	9606	F			DU-145		CHEMBL1166003	20524638	10.1021/np100111s	2010	J. Nat. Prod.	73	1102	1106	SRB	48
CHEMBL1027459	F	Cytotoxicity against human DU145 cells after 48 hrs by SRB assay	Homo sapiens	6	6	BAO_0000219	cell-based format	1	1 - Target assigned is non-molecular		Scientific Literature	9606	F			DU-145		CHEMBL1159343	12608861	10.1021/np020231e	2003	J. Nat. Prod.	66	259	262	SRB	48
CHEMBL1832483	F	Antitumor activity against human DU145 cells after 48 hrs by SRB assay	Homo sapiens	3	18	BAO_0000219	cell-based format	1	1 - Target assigned is non-molecular		Scientific Literature	9606	F			DU-145		CHEMBL1828575	21636180	10.1016/j.ejmech.2011.05.021	2011	Eur. J. Med. Chem.	46	3570	3580	SRB	48
CHEMBL4033311	F	Cytotoxicity against human DU145 cells after 48 hrs by SRB assay	Homo sapiens	1	3	BAO_0000219	cell-based format	1	1 - Target assigned is non-molecular		Scientific Literature	9606	F			DU-145		CHEMBL4028913	29189002	10.1021/acs.jmedchem.7b01091	2018	J Med Chem	61	140	157	SRB	48
CHEMBL952236	F	Cytotoxicity against human DU145 cells after 48 hrs by SRB assay	Homo sapiens	12	12	BAO_0000219	cell-based format	1	1 - Target assigned is non-molecular		Scientific Literature	9606	F			DU-145		CHEMBL1141679	18710804	10.1016/j.bmcl.2008.07.070	2008	Bioorg. Med. Chem. Lett.	18	5146	5149	SRB	48
CHEMBL4343375	F	Growth inhibition in human DU145 cells after 48 hrs by SRB assay	Homo sapiens	1	1	BAO_0000219	cell-based format	1	1 - Target assigned is non-molecular		Scientific Literature	9606	F			DU-145		CHEMBL4342418	31546197	10.1016/j.ejmech.2019.111700	2019	Eur J Med Chem	183	111700	111700	SRB	48
CHEMBL3078391	F	Cytotoxicity against human DU145 after 48 hrs by SRB assay	Homo sapiens	1	3	BAO_0000219	cell-based format	1	1 - Target assigned is non-molecular		Scientific Literature	9606	F			DU-145		CHEMBL3046557	None	10.1007/s00044-013-0556-x	2013	Med Chem Res	22	5654	5669	SRB	48
CHEMBL4717223	F	Antiproliferative activity against human DU-145 cells assessed as cell growth inhibition measured after 48 hrs by SRB assay	Homo sapiens	18	18	BAO_0000219	cell-based format	1	1 - Target assigned is non-molecular		Scientific Literature	9606	F		Prostate gland	DU-145		CHEMBL4715715	27161282	10.1016/j.bmcl.2016.03.049	2016	Bioorg Med Chem Lett	26	2957	2964	SRB	48
CHEMBL2092237	F	Growth inhibition of human DU145 cells after 48 hrs by SRB assay	Homo sapiens	7	7	BAO_0000219	cell-based format	1	1 - Target assigned is non-molecular		Scientific Literature	9606	F			DU-145		CHEMBL2086239	22982122	10.1016/j.ejmech.2012.08.021	2012	Eur. J. Med. Chem.	56	166	178	SRB	48
CHEMBL1000844	F	Cytotoxicity against human DU145 cells after 48 hrs by SRB assay	Homo sapiens	1	1	BAO_0000219	cell-based format	1	1 - Target assigned is non-molecular		Scientific Literature	9606	F			DU-145		CHEMBL1151243	15270558	10.1021/np0305369	2004	J. Nat. Prod.	67	1088	1093	SRB	48
CHEMBL3069640	F	Anticancer activity against Homo sapiens (human) DU145 cells after 48 hr by SRB assay	Homo sapiens	1	3	BAO_0000219	cell-based format	1	1 - Target assigned is non-molecular		Scientific Literature	9606	F			DU-145		CHEMBL3046848	None	10.1007/s00044-012-0324-3	2013	Med Chem Res	22	3289	3308	SRB	48
CHEMBL2161637	F	Cytotoxicity against human DU145 cells after 48 hrs by SRB assay	Homo sapiens	1	5	BAO_0000219	cell-based format	1	1 - Target assigned is non-molecular		Scientific Literature	9606	F			DU-145		CHEMBL2157987	22840417	10.1016/j.bmcl.2012.07.038	2012	Bioorg. Med. Chem. Lett.	22	5438	5444	SRB	48
CHEMBL1786407	F	Growth inhibition of human DU145 cells after 48 hrs by SRB assay	Homo sapiens	1	2	BAO_0000219	cell-based format	1	1 - Target assigned is non-molecular		Scientific Literature	9606	F			DU-145		CHEMBL1781959	21458891	10.1016/j.ejmech.2011.03.015	2011	Eur. J. Med. Chem.	46	2327	2346	SRB	48
CHEMBL3072301	F	Cytotoxicity against Homo sapiens (human) DU145 cells after 48 hr by SRB assay	Homo sapiens	1	3	BAO_0000219	cell-based format	1	1 - Target assigned is non-molecular		Scientific Literature	9606	F			DU-145		CHEMBL3045770	None	10.1007/s00044-012-0258-9	2013	Med Chem Res	22	2589	2601	SRB	48
CHEMBL4190802	F	Growth inhibition of human DU145 cells after 48 hrs by SRB assay	Homo sapiens	9	9	BAO_0000219	cell-based format	1	1 - Target assigned is non-molecular		Scientific Literature	9606	F			DU-145		CHEMBL4190184	28217276	10.1039/C6MD00459H	2016	MedChemComm	7	2418	2427	SRB	48
CHEMBL1954821	F	Anticancer activity against human DU145 cells after 48 hrs by SRB assay	Homo sapiens	2	6	BAO_0000219	cell-based format	1	1 - Target assigned is non-molecular		Scientific Literature	9606	F			DU-145		CHEMBL1949518	22019186	10.1016/j.ejmech.2011.08.015	2011	Eur. J. Med. Chem.	46	5763	5768	SRB	48
CHEMBL4004629	F	Cytotoxicity against human DU145 cells assessed as growth inhibition after 48 hrs by SRB assay	Homo sapiens	4	4	BAO_0000219	cell-based format	1	1 - Target assigned is non-molecular		Scientific Literature	9606	F			DU-145		CHEMBL4002643	28143677	10.1016/j.bmc.2017.01.027	2017	Bioorg Med Chem	25	1630	1642	SRB	48
CHEMBL4335673	F	Cytotoxicity against human DU145 cells assessed as reduction in cell viability measured after 48 hrs by SRB assay	Homo sapiens	1	1	BAO_0000219	cell-based format	1	1 - Target assigned is non-molecular		Scientific Literature	9606	F			DU-145		CHEMBL4334445	31120251	10.1021/acs.jnatprod.9b00140	2019	J Nat Prod	82	1645	1655	SRB	48
CHEMBL2067782	F	Cytotoxicity against human DU145 cells after 48 hrs by SRB assay	Homo sapiens	2	6	BAO_0000219	cell-based format	1	1 - Target assigned is non-molecular		Scientific Literature	9606	F			DU-145		CHEMBL2062453	22892346	10.1016/j.ejmech.2012.07.046	2012	Eur. J. Med. Chem.	55	375	383	SRB	48
CHEMBL1286611	F	Growth inhibition of human DU145 cells after 48 hrs by SRB assay	Homo sapiens	1	2	BAO_0000219	cell-based format	1	1 - Target assigned is non-molecular		Scientific Literature	9606	F			DU-145		CHEMBL1275294	20810193	10.1016/j.ejmech.2010.08.008	2010	Eur. J. Med. Chem.	45	5012	5021	SRB	48
CHEMBL995524	F	Cytotoxicity against human DU145 cells after 48 hrs by SRB assay	Homo sapiens	3	3	BAO_0000219	cell-based format	1	1 - Target assigned is non-molecular		Scientific Literature	9606	F			DU-145		CHEMBL1141782	16124772	10.1021/np0402367	2005	J. Nat. Prod.	68	1256	1258	SRB	48
CHEMBL1073555	F	Growth inhibition of human DU145 cells after 48 hrs by SRB assay	Homo sapiens	1	1	BAO_0000219	cell-based format	1	1 - Target assigned is non-molecular		Scientific Literature	9606	F			DU-145		CHEMBL1157725	20006519	10.1016/j.bmc.2009.11.003	2010	Bioorg. Med. Chem.	18	971	977	SRB	48
CHEMBL2157658	F	Cytotoxicity against human DU145 cells after 48 hrs by SRB assay	Homo sapiens	4	4	BAO_0000219	cell-based format	1	1 - Target assigned is non-molecular		Scientific Literature	9606	F			DU-145		CHEMBL2150933	22578073	10.1021/jm300234t	2012	J. Med. Chem.	55	5813	5825	SRB	48
CHEMBL3056318	F	Cytotoxicity against Homo sapiens (human) DU145 cells after 48 hr by SRB assay	Homo sapiens	13	13	BAO_0000219	cell-based format	1	1 - Target assigned is non-molecular		Scientific Literature	9606	F			DU-145		CHEMBL3046832	None	10.1007/s00044-007-9033-8	2007	Med Chem Res	16	300	318	SRB	48
CHEMBL897861	F	Growth inhibition of human DU145 cells after 48 hrs by SRB assay	Homo sapiens	5	5	BAO_0000219	cell-based format	1	1 - Target assigned is non-molecular		Scientific Literature	9606	F			DU-145		CHEMBL1149665	17624787	10.1016/j.bmc.2007.06.035	2007	Bioorg. Med. Chem.	15	6119	6125	SRB	48
CHEMBL4193681	F	Cytotoxicity against human DU145 cells assessed as reduction in cell viability measured after 48 hrs by SRB assay	Homo sapiens	23	23	BAO_0000219	cell-based format	1	1 - Target assigned is non-molecular		Scientific Literature	9606	F			DU-145		CHEMBL4190326	28818768	10.1016/j.ejmech.2017.07.076	2017	Eur J Med Chem	139	441	453	SRB	48
CHEMBL1826975	F	Antitumor activity against human DU145 cells after 48 hrs by SRB assay	Homo sapiens	2	6	BAO_0000219	cell-based format	1	1 - Target assigned is non-molecular		Scientific Literature	9606	F			DU-145		CHEMBL1821649	21704435	10.1016/j.ejmech.2011.05.075	2011	Eur. J. Med. Chem.	46	4025	4034	SRB	48
CHEMBL4234395	F	Cytotoxicity against human DU145 cells after 48 hrs by SRB assay	Homo sapiens	2	6	BAO_0000219	cell-based format	1	1 - Target assigned is non-molecular		Scientific Literature	9606	F			DU-145		CHEMBL4229455	30026041	10.1016/j.bmc.2018.07.012	2018	Bioorg Med Chem	26	4209	4224	SRB	48
CHEMBL4144242	F	Growth inhibition of human DU145 cells after 48 hrs by SRB assay	Homo sapiens	22	22	BAO_0000219	cell-based format	1	1 - Target assigned is non-molecular		Scientific Literature	9606	F			DU-145		CHEMBL4138262	29303263	10.1021/acs.jnatprod.7b00536	2018	J Nat Prod	81	458	464	SRB	48
CHEMBL1247587	F	Anticancer activity against human DU145 cells after 48 hrs by SRB assay	Homo sapiens	2	2	BAO_0000219	cell-based format	1	1 - Target assigned is non-molecular		Scientific Literature	9606	F			DU-145		CHEMBL1240422	20557981	10.1016/j.ejmech.2010.05.047	2010	Eur. J. Med. Chem.	45	3924	3937	SRB	48
CHEMBL2388846	F	Cytotoxicity against human DU145 cells assessed as growth inhibition after 48 hrs by SRB assay	Homo sapiens	6	6	BAO_0000219	cell-based format	1	1 - Target assigned is non-molecular		Scientific Literature	9606	F			DU-145		CHEMBL2384929	23618708	10.1016/j.bmc.2013.03.064	2013	Bioorg. Med. Chem.	21	2932	2940	SRB	48
CHEMBL3097806	F	Cytotoxicity against human DU145 cells assessed as cell growth after 48 hrs by SRB assay relative to control	Homo sapiens	3	3	BAO_0000219	cell-based format	1	1 - Target assigned is non-molecular		Scientific Literature	9606	F			DU-145		CHEMBL3091428	24176398	10.1016/j.bmcl.2013.10.024	2013	Bioorg. Med. Chem. Lett.	23	6764	6768	SRB	48
CHEMBL4133674	F	Growth inhibition of human DU145 cells after 48 hrs by SRB assay	Homo sapiens	10	10	BAO_0000219	cell-based format	1	1 - Target assigned is non-molecular		Scientific Literature	9606	F			DU-145		CHEMBL4130434	28895394	10.1021/acs.jnatprod.7b00237	2017	J Nat Prod	80	2447	2452	SRB	48
CHEMBL4374024	F	Antiproliferative activity against human DU145 cells assessed as reduction in cell viability after 48 hrs by SRB assay	Homo sapiens	4	4	BAO_0000219	cell-based format	1	1 - Target assigned is non-molecular		Scientific Literature	9606	F			DU-145		CHEMBL4373641	31391894	10.1039/C9MD00121B	2019	MedChemComm	10	1205	1211	SRB	48
CHEMBL4710921	F	Growth inhibition of human DU-145 cells measured after 48 hrs by SRB assay	Homo sapiens	3	3	BAO_0000219	cell-based format	1	1 - Target assigned is non-molecular		Scientific Literature	9606	F		Prostate gland	DU-145		CHEMBL4706583	32942186	10.1016/j.ejmech.2020.112756	2020	Eur J Med Chem	208	112756	112756	SRB	48
CHEMBL4260245	F	Growth inhibition of human DU145 cells after 48 hrs by SRB assay	Homo sapiens	4	4	BAO_0000219	cell-based format	1	1 - Target assigned is non-molecular		Scientific Literature	9606	F			DU-145		CHEMBL4257558	30429970	10.1039/C8MD00322J	2018	MedChemComm	9	1649	1662	SRB	48
CHEMBL4395712	F	Anticancer activity against human DU145 cells assessed as cell growth inhibition measured after 48 hrs by SRB assay	Homo sapiens	2	4	BAO_0000219	cell-based format	1	1 - Target assigned is non-molecular		Scientific Literature	9606	F			DU-145		CHEMBL4393705	31096118	10.1016/j.ejmech.2019.05.013	2019	Eur J Med Chem	176	50	60	SRB	48
CHEMBL4688423	F	Cytotoxicity against human DU-145 cells assessed as inhibition of cell growth measured after 48 hrs by SRB assay	Homo sapiens	2	2	BAO_0000219	cell-based format	1	1 - Target assigned is non-molecular		Scientific Literature	9606	F		Prostate gland	DU-145		CHEMBL4680306	33310545	10.1016/j.bmc.2020.115887	2021	Bioorg Med Chem	29	115887	115887	SRB	48
CHEMBL3061649	F	Cytotoxicity against Homo sapiens (human) DU145 cells after 48 hr by SRB assay	Homo sapiens	3	6	BAO_0000219	cell-based format	1	1 - Target assigned is non-molecular		Scientific Literature	9606	F			DU-145		CHEMBL3045033	None	10.1007/s00044-011-9893-9	2012	Med Chem Res	21	3568	3580	SRB	48
CHEMBL2025253	F	Growth inhibition of human DU145 cells after 48 hrs by SRB assay	Homo sapiens	3	9	BAO_0000219	cell-based format	1	1 - Target assigned is non-molecular		Scientific Literature	9606	F			DU-145		CHEMBL2021794	22512908	10.1016/j.bmc.2012.03.038	2012	Bioorg. Med. Chem.	20	3323	3331	SRB	48
CHEMBL1292712	F	Anticancer activity against human DU145 cells assessed as cell viability after 48 hrs by SRB assay	Homo sapiens	12	12	BAO_0000219	cell-based format	1	1 - Target assigned is non-molecular		Scientific Literature	9606	F			DU-145		CHEMBL1287803	21074444	10.1016/j.bmc.2010.10.042	2010	Bioorg. Med. Chem.	18	8493	8500	SRB	48
CHEMBL4391923	F	Growth inhibition of human DU145 cells incubated for 48 hrs by SRB assay	Homo sapiens	3	9	BAO_0000219	cell-based format	1	1 - Target assigned is non-molecular		Scientific Literature	9606	F			DU-145		CHEMBL4390666	30844609	10.1016/j.ejmech.2019.02.056	2019	Eur J Med Chem	168	461	473	SRB	48
CHEMBL2352510	F	Cytotoxicity against human DU145 cells after 48 hrs by SRB assay	Homo sapiens	1	3	BAO_0000219	cell-based format	1	1 - Target assigned is non-molecular		Scientific Literature	9606	F			DU-145		CHEMBL2346534	23142066	10.1016/j.ejmech.2012.10.017	2013	Eur. J. Med. Chem.	61	132	145	SRB	48
CHEMBL1921120	F	Anticancer activity against human DU145 cells after 48 hrs by SRB assay	Homo sapiens	4	12	BAO_0000219	cell-based format	1	1 - Target assigned is non-molecular		Scientific Literature	9606	F			DU-145		CHEMBL1914423	22033063	10.1016/j.ejmech.2011.08.024	2011	Eur. J. Med. Chem.	46	5769	5777	SRB	48
CHEMBL3425171	F	Cytotoxicity against human DU145 cells after 48 hrs by SRB method	Homo sapiens	14	14	BAO_0000219	cell-based format	1	1 - Target assigned is non-molecular		Scientific Literature	9606	F			DU-145		CHEMBL3421548	25933593	10.1016/j.bmcl.2015.04.018	2015	Bioorg. Med. Chem. Lett.	25	2360	2365	SRB	48
CHEMBL3226654	F	Cytotoxicity against human DU145 cells assessed as growth inhibition after 48 hrs by SRB assay	Homo sapiens	18	18	BAO_0000219	cell-based format	1	1 - Target assigned is non-molecular		Scientific Literature	9606	F			DU-145		CHEMBL3217501	None	10.1039/C0MD00263A	2011	MedChemComm	2	486	492	SRB	48
CHEMBL1033338	F	Growth inhibition of human DU145 cells after 48 hrs by SRB assay	Homo sapiens	2	12	BAO_0000219	cell-based format	1	1 - Target assigned is non-molecular		Scientific Literature	9606	F			DU-145		CHEMBL1146459	14738387	10.1021/np0301083	2004	J. Nat. Prod.	67	58	63	SRB	48
CHEMBL4352723	F	Cytotoxicity against human DU145 cells assessed as growth inhibition measured after 48 hrs by SRB assay	Homo sapiens	22	22	BAO_0000219	cell-based format	1	1 - Target assigned is non-molecular		Scientific Literature	9606	F			DU-145		CHEMBL4350968	31059248	10.1021/acs.jmedchem.9b00551	2019	J Med Chem	62	5594	5615	SRB	48
CHEMBL3089166	F	Cytotoxicity against human DU145 cells after 48 hrs by SRB assay	Homo sapiens	14	14	BAO_0000219	cell-based format	1	1 - Target assigned is non-molecular		Scientific Literature	9606	F			DU-145		CHEMBL3085635	24183586	10.1016/j.bmc.2013.08.035	2013	Bioorg. Med. Chem.	21	8019	8032	SRB	48
CHEMBL4274408	F	Cytotoxicity against human DU145 cells after 48 hrs by SRB assay	Homo sapiens	5	30	BAO_0000219	cell-based format	1	1 - Target assigned is non-molecular		Scientific Literature	9606	F			DU-145		CHEMBL4270599	30098481	10.1016/j.ejmech.2018.07.062	2018	Eur J Med Chem	157	248	267	SRB	48
CHEMBL1007852	F	Cytotoxicity against human DU145 cells after 48 hrs by SRB assay	Homo sapiens	5	5	BAO_0000219	cell-based format	1	1 - Target assigned is non-molecular		Scientific Literature	9606	F			DU-145		CHEMBL1148220	15387645	10.1021/np0304161	2004	J. Nat. Prod.	67	1476	1482	SRB	48
CHEMBL4311657	F	Antiproliferative activity against human DU145 cells after 48 hrs by SRB assay	Homo sapiens	16	18	BAO_0000219	cell-based format	1	1 - Target assigned is non-molecular		Scientific Literature	9606	F			DU-145		CHEMBL4308908	30553626	10.1016/j.bmc.2018.11.037	2019	Bioorg Med Chem	27	265	277	SRB	48
CHEMBL1010704	F	Cytotoxicity against human DU145 cells after 48 hrs by SRB assay	Homo sapiens	38	38	BAO_0000219	cell-based format	1	1 - Target assigned is non-molecular		Scientific Literature	9606	F			DU-145		CHEMBL1152784	19243174	10.1021/jm801449a	2009	J. Med. Chem.	52	1701	1711	SRB	48
CHEMBL926422	F	Growth inhibition of human DU145 cells after 48 hrs by SRB assay	Homo sapiens	1	2	BAO_0000219	cell-based format	1	1 - Target assigned is non-molecular		Scientific Literature	9606	F			DU-145		CHEMBL1141258	17665951	10.1021/np070202+	2007	J. Nat. Prod.	70	1339	1343	SRB	48
CHEMBL2421510	F	Growth inhibition of human DU145 cells after 48 hrs by SRB assay	Homo sapiens	2	2	BAO_0000219	cell-based format	1	1 - Target assigned is non-molecular		Scientific Literature	9606	F			DU-145		CHEMBL2417479	23803585	10.1016/j.bmcl.2013.05.096	2013	Bioorg. Med. Chem. Lett.	23	4319	4323	SRB	48
CHEMBL3267643	F	Growth inhibition of human DU145 cells after 48 hrs by SRB assay	Homo sapiens	10	10	BAO_0000219	cell-based format	1	1 - Target assigned is non-molecular		Scientific Literature	9606	F			DU-145		CHEMBL3259672	24800942	10.1021/jm500294a	2014	J. Med. Chem.	57	4324	4336	SRB	48
CHEMBL2037737	F	Cytotoxicity against human DU145 cells after 48 hrs by SRB assay	Homo sapiens	2	2	BAO_0000219	cell-based format	1	1 - Target assigned is non-molecular		Scientific Literature	9606	F			DU-145		CHEMBL2034872	22413911	10.1021/np200862y	2012	J. Nat. Prod.	75	771	773	SRB	48
CHEMBL4258057	F	Growth inhibition of human DU145 cells after 48 hrs by SRB assay	Homo sapiens	1	1	BAO_0000219	cell-based format	1	1 - Target assigned is non-molecular		Scientific Literature	9606	F			DU-145		CHEMBL4257458	30108728	10.1039/C7MD00435D	2017	MedChemComm	8	2105	2114	SRB	48
CHEMBL4625076	F	Cytotoxicity against human DU145 cells assessed as growth inhibition incubated for 48 hrs by SRB assay	Homo sapiens	2	4	BAO_0000219	cell-based format	1	1 - Target assigned is non-molecular		Scientific Literature	9606	F			DU-145		CHEMBL4622931	32631510	10.1016/j.bmcl.2020.127288	2020	Bioorg Med Chem Lett	30	127288	127288	SRB	48
CHEMBL1641100	F	Antiproliferative activity against human DU145 cells after 48 hrs by SRB assay	Homo sapiens	2	2	BAO_0000219	cell-based format	1	1 - Target assigned is non-molecular		Scientific Literature	9606	F			DU-145		CHEMBL1629450	21090809	10.1021/jm101048k	2010	J. Med. Chem.	53	8716	8726	SRB	48
CHEMBL4477967	F	Cytotoxicity against human DU145 cells assessed as growth inhibition after 48 hrs by SRB assay	Homo sapiens	1	1	BAO_0000219	cell-based format	1	1 - Target assigned is non-molecular		Scientific Literature	9606	F			DU-145		CHEMBL4477200	27213719	10.1021/acs.jmedchem.6b00237	2016	J Med Chem	59	5752	5765	SRB	48
CHEMBL4613564	F	Anticancer activity against human DU145 cells after 48 hrs by SRB assay	Homo sapiens	2	2	BAO_0000219	cell-based format	1	1 - Target assigned is non-molecular		Scientific Literature	9606	F			DU-145		CHEMBL4613209	30660827	10.1016/j.ejmech.2019.01.017	2019	Eur J Med Chem	165	59	79	SRB	48
CHEMBL4727914	F	Antiproliferative activity against human DU-145 cells assessed as inhibition of cell growth measured after 48 hrs by SRB assay	Homo sapiens	1	3	BAO_0000219	cell-based format	1	1 - Target assigned is non-molecular		Scientific Literature	9606	F		Prostate gland	DU-145		CHEMBL4725331	32773088	10.1016/j.bmc.2020.115633	2020	Bioorg Med Chem	28	115633	115633	SRB	48
CHEMBL1273062	F	Cytotoxicity against human DU145 cells after 48 hrs by SRB assay	Homo sapiens	1	1	BAO_0000219	cell-based format	1	1 - Target assigned is non-molecular		Scientific Literature	9606	F			DU-145		CHEMBL1268983	20933415	10.1016/j.bmcl.2010.09.026	2010	Bioorg. Med. Chem. Lett.	20	6610	6615	SRB	48
CHEMBL1913794	F	Growth inhibition of human DU145 cells after 48 hrs by SRB assay	Homo sapiens	1	3	BAO_0000219	cell-based format	1	1 - Target assigned is non-molecular		Scientific Literature	9606	F			DU-145		CHEMBL1909514	21794960	10.1016/j.ejmech.2011.07.001	2011	Eur. J. Med. Chem.	46	4311	4323	SRB	48
CHEMBL1937960	F	Growth inhibition of human DU145 cells after 48 hrs by SRB assay	Homo sapiens	1	4	BAO_0000219	cell-based format	1	1 - Target assigned is non-molecular		Scientific Literature	9606	F			DU-145		CHEMBL1932938	22119125	10.1016/j.ejmech.2011.11.012	2012	Eur. J. Med. Chem.	47	432	444	SRB	48
CHEMBL4623494	F	Cytotoxicity against human DU145 cells assessed as reduction in cell viability after 48 hrs by SRB assay	Homo sapiens	2	2	BAO_0000219	cell-based format	1	1 - Target assigned is non-molecular		Scientific Literature	9606	F			DU-145		CHEMBL4622853	32340792	10.1016/j.bmc.2020.115493	2020	Bioorg Med Chem	28	115493	115493	SRB	48
CHEMBL1826407	F	Antitumor activity against human DU145 cells after 48 hrs by SRB assay	Homo sapiens	1	3	BAO_0000219	cell-based format	1	1 - Target assigned is non-molecular		Scientific Literature	9606	F			DU-145		CHEMBL1821594	21820217	10.1016/j.ejmech.2011.07.012	2011	Eur. J. Med. Chem.	46	4411	4418	SRB	48
CHEMBL1918553	F	Growth inhibition of human DU145 cells after 48 hrs by SRB assay	Homo sapiens	1	3	BAO_0000219	cell-based format	1	1 - Target assigned is non-molecular		Scientific Literature	9606	F			DU-145		CHEMBL1914438	22051065	10.1016/j.ejmech.2011.10.022	2011	Eur. J. Med. Chem.	46	6066	6074	SRB	48
CHEMBL2445397	F	Cytotoxicity against human DU145 cells after 48 hrs by SRB assay	Homo sapiens	14	14	BAO_0000219	cell-based format	1	1 - Target assigned is non-molecular		Scientific Literature	9606	F			DU-145		CHEMBL2440086	23993969	10.1016/j.bmc.2013.07.028	2013	Bioorg. Med. Chem.	21	6831	6843	SRB	48
CHEMBL1827941	F	Antitumor activity against human DU145 cells after 48 hrs by SRB assay	Homo sapiens	2	6	BAO_0000219	cell-based format	1	1 - Target assigned is non-molecular		Scientific Literature	9606	F			DU-145		CHEMBL1821569	21719162	10.1016/j.ejmech.2011.06.006	2011	Eur. J. Med. Chem.	46	4062	4070	SRB	48
CHEMBL2338957	F	Cytotoxicity against human DU145 cells after 48 hrs by SRB assay	Homo sapiens	1	1	BAO_0000219	cell-based format	1	1 - Target assigned is non-molecular		Scientific Literature	9606	F			DU-145		CHEMBL2331514	23063746	10.1016/j.ejmech.2012.09.039	2013	Eur. J. Med. Chem.	61	122	131	SRB	48
CHEMBL1002252	F	Cytotoxicity against human DU145 cells after 48 hrs by SRB assay	Homo sapiens	130	356	BAO_0000219	cell-based format	1	1 - Target assigned is non-molecular		Scientific Literature	9606	F			DU-145		CHEMBL1156597	18672864	10.1021/jm8000828	2008	J. Med. Chem.	51	4920	4931	SRB	48
CHEMBL1177432	F	Antiproliferative activity against human DU145 cells after 48 hrs by SRB assay	Homo sapiens	2	2	BAO_0000219	cell-based format	1	1 - Target assigned is non-molecular		Scientific Literature	9606	F			DU-145		CHEMBL1177688	20594863	10.1016/j.bmc.2010.06.013	2010	Bioorg. Med. Chem.	18	4965	4974	SRB	48
CHEMBL2091113	F	Growth inhibition of human DU145 cells assessed as reduction in cell growth after 72 hrs by MTT assay	Homo sapiens	13	13	BAO_0000219	cell-based format	1	1 - Target assigned is non-molecular		Scientific Literature	9606	F			DU-145		CHEMBL2086308	23047225	10.1016/j.ejmech.2012.09.019	2012	Eur. J. Med. Chem.	57	65	73	MTT	72
CHEMBL1648217	F	Cytotoxicity against human DU145 cells after 72 hrs by MTT assay	Homo sapiens	20	20	BAO_0000219	cell-based format	1	1 - Target assigned is non-molecular		Scientific Literature	9606	F			DU-145		CHEMBL1641375	21147529	10.1016/j.bmcl.2010.11.077	2011	Bioorg. Med. Chem. Lett.	21	52	57	MTT	72
CHEMBL4704094	F	Antiproliferation activity against human DU145 cells assessed as reduction in cell viability incubated for 72 hrs by MTT assay	Homo sapiens	7	7	BAO_0000219	cell-based format	1	1 - Target assigned is non-molecular		Scientific Literature	9606	F		Prostate gland	DU-145		CHEMBL4699583	33079544	10.1021/acs.jmedchem.0c00774	2020	J Med Chem	63	12873	12886	MTT	72
CHEMBL1003480	F	Cytotoxicity against human DU145 cells after 72 hrs by MTT assay	Homo sapiens	5	5	BAO_0000219	cell-based format	1	1 - Target assigned is non-molecular		Scientific Literature	9606	F			DU-145		CHEMBL1151244	15270560	10.1021/np049938m	2004	J. Nat. Prod.	67	1100	1105	MTT	72
CHEMBL2045203	F	Cytotoxicity against human DU145 cells after 72 hrs by MTT assay	Homo sapiens	18	18	BAO_0000219	cell-based format	1	1 - Target assigned is non-molecular		Scientific Literature	9606	F			DU-145		CHEMBL2040740	22633834	10.1016/j.ejmech.2012.04.039	2012	Eur. J. Med. Chem.	54	175	187	MTT	72
CHEMBL2024965	F	Cytotoxicity against human DU145 cells assessed as reduction in mean cell viability after 72 hrs by MTT assay	Homo sapiens	8	8	BAO_0000219	cell-based format	1	1 - Target assigned is non-molecular		Scientific Literature	9606	F			DU-145		CHEMBL2021842	22522008	10.1016/j.bmc.2012.03.063	2012	Bioorg. Med. Chem.	20	3223	3232	MTT	72
CHEMBL3406155	F	Cytotoxicity against human DU145 cells after 72 hrs by MTT assay	Homo sapiens	16	17	BAO_0000219	cell-based format	1	1 - Target assigned is non-molecular		Scientific Literature	9606	F			DU-145		CHEMBL3400039	25842364	10.1016/j.bmc.2015.03.002	2015	Bioorg. Med. Chem.	23	2148	2158	MTT	72
CHEMBL3591310	F	Antiproliferative activity against human DU145 cells assessed as inhibition of cell viability after 72 hrs by MTT assay	Homo sapiens	35	35	BAO_0000219	cell-based format	1	1 - Target assigned is non-molecular		Scientific Literature	9606	F			DU-145		CHEMBL3588800	25993269	10.1021/acs.jmedchem.5b00099	2015	J. Med. Chem.	58	4550	4572	MTT	72
CHEMBL2340900	F	Cytotoxicity against human DU145 cells assessed as growth inhibition measured after 72 hrs by MTT assay	Homo sapiens	25	25	BAO_0000219	cell-based format	1	1 - Target assigned is non-molecular		Scientific Literature	9606	F			DU-145		CHEMBL2331240	23176751	10.1016/j.bmc.2012.10.003	2013	Bioorg. Med. Chem.	21	333	347	MTT	72
CHEMBL963922	F	Cytotoxicity against human DU145 cells after 72 hrs by MTT assay	Homo sapiens	3	3	BAO_0000219	cell-based format	1	1 - Target assigned is non-molecular		Scientific Literature	9606	F			DU-145		CHEMBL1139282	19022676	10.1016/j.bmc.2008.10.069	2009	Bioorg. Med. Chem.	17	311	318	MTT	72
CHEMBL3396025	F	Cytotoxicity against human DU145 cells assessed as cell viability after 72 hrs by MTT assay	Homo sapiens	7	7	BAO_0000219	cell-based format	1	1 - Target assigned is non-molecular		Scientific Literature	9606	F			DU-145		CHEMBL3393010	25454794	10.1021/jm5015023	2015	J. Med. Chem.	58	433	442	MTT	72
CHEMBL1647063	F	Cytotoxicity against human DU145 cells after 72 hrs by MTT assay	Homo sapiens	2	2	BAO_0000219	cell-based format	1	1 - Target assigned is non-molecular		Scientific Literature	9606	F			DU-145		CHEMBL1641569	21129977	10.1016/j.bmc.2010.11.024	2011	Bioorg. Med. Chem.	19	295	305	MTT	72
CHEMBL2187696	F	Cytotoxicity against human DU145 cells assessed as growth inhibition after 72 hrs by MTT assay	Homo sapiens	4	4	BAO_0000219	cell-based format	1	1 - Target assigned is non-molecular		Scientific Literature	9606	F			DU-145		CHEMBL2176991	23126600	10.1021/jm3011178	2012	J. Med. Chem.	55	10501	10511	MTT	72
CHEMBL4615645	F	Antiproliferative activity against human DU145 cells incubated for 72 hrs by MTT assay	Homo sapiens	1	1	BAO_0000219	cell-based format	1	1 - Target assigned is non-molecular		Scientific Literature	9606	F			DU-145		CHEMBL4613281	32435369	10.1021/acsmedchemlett.9b00554	2020	ACS Med Chem Lett	11	671	677	MTT	72
CHEMBL1121203	F	Cytotoxicity against human DU145 cells after 72 hrs by MTT assay	Homo sapiens	8	8	BAO_0000219	cell-based format	1	1 - Target assigned is non-molecular		Scientific Literature	9606	F			DU-145		CHEMBL1157873	20153915	10.1016/j.ejmech.2010.01.004	2010	Eur. J. Med. Chem.	45	1717	1723	MTT	72
CHEMBL3374067	F	Antiproliferative activity against human DU145 cells after 48 to 72 hrs by MTT assay	Homo sapiens	18	18	BAO_0000219	cell-based format	1	1 - Target assigned is non-molecular		Scientific Literature	9606	F			DU-145		CHEMBL3352177	25211466	10.1021/jm500522y	2014	J. Med. Chem.	57	8293	8306	MTT	72
CHEMBL1028678	F	Cytotoxicity against human DU145 cells after 72 hrs by MTT assay	Homo sapiens	4	4	BAO_0000219	cell-based format	1	1 - Target assigned is non-molecular		Scientific Literature	9606	F			DU-145		CHEMBL1151817	19132863	10.1021/np800688f	2009	J. Nat. Prod.	72	102	106	MTT	72
CHEMBL4261464	F	Antiproliferative activity against human DU145 cells after 72 hrs by MTT assay	Homo sapiens	12	12	BAO_0000219	cell-based format	1	1 - Target assigned is non-molecular		Scientific Literature	9606	F			DU-145		CHEMBL4257595	30501188	10.1021/acs.jmedchem.8b01381	2018	J Med Chem	61	11250	11260	MTT	72
CHEMBL4262762	F	Cytotoxicity against human DU145 cells assessed as decrease in cell viability using compound loaded PLGA microcapsule after 72 hrs by MTT assay	Homo sapiens	1	1	BAO_0000219	cell-based format	1	1 - Target assigned is non-molecular		Scientific Literature	9606	F			DU-145		CHEMBL4261536	30108718	10.1039/C7MD00196G	2017	MedChemComm	8	1993	2002	MTT	72
CHEMBL2317052	F	Antiproliferative activity against human DU145 cells after 72 hrs by MTT assay	Homo sapiens	4	4	BAO_0000219	cell-based format	1	1 - Target assigned is non-molecular		Scientific Literature	9606	F			DU-145		CHEMBL2311499	23202849	10.1016/j.ejmech.2012.10.051	2013	Eur. J. Med. Chem.	59	39	47	MTT	72
CHEMBL4671808	F	Antiproliferative activity against human DU145 cells assessed as reduction in cell viability incubated for 72 hrs by MTT assay	Homo sapiens	6	6	BAO_0000219	cell-based format	1	1 - Target assigned is non-molecular		Scientific Literature	9606	F		Prostate gland	DU-145		CHEMBL4665839	32986419	10.1021/acs.jmedchem.0c01315	2020	J Med Chem	63	12023	12042	MTT	72
CHEMBL3599345	F	Growth inhibition of human DU145 cells after 72 hrs by MTT assay	Homo sapiens	44	44	BAO_0000219	cell-based format	1	1 - Target assigned is non-molecular		Scientific Literature	9606	F			DU-145		CHEMBL3596100	25979375	10.1016/j.bmc.2015.04.032	2015	Bioorg. Med. Chem.	23	3552	3565	MTT	72
CHEMBL3124143	F	Cytotoxicity against human DU145 cells after 72 hrs by MTT assay	Homo sapiens	4	4	BAO_0000219	cell-based format	1	1 - Target assigned is non-molecular		Scientific Literature	9606	F			DU-145		CHEMBL3120078	24445311	10.1016/j.ejmech.2013.12.020	2014	Eur. J. Med. Chem.	74	41	49	MTT	72
CHEMBL4401173	F	Antiproliferative activity against human DU145 cells measured after 72 hrs by MTT assay	Homo sapiens	5	5	BAO_0000219	cell-based format	1	1 - Target assigned is non-molecular		Scientific Literature	9606	F			DU-145		CHEMBL4400527	30716713	10.1016/j.ejmech.2019.01.041	2019	Eur J Med Chem	166	256	266	MTT	72
CHEMBL944413	F	Cytotoxicity against human DU145 ATCC HTB 81 cells after 72 hrs by MTT assay	Homo sapiens	16	16	BAO_0000219	cell-based format	1	1 - Target assigned is non-molecular		Scientific Literature	9606	F			DU-145		CHEMBL1155015	18558490	10.1016/j.bmc.2008.05.069	2008	Bioorg. Med. Chem.	16	6860	6866	MTT	72
CHEMBL1056006	F	Cytotoxicity against human DU145 cells after 72 hrs by MTT assay	Homo sapiens	15	15	BAO_0000219	cell-based format	1	1 - Target assigned is non-molecular		Scientific Literature	9606	F			DU-145		CHEMBL1153592	19361894	10.1016/j.ejmech.2009.03.015	2009	Eur. J. Med. Chem.	44	3356	3362	MTT	72
CHEMBL4734239	F	Antiproliferative activity against human DU-145 cell line cells assessed as inhibition of cell proliferation measured after 72 hrs by MTT assay	Homo sapiens	27	27	BAO_0000219	cell-based format	1	1 - Target assigned is non-molecular		Scientific Literature	9606	F		Prostate gland	DU-145		CHEMBL4732091	33153765	10.1016/j.ejmech.2020.112970	2021	Eur J Med Chem	210	112970	112970	MTT	72
CHEMBL1063354	F	Cytotoxicity against human DU145 cells after 72 hrs by MTT assay	Homo sapiens	23	23	BAO_0000219	cell-based format	1	1 - Target assigned is non-molecular		Scientific Literature	9606	F			DU-145		CHEMBL1153491	19616947	10.1016/j.bmcl.2009.06.079	2009	Bioorg. Med. Chem. Lett.	19	4639	4642	MTT	72
CHEMBL2421297	F	Cytotoxicity against human DU145 cells after 72 hrs by MTT assay	Homo sapiens	17	17	BAO_0000219	cell-based format	1	1 - Target assigned is non-molecular		Scientific Literature	9606	F			DU-145		CHEMBL2417524	24033131	10.1021/np400212d	2013	J. Nat. Prod.	76	1573	1579	MTT	72
CHEMBL3117748	F	Cytotoxicity against human DU145 cells after 72 hrs by MTT assay	Homo sapiens	11	11	BAO_0000219	cell-based format	1	1 - Target assigned is non-molecular		Scientific Literature	9606	F			DU-145		CHEMBL3112425	24350995	10.1021/jm401457n	2014	J. Med. Chem.	57	98	109	MTT	72
CHEMBL3118046	F	Cytotoxicity against human DU145 cells assessed as cell viability after 72 hrs by MTT assay	Homo sapiens	35	35	BAO_0000219	cell-based format	1	1 - Target assigned is non-molecular		Scientific Literature	9606	F			DU-145		CHEMBL3112408	24530030	10.1016/j.bmc.2014.01.033	2014	Bioorg. Med. Chem.	22	1608	1619	MTT	72
CHEMBL1810423	F	Anticancer activity against human DU145 cells after 72 hrs by MTT assay	Homo sapiens	3	3	BAO_0000219	cell-based format	1	1 - Target assigned is non-molecular		Scientific Literature	9606	F			DU-145		CHEMBL1806487	21741834	10.1016/j.bmcl.2011.06.001	2011	Bioorg. Med. Chem. Lett.	21	4924	4927	MTT	72
CHEMBL1825970	F	Antiproliferative activity against human DU145 cells after 72 hrs by MTT assay	Homo sapiens	22	22	BAO_0000219	cell-based format	1	1 - Target assigned is non-molecular		Scientific Literature	9606	F			DU-145		CHEMBL1821633	21855357	10.1016/j.bmc.2011.01.031	2011	Bioorg. Med. Chem.	19	5734	5741	MTT	72
CHEMBL969787	F	Antiproliferative activity against human DU145 cells after 72 hrs by MTT assay	Homo sapiens	12	12	BAO_0000219	cell-based format	1	1 - Target assigned is non-molecular		Scientific Literature	9606	F			DU-145		CHEMBL1140080	18759424	10.1021/jm800456k	2008	J. Med. Chem.	51	5650	5662	MTT	72
CHEMBL3070031	F	Antitumor activity against Homo sapiens (human) DU145 cells assessed as inhibition of cell viability after 72 hr by MTT assay	Homo sapiens	10	10	BAO_0000219	cell-based format	1	1 - Target assigned is non-molecular		Scientific Literature	9606	F			DU-145		CHEMBL3046194	None	10.1007/s00044-012-0283-8	2013	Med Chem Res	22	2855	2861	MTT	72
CHEMBL1211300	F	Cytotoxicity against human DU145 cells after 72 hrs by MTT assay	Homo sapiens	12	12	BAO_0000219	cell-based format	1	1 - Target assigned is non-molecular		Scientific Literature	9606	F			DU-145		CHEMBL1208677	20494492	10.1016/j.ejmech.2010.04.036	2010	Eur. J. Med. Chem.	45	3453	3458	MTT	72
CHEMBL3396255	F	Cytotoxicity against human DU145 cells after 72 hrs by MTT assay	Homo sapiens	8	8	BAO_0000219	cell-based format	1	1 - Target assigned is non-molecular		Scientific Literature	9606	F			DU-145		CHEMBL3393007	25537531	10.1016/j.bmc.2014.11.043	2015	Bioorg. Med. Chem.	23	602	611	MTT	72
CHEMBL3269948	F	Cytotoxicity against human DU145 cells after 72 hrs by MTT assay	Homo sapiens	24	24	BAO_0000219	cell-based format	1	1 - Target assigned is non-molecular		Scientific Literature	9606	F			DU-145		CHEMBL3259744	24736114	10.1016/j.bmcl.2014.03.076	2014	Bioorg. Med. Chem. Lett.	24	2309	2314	MTT	72
CHEMBL4686002	F	Antiproliferative activity against human DU-145 cells assessed as reduction in cel viability after 72 hrs by MTT assay	Homo sapiens	54	54	BAO_0000219	cell-based format	1	1 - Target assigned is non-molecular		Scientific Literature	9606	F		Prostate gland	DU-145		CHEMBL4680224	32169785	10.1016/j.ejmech.2020.112196	2020	Eur J Med Chem	192	112196	112196	MTT	72
CHEMBL1167519	F	Cytotoxicity against human DU145 cells after 72 hrs by MTT assay	Homo sapiens	17	19	BAO_0000219	cell-based format	1	1 - Target assigned is non-molecular		Scientific Literature	9606	F			DU-145		CHEMBL1165881	20207053	10.1016/j.ejmech.2010.02.001	2010	Eur. J. Med. Chem.	45	2265	2276	MTT	72
CHEMBL3097294	F	Cytotoxicity against human DU145 cells after 24 to 72 hrs by MTT assay	Homo sapiens	4	4	BAO_0000219	cell-based format	1	1 - Target assigned is non-molecular		Scientific Literature	9606	F			DU-145		CHEMBL3091272	24303808	10.1021/np400545v	2013	J. Nat. Prod.	76	2210	2218	MTT	72
CHEMBL2423523	F	Cytotoxicity against human DU145 cells assessed as cell viability after 72 hrs by MTT assay	Homo sapiens	20	20	BAO_0000219	cell-based format	1	1 - Target assigned is non-molecular		Scientific Literature	9606	F			DU-145		CHEMBL2417450	23871443	10.1016/j.bmc.2013.06.030	2013	Bioorg. Med. Chem.	21	5233	5245	MTT	72
CHEMBL3223167	F	Cytotoxicity against human DU145 cells after 72 hrs by MTT assay	Homo sapiens	30	30	BAO_0000219	cell-based format	1	1 - Target assigned is non-molecular		Scientific Literature	9606	F			DU-145		CHEMBL3217516	None	10.1039/C0MD00147C	2011	MedChemComm	2	31	37	MTT	72
CHEMBL4682961	F	Antiproliferative activity against human DU-145 cells assessed as reduction in cell growth incubated for 72 hrs by MTT assay	Homo sapiens	2	2	BAO_0000219	cell-based format	1	1 - Target assigned is non-molecular		Scientific Literature	9606	F		Prostate gland	DU-145		CHEMBL4680136	31883488	10.1016/j.ejmech.2019.112009	2020	Eur J Med Chem	188	112009	112009	MTT	72
CHEMBL4262755	F	Cytotoxicity against human DU145 cells assessed as decrease in cell viability after 72 hrs by MTT assay	Homo sapiens	2	2	BAO_0000219	cell-based format	1	1 - Target assigned is non-molecular		Scientific Literature	9606	F			DU-145		CHEMBL4261536	30108718	10.1039/C7MD00196G	2017	MedChemComm	8	1993	2002	MTT	72
CHEMBL1693817	F	Anticancer activity against hormone-resistant human DU145 cells assessed as cell proliferation after 72 hrs by MTT assay	Homo sapiens	20	20	BAO_0000219	cell-based format	1	1 - Target assigned is non-molecular		Scientific Literature	9606	F			DU-145		CHEMBL1687900	21299244	10.1021/jm101067y	2011	J. Med. Chem.	54	1178	1190	MTT	72
CHEMBL1787562	F	Growth inhibition of human DU145 cells after 72 hrs by MTT assay	Homo sapiens	31	31	BAO_0000219	cell-based format	1	1 - Target assigned is non-molecular		Scientific Literature	9606	F			DU-145		CHEMBL1782036	19632833	10.1016/j.bmcl.2009.07.044	2009	Bioorg. Med. Chem. Lett.	19	5091	5094	MTT	72
CHEMBL3637084	F	Antiproliferative activity against human DU145 cells after 72 hrs by MTT assay	Homo sapiens	7	7	BAO_0000219	cell-based format	1	1 - Target assigned is non-molecular		Scientific Literature	9606	F			DU-145		CHEMBL3632559	26433617	10.1016/j.ejmech.2015.09.027	2015	Eur. J. Med. Chem.	104	33	41	MTT	72
CHEMBL4733537	F	Cytotoxicity against human DU-145 cells assessed as reduction in cell viability incubated for 72 hrs by MTT assay	Homo sapiens	1	1	BAO_0000219	cell-based format	1	1 - Target assigned is non-molecular		Scientific Literature	9606	F		Prostate gland	DU-145		CHEMBL4732064	33065375	10.1016/j.ejmech.2020.112842	2021	Eur J Med Chem	209	112842	112842	MTT	72
CHEMBL4687587	F	Growth inhibition of human DU145 cells incubated for 72 hrs by MTT assay	Homo sapiens	1	1	BAO_0000219	cell-based format	1	1 - Target assigned is non-molecular		Scientific Literature	9606	F		Prostate gland	DU-145		CHEMBL4680274	32672457	10.1021/acs.jmedchem.0c00510	2020	J Med Chem	63	12275	12289	MTT	72
CHEMBL931638	F	Cytotoxicity against human DU145 cells after 72 hrs by MTT assay	Homo sapiens	2	2	BAO_0000219	cell-based format	1	1 - Target assigned is non-molecular		Scientific Literature	9606	F			DU-145		CHEMBL1144012	18308566	10.1016/j.bmcl.2008.02.029	2008	Bioorg. Med. Chem. Lett.	18	1784	1787	MTT	72
CHEMBL2423565	F	Cytotoxicity against human DU145 cells after 72 hrs by MTT assay	Homo sapiens	15	15	BAO_0000219	cell-based format	1	1 - Target assigned is non-molecular		Scientific Literature	9606	F			DU-145		CHEMBL2417464	23871909	10.1016/j.ejmech.2013.06.055	2013	Eur. J. Med. Chem.	67	293	301	MTT	72
CHEMBL4734300	F	Cytotoxicity against human DU-145 cells assessed as cell viability pre-treated with SB203580 for 4 hrs followed by compound treatment and measured after 72 hrs by MTT assay	Homo sapiens	1	1	BAO_0000219	cell-based format	1	1 - Target assigned is non-molecular		Scientific Literature	9606	F		Prostate gland	DU-145		CHEMBL4732091	33153765	10.1016/j.ejmech.2020.112970	2021	Eur J Med Chem	210	112970	112970	MTT	72
CHEMBL4005875	F	Growth inhibition of human DU145 cells after 72 hrs by resazurin or MTT assay	Homo sapiens	2	2	BAO_0000219	cell-based format	1	1 - Target assigned is non-molecular		Scientific Literature	9606	F			DU-145		CHEMBL4004830	28156111	10.1021/acs.jmedchem.6b01670	2017	J Med Chem	60	1892	1915	MTT	72
CHEMBL3117747	F	Cytotoxicity against human DU145 cells up to 350 uM after 72 hrs by MTT assay	Homo sapiens	1	1	BAO_0000219	cell-based format	1	1 - Target assigned is non-molecular		Scientific Literature	9606	F			DU-145		CHEMBL3112425	24350995	10.1021/jm401457n	2014	J. Med. Chem.	57	98	109	MTT	72
CHEMBL3624975	F	Cytotoxicity against human DU145 cells after 72 hrs by MTT assay	Homo sapiens	40	41	BAO_0000219	cell-based format	1	1 - Target assigned is non-molecular		Scientific Literature	9606	F			DU-145		CHEMBL3621107	26344783	10.1016/j.ejmech.2015.07.052	2015	Eur. J. Med. Chem.	102	661	676	MTT	72
CHEMBL4158478	F	Growth inhibition of human DU145 cells after 72 hrs by MTT assay	Homo sapiens	47	47	BAO_0000219	cell-based format	1	1 - Target assigned is non-molecular		Scientific Literature	9606	F			DU-145		CHEMBL4152380	30336023	10.1021/acs.jmedchem.8b00639	2018	J Med Chem	61	9908	9930	MTT	72
CHEMBL2065300	F	Cytotoxicity against human DU145 cells after 72 hrs by MTT assay	Homo sapiens	11	11	BAO_0000219	cell-based format	1	1 - Target assigned is non-molecular		Scientific Literature	9606	F			DU-145		CHEMBL2062509	22819942	10.1016/j.bmc.2012.06.034	2012	Bioorg. Med. Chem.	20	4962	4967	MTT	72
CHEMBL2049683	F	Cytotoxicity against human DU145 cells after 72 hrs by MTT assay	Homo sapiens	13	13	BAO_0000219	cell-based format	1	1 - Target assigned is non-molecular		Scientific Literature	9606	F			DU-145		CHEMBL2046310	22687745	10.1016/j.bmcl.2012.05.059	2012	Bioorg. Med. Chem. Lett.	22	4778	4782	MTT	72
CHEMBL4231402	F	Cytotoxicity against human DU145 cells assessed as reduction in cell viability after 72 hrs by MTT assay	Homo sapiens	3	3	BAO_0000219	cell-based format	1	1 - Target assigned is non-molecular		Scientific Literature	9606	F			DU-145		CHEMBL4229359	29571156	10.1016/j.ejmech.2018.03.021	2018	Eur J Med Chem	150	687	697	MTT	72
CHEMBL2090991	F	Cytotoxicity against human DU145 cells after 72 hrs by MTT assay	Homo sapiens	3	3	BAO_0000219	cell-based format	1	1 - Target assigned is non-molecular		Scientific Literature	9606	F			DU-145		CHEMBL2086259	22940450	10.1016/j.bmcl.2012.08.027	2012	Bioorg. Med. Chem. Lett.	22	6120	6125	MTT	72
CHEMBL970054	F	Growth inhibition of human DU-145 cells after 72 hrs by MTT assay	Homo sapiens	1	3	BAO_0000219	cell-based format	1	1 - Target assigned is non-molecular		Scientific Literature	9606	F			DU-145		CHEMBL1158007	9917320	10.1021/np980346b	1999	J. Nat. Prod.	62	194	197	MTT	72
CHEMBL4154356	F	Cytotoxicity against human DU145 cells assessed as growth inhibition after 72 hrs by MTT assay	Homo sapiens	25	25	BAO_0000219	cell-based format	1	1 - Target assigned is non-molecular		Scientific Literature	9606	F			DU-145		CHEMBL4152240	29705710	10.1016/j.ejmech.2018.04.040	2018	Eur J Med Chem	152	195	207	MTT	72
CHEMBL4432364	F	Cytotoxicity against human DU145 cells after 72 hrs by MTT assay	Homo sapiens	4	4	BAO_0000219	cell-based format	1	1 - Target assigned is non-molecular		Scientific Literature	9606	F			DU-145		CHEMBL4431341	27515319	10.1016/j.bmcl.2016.07.082	2016	Bioorg Med Chem Lett	26	4451	4454	MTT	72
CHEMBL3632061	F	Antiproliferative activity against human DU145 cells assessed as cell viability incubated for 72 hrs by MTT assay	Homo sapiens	22	22	BAO_0000219	cell-based format	1	1 - Target assigned is non-molecular		Scientific Literature	9606	F			DU-145		CHEMBL3627688	25799376	10.1016/j.ejmech.2014.09.050	2015	Eur. J. Med. Chem.	103	615	627	MTT	72
CHEMBL1060423	F	Cytotoxicity against human DU145 cells after 72 hrs by MTT assay	Homo sapiens	2	2	BAO_0000219	cell-based format	1	1 - Target assigned is non-molecular		Scientific Literature	9606	F			DU-145		CHEMBL1151957	19637874	10.1021/jm900342g	2009	J. Med. Chem.	52	5115	5123	MTT	72
CHEMBL4236734	F	Antiproliferative activity against human DU145 cells up to 300 uM after 72 hrs by MTT assay relative to control	Homo sapiens	4	4	BAO_0000219	cell-based format	1	1 - Target assigned is non-molecular		Scientific Literature	9606	F			DU-145		CHEMBL4229560	30180568	10.1021/acs.jmedchem.8b01144	2018	J Med Chem	61	8457	8467	MTT	72
CHEMBL3271485	F	Anticancer activity against human DU145 cells assessed as cell viability after 72 hrs by MTT assay	Homo sapiens	1	1	BAO_0000219	cell-based format	1	1 - Target assigned is non-molecular		Scientific Literature	9606	F			DU-145		CHEMBL3259522	24849271	10.1016/j.ejmech.2014.05.004	2014	Eur. J. Med. Chem.	81	267	276	MTT	72
CHEMBL4346914	F	Cytotoxicity against human DU145 cells incubated for 72 hrs by MTT assay	Homo sapiens	1	1	BAO_0000219	cell-based format	1	1 - Target assigned is non-molecular		Scientific Literature	9606	F			DU-145		CHEMBL4346655	30852384	10.1016/j.ejmech.2019.02.071	2019	Eur J Med Chem	169	21	28	MTT	72
CHEMBL2445961	F	Antiproliferative activity against human DU145 cells after 72 hrs by MTT assay	Homo sapiens	4	4	BAO_0000219	cell-based format	1	1 - Target assigned is non-molecular		Scientific Literature	9606	F			DU-145		CHEMBL2440111	24095089	10.1016/j.bmcl.2013.09.004	2013	Bioorg. Med. Chem. Lett.	23	6156	6160	MTT	72
CHEMBL4267437	F	Antiproliferative activity against human DU145 cells after 72 hrs by MTT assay	Homo sapiens	4	4	BAO_0000219	cell-based format	1	1 - Target assigned is non-molecular		Scientific Literature	9606	F			DU-145		CHEMBL4265910	30197030	10.1016/j.bmcl.2018.09.004	2018	Bioorg Med Chem Lett	28	3350	3355	MTT	72
CHEMBL4412138	F	Antiproliferative activity against human DU145 cells after 72 hrs by MTT assay	Homo sapiens	36	36	BAO_0000219	cell-based format	1	1 - Target assigned is non-molecular		Scientific Literature	9606	F			DU-145		CHEMBL4411279	30553142	10.1016/j.ejmech.2018.12.014	2019	Eur J Med Chem	163	500	511	MTT	72
CHEMBL1246622	F	Cytotoxicity against human DU145 cells after 72 hrs by MTT assay	Homo sapiens	7	7	BAO_0000219	cell-based format	1	1 - Target assigned is non-molecular		Scientific Literature	9606	F			DU-145		CHEMBL1240452	20605274	10.1016/j.ejmech.2010.05.025	2010	Eur. J. Med. Chem.	45	3762	3769	MTT	72
CHEMBL2043477	F	Growth inhibition of human DU145 cells after 72 hrs y MTT assay	Homo sapiens	19	19	BAO_0000219	cell-based format	1	1 - Target assigned is non-molecular		Scientific Literature	9606	F			DU-145		CHEMBL2040765	22796041	10.1016/j.ejmech.2012.06.010	2012	Eur. J. Med. Chem.	54	573	581	MTT	72
CHEMBL947474	F	Antiproliferative activity against human Du145 cells after 72 hrs by MTT assay	Homo sapiens	1	1	BAO_0000219	cell-based format	1	1 - Target assigned is non-molecular		Scientific Literature	9606	F			DU-145		CHEMBL1155041	18570366	10.1021/jm800251w	2008	J. Med. Chem.	51	4072	4075	MTT	72
CHEMBL3116642	F	Cytotoxicity against human DU145 cells assessed as growth inhibition after 72 hrs by MTT assay	Homo sapiens	8	8	BAO_0000219	cell-based format	1	1 - Target assigned is non-molecular		Scientific Literature	9606	F			DU-145		CHEMBL3112444	24508308	10.1016/j.bmc.2014.01.021	2014	Bioorg. Med. Chem.	22	1690	1699	MTT	72
CHEMBL3130818	F	Cytotoxicity against human DU145 cells after 72 hrs by MTT assay	Homo sapiens	3	3	BAO_0000219	cell-based format	1	1 - Target assigned is non-molecular		Scientific Literature	9606	F			DU-145		CHEMBL3124896	24502276	10.1021/jm401471v	2014	J. Med. Chem.	57	1289	1298	MTT	72
CHEMBL4415744	F	Cytotoxicity against human DU145 cells assessed as reduction in cell viability after 72 hrs by MTT assay	Homo sapiens	4	4	BAO_0000219	cell-based format	1	1 - Target assigned is non-molecular		Scientific Literature	9606	F			DU-145		CHEMBL4414578	31499360	10.1016/j.ejmech.2019.111653	2019	Eur J Med Chem	182	111653	111653	MTT	72
CHEMBL4325172	F	Antiproliferative activity against human DU145 cells incubated for 72 hrs by MTT assay	Homo sapiens	3	3	BAO_0000219	cell-based format	1	1 - Target assigned is non-molecular		Scientific Literature	9606	F			DU-145		CHEMBL4321870	31829592	10.1021/acs.jnatprod.9b00646	2019	J Nat Prod	82	3357	3365	MTT	72
CHEMBL2049292	F	Cytotoxicity against human DU145 cells after 72 hrs by MTT assay	Homo sapiens	1	1	BAO_0000219	cell-based format	1	1 - Target assigned is non-molecular		Scientific Literature	9606	F			DU-145		CHEMBL2046280	22452518	10.1021/jm300042x	2012	J. Med. Chem.	55	3852	3866	MTT	72
CHEMBL3270161	F	Antiproliferative activity against AR negative human DU145 cells assessed as cell growth inhibition after 72 hrs by MTT assay	Homo sapiens	4	4	BAO_0000219	cell-based format	1	1 - Target assigned is non-molecular		Scientific Literature	9606	F			DU-145		CHEMBL3259791	24471873	10.1021/jm4019614	2014	J. Med. Chem.	57	2275	2291	MTT	72
CHEMBL2406841	F	Antiproliferative activity against human DU145 cells after 72 hrs by MTT assay	Homo sapiens	54	54	BAO_0000219	cell-based format	1	1 - Target assigned is non-molecular		Scientific Literature	9606	F			DU-145		CHEMBL2401696	23735281	10.1016/j.ejmech.2013.04.062	2013	Eur. J. Med. Chem.	65	323	336	MTT	72
CHEMBL1763784	F	Cytotoxicity against human DU145 cells after 72 hrs by MTT assay	Homo sapiens	20	20	BAO_0000219	cell-based format	1	1 - Target assigned is non-molecular		Scientific Literature	9606	F			DU-145		CHEMBL1759953	21420855	10.1016/j.bmcl.2011.02.084	2011	Bioorg. Med. Chem. Lett.	21	2341	2344	MTT	72
CHEMBL4734236	F	Antiproliferative activity against human DU-145 cells assessed as inhibition of cell proliferation measured after 24 to 72 hrs by MTT assay	Homo sapiens	1	1	BAO_0000219	cell-based format	1	1 - Target assigned is non-molecular		Scientific Literature	9606	F		Prostate gland	DU-145		CHEMBL4732091	33153765	10.1016/j.ejmech.2020.112970	2021	Eur J Med Chem	210	112970	112970	MTT	72
CHEMBL996105	F	Antitumor activity against human Du145 cells after 72 hrs by MTT assay	Homo sapiens	7	7	BAO_0000219	cell-based format	1	1 - Target assigned is non-molecular		Scientific Literature	9606	F			DU-145		CHEMBL1156657	18763828	10.1021/np800307h	2008	J. Nat. Prod.	71	1616	1619	MTT	72
CHEMBL1670029	F	Cytotoxicity against human DU145 cells after 72 hrs by MTT assay	Homo sapiens	5	5	BAO_0000219	cell-based format	1	1 - Target assigned is non-molecular		Scientific Literature	9606	F			DU-145		CHEMBL1667788	21216145	10.1016/j.bmcl.2010.12.035	2011	Bioorg. Med. Chem. Lett.	21	1027	1031	MTT	72
CHEMBL4307554	F	Antiproliferative activity against human DU145 cells incubated for 72 hrs by MTT assay	Homo sapiens	25	25	BAO_0000219	cell-based format	1	1 - Target assigned is non-molecular		Scientific Literature	9606	F			DU-145		CHEMBL4304802	31488358	10.1016/j.bmc.2019.06.001	2019	Bioorg Med Chem	27	114938	114938	MTT	72
CHEMBL2399027	F	Cytotoxicity against human DU145 cells assessed as growth inhibition after 72 hrs by MTT assay	Homo sapiens	3	3	BAO_0000219	cell-based format	1	1 - Target assigned is non-molecular		Scientific Literature	9606	F			DU-145		CHEMBL2396643	23707260	10.1016/j.bmcl.2013.04.067	2013	Bioorg. Med. Chem. Lett.	23	3891	3895	MTT	72
CHEMBL2406657	F	Cytotoxicity against ERalpha-deficient human DU145 cells expressing ERbeta assessed as growth inhibition after 72 hrs by MTT assay	Homo sapiens	12	12	BAO_0000219	cell-based format	1	1 - Target assigned is non-molecular		Scientific Literature	9606	F			DU-145		CHEMBL2401729	23786452	10.1021/jm400467w	2013	J. Med. Chem.	56	5782	5796	MTT	72
CHEMBL4236736	F	Antiproliferative activity against human DU145 cells after 72 hrs by MTT assay	Homo sapiens	23	23	BAO_0000219	cell-based format	1	1 - Target assigned is non-molecular		Scientific Literature	9606	F			DU-145		CHEMBL4229560	30180568	10.1021/acs.jmedchem.8b01144	2018	J Med Chem	61	8457	8467	MTT	72
CHEMBL893204	F	Cytotoxicity against human DU145 cells by MTT assay after 72 hrs	Homo sapiens	1	1	BAO_0000219	cell-based format	1	1 - Target assigned is non-molecular		Scientific Literature	9606	F			DU-145		CHEMBL1147992	17428663	10.1016/j.bmcl.2007.03.044	2007	Bioorg. Med. Chem. Lett.	17	3091	3094	MTT	72
CHEMBL941974	F	Cytotoxicity against human DU145 cells after 72 hrs by MTT assay	Homo sapiens	8	8	BAO_0000219	cell-based format	1	1 - Target assigned is non-molecular		Scientific Literature	9606	F			DU-145		CHEMBL1140577	17950602	10.1016/j.bmcl.2007.08.006	2007	Bioorg. Med. Chem. Lett.	17	6660	6664	MTT	72
CHEMBL1696969	F	Antiproliferative activity against human DU145 cells after 72 hrs by MTT assay	Homo sapiens	1	1	BAO_0000219	cell-based format	1	1 - Target assigned is non-molecular		Scientific Literature	9606	F			DU-145		CHEMBL1687697	24900231	10.1021/ml100146z	2010	ACS Med. Chem. Lett.	1	454	459	MTT	72
CHEMBL944427	F	Cytotoxicity against human DU145 cells after 72 hrs by MTT assay	Homo sapiens	8	8	BAO_0000219	cell-based format	1	1 - Target assigned is non-molecular		Scientific Literature	9606	F			DU-145		CHEMBL1155761	11575946	10.1021/np0101088	2001	J. Nat. Prod.	64	1148	1152	MTT	72
CHEMBL4026779	F	Antiproliferative activity against human DU145 cells after 72 hrs by MTT assay	Homo sapiens	7	7	BAO_0000219	cell-based format	1	1 - Target assigned is non-molecular		Scientific Literature	9606	F			DU-145		CHEMBL4024755	29077404	10.1021/acs.jmedchem.7b01388	2018	J Med Chem	61	1375	1379	MTT	72
CHEMBL4685684	F	Antiproliferative activity against human DU-145 cells assessed as reduction in cell proliferation measured after 72 hrs by MTT assay	Homo sapiens	3	3	BAO_0000219	cell-based format	1	1 - Target assigned is non-molecular		Scientific Literature	9606	F		Prostate gland	DU-145		CHEMBL4680213	32114360	10.1016/j.ejmech.2020.112156	2020	Eur J Med Chem	192	112156	112156	MTT	72
CHEMBL2039142	F	Antiproliferative activity against human DU145 cells after 72 hrs by MTT assay	Homo sapiens	6	6	BAO_0000219	cell-based format	1	1 - Target assigned is non-molecular		Scientific Literature	9606	F			DU-145		CHEMBL2034918	22546208	10.1016/j.bmc.2012.04.007	2012	Bioorg. Med. Chem.	20	3533	3539	MTT	72
CHEMBL981706	F	Cytotoxicity against human DU145 cells after 72 hrs by MTT assay	Homo sapiens	15	15	BAO_0000219	cell-based format	1	1 - Target assigned is non-molecular		Scientific Literature	9606	F			DU-145		CHEMBL1144169	18752941	10.1016/j.bmcl.2008.08.003	2008	Bioorg. Med. Chem. Lett.	18	5058	5062	MTT	72
CHEMBL834099	F	Cytotoxic activity against human DU145 cell line was measured after 72 hr using MTT assay	Homo sapiens	27	28	BAO_0000219	cell-based format	1	1 - Target assigned is non-molecular		Scientific Literature	9606	F			DU-145		CHEMBL1138817	15225732	10.1016/j.bmcl.2004.05.034	2004	Bioorg. Med. Chem. Lett.	14	4087	4091	MTT	72
CHEMBL897727	F	Cytotoxicity against human DU145 cells after 72 hrs by MTT assay	Homo sapiens	3	3	BAO_0000219	cell-based format	1	1 - Target assigned is non-molecular		Scientific Literature	9606	F			DU-145		CHEMBL1149648	17606377	10.1016/j.bmc.2007.06.034	2007	Bioorg. Med. Chem.	15	6126	6134	MTT	72
CHEMBL3382608	F	Cytotoxicity against human DU145 cells assessed as growth inhibition after 72 hrs by MTT assay	Homo sapiens	5	5	BAO_0000219	cell-based format	1	1 - Target assigned is non-molecular		Scientific Literature	9606	F			DU-145		CHEMBL3351507	25317694	10.1021/jm501244f	2014	J. Med. Chem.	57	9495	9511	MTT	72
CHEMBL4001140	F	Growth inhibition of human DU145 cells after 72 hrs by MTT assay	Homo sapiens	1	1	BAO_0000219	cell-based format	1	1 - Target assigned is non-molecular		Scientific Literature	9606	F			DU-145		CHEMBL4000185	27997171	10.1021/acs.jmedchem.6b01422	2017	J Med Chem	60	349	361	MTT	72
CHEMBL4050600	F	Antiproliferative activity against human DU145 cells assessed as reduction in metabolic activity after 72 hrs by MTT assay	Homo sapiens	23	23	BAO_0000219	cell-based format	1	1 - Target assigned is non-molecular		Scientific Literature	9606	F			DU-145		CHEMBL4049407	28287731	10.1021/acs.jmedchem.6b01499	2017	J Med Chem	60	2732	2744	MTT	72
CHEMBL4766210	F	Antiproliferative activity against human DU-145 cells assessed as reduction in cell viability incubated for 72 hrs by MTT assay	Homo sapiens	1	1	BAO_0000219	cell-based format	1	1 - Target assigned is non-molecular		Scientific Literature	9606	F		Prostate gland	DU-145		CHEMBL4765233	27739679	10.1021/acs.jmedchem.6b00943	2016	J Med Chem	59	9788	9805	MTT	72
CHEMBL1035225	F	Cytotoxicity against human DU145 cells after 72 hrs by MTT assay	Homo sapiens	1	1	BAO_0000219	cell-based format	1	1 - Target assigned is non-molecular		Scientific Literature	9606	F			DU-145		CHEMBL1137761	19410466	10.1016/j.bmc.2009.04.022	2009	Bioorg. Med. Chem.	17	3873	3878	MTT	72
CHEMBL4432435	F	Antiproliferative activity against human DU145 cells over-expressing LSD1 assessed as reduction in cell viability measured after 72 hrs by MTT assay	Homo sapiens	3	3	BAO_0000219	cell-based format	1	1 - Target assigned is non-molecular		Scientific Literature	9606	F			DU-145		CHEMBL4431347	27524309	10.1016/j.bmcl.2015.06.054	2016	Bioorg Med Chem Lett	26	4552	4557	MTT	72
CHEMBL4131257	F	Antiproliferative activity against human DU145 cells after 72 hrs by MTT assay	Homo sapiens	35	35	BAO_0000219	cell-based format	1	1 - Target assigned is non-molecular		Scientific Literature	9606	F			DU-145		CHEMBL4130355	28711702	10.1016/j.ejmech.2017.07.005	2017	Eur J Med Chem	138	669	688	MTT	72
CHEMBL1291365	F	Growth inhibition in human DU145 cells after 72 hrs by MTT assay	Homo sapiens	1	1	BAO_0000219	cell-based format	1	1 - Target assigned is non-molecular		Scientific Literature	9606	F			DU-145		CHEMBL1287690	20970330	10.1016/j.bmcl.2010.09.105	2010	Bioorg. Med. Chem. Lett.	20	7054	7058	MTT	72
CHEMBL2344366	F	Cytotoxicity against human DU145 cells assessed as growth inhibition after 72 hrs by MTT assay	Homo sapiens	1	1	BAO_0000219	cell-based format	1	1 - Target assigned is non-molecular		Scientific Literature	9606	F			DU-145		CHEMBL2331331	23362959	10.1021/jm301537p	2013	J. Med. Chem.	56	1641	1655	MTT	72
CHEMBL4364617	F	Growth inhibition of human DU145 cells incubated for 72 hrs by MTT assay	Homo sapiens	18	18	BAO_0000219	cell-based format	1	1 - Target assigned is non-molecular		Scientific Literature	9606	F			DU-145		CHEMBL4364246	31176097	10.1016/j.ejmech.2019.05.074	2019	Eur J Med Chem	178	81	92	MTT	72
CHEMBL2412919	F	Cytotoxicity against human DU145 cells after 48 hrs by MTT assay	Homo sapiens	10	10	BAO_0000219	cell-based format	1	1 - Target assigned is non-molecular		Scientific Literature	9606	F			DU-145		CHEMBL2407083	23827177	10.1016/j.ejmech.2013.06.003	2013	Eur. J. Med. Chem.	66	372	379	MTT	48
CHEMBL907561	F	Cytotoxicity against human DU145 cells after 48 hrs by MTT colorimetric assay	Homo sapiens	20	20	BAO_0000219	cell-based format	1	1 - Target assigned is non-molecular		Scientific Literature	9606	F			DU-145		CHEMBL1144591	17189663	10.1016/j.ejmech.2006.11.004	2007	Eur. J. Med. Chem.	42	494	502	MTT	48
CHEMBL3390667	F	Antiproliferative activity against human DU145 cells after 48 hrs by MTT/quantitative colorimetric method	Homo sapiens	18	18	BAO_0000219	cell-based format	1	1 - Target assigned is non-molecular		Scientific Literature	9606	F			DU-145		CHEMBL3351556	25176193	10.1016/j.bmcl.2014.07.084	2014	Bioorg. Med. Chem. Lett.	24	4501	4503	MTT	48
CHEMBL1272871	F	Cytotoxicity against human DU145 cells after 48 hrs by MTT assay	Homo sapiens	11	11	BAO_0000219	cell-based format	1	1 - Target assigned is non-molecular		Scientific Literature	9606	F			DU-145		CHEMBL1268863	20923180	10.1021/np100461t	2010	J. Nat. Prod.	73	1694	1700	MTT	48
CHEMBL4682991	F	Antiproliferative activity against human DU-145 cells assessed as reduction in cell viability after 48 hrs by MTT assay	Homo sapiens	30	30	BAO_0000219	cell-based format	1	1 - Target assigned is non-molecular		Scientific Literature	9606	F		Prostate gland	DU-145		CHEMBL4680137	31883489	10.1016/j.ejmech.2019.111974	2020	Eur J Med Chem	188	111974	111974	MTT	48
CHEMBL3265713	F	Anticancer activity against human DU145 cells after 48 hrs by MTT assay	Homo sapiens	20	20	BAO_0000219	cell-based format	1	1 - Target assigned is non-molecular		Scientific Literature	9606	F			DU-145		CHEMBL3259608	24721832	10.1016/j.bmc.2014.03.021	2014	Bioorg. Med. Chem.	22	2714	2723	MTT	48
CHEMBL1932142	F	Cytotoxicity against human DU145 cells after 48 hrs by MTT assay	Homo sapiens	9	9	BAO_0000219	cell-based format	1	1 - Target assigned is non-molecular		Scientific Literature	9606	F			DU-145		CHEMBL1926676	21977916	10.1021/np200399t	2011	J. Nat. Prod.	74	2122	2127	MTT	48
CHEMBL3128444	F	Cytotoxicity against human DU145 cells after 48 hrs by MTT assay	Homo sapiens	25	25	BAO_0000219	cell-based format	1	1 - Target assigned is non-molecular		Scientific Literature	9606	F			DU-145		CHEMBL3124798	24607876	10.1016/j.ejmech.2014.02.042	2014	Eur. J. Med. Chem.	76	460	469	MTT	48
CHEMBL3631412	F	Anticancer activity against human DU145 cells assessed as reduction in cell viability incubated for 48 hrs by MTT assay	Homo sapiens	35	35	BAO_0000219	cell-based format	1	1 - Target assigned is non-molecular		Scientific Literature	9606	F			DU-145		CHEMBL3627653	26330077	10.1016/j.bmcl.2015.08.056	2015	Bioorg. Med. Chem. Lett.	25	4580	4586	MTT	48
CHEMBL4045504	F	Anticancer activity against human DU145 cells after 48 hrs by MTT assay	Homo sapiens	28	28	BAO_0000219	cell-based format	1	1 - Target assigned is non-molecular		Scientific Literature	9606	F			DU-145		CHEMBL4043154	28789894	10.1016/j.bmcl.2017.07.051	2017	Bioorg Med Chem Lett	27	4039	4043	MTT	48
CHEMBL4343817	F	Antiproliferative activity against human DU145 cells assessed as reduction in cell viability incubated for 48 hrs by MTT assay	Homo sapiens	8	8	BAO_0000219	cell-based format	1	1 - Target assigned is non-molecular		Scientific Literature	9606	F			DU-145		CHEMBL4342434	31759851	10.1016/j.bmcl.2019.126744	2020	Bioorg Med Chem Lett	30	126744	126744	MTT	48
CHEMBL4431957	F	Cytotoxicity against human DU145 cells after 48 hrs by MTT assay	Homo sapiens	22	22	BAO_0000219	cell-based format	1	1 - Target assigned is non-molecular		Scientific Literature	9606	F			DU-145		CHEMBL4431319	27397498	10.1016/j.bmcl.2016.06.077	2016	Bioorg Med Chem Lett	26	4061	4069	MTT	48
CHEMBL4682613	F	Cytotoxicity against human DU145 cells expressing mutant type p53 assessed as reduction in cell viability preincubated for 48 hrs and measured after 4 hrs by MTT assay	Homo sapiens	50	50	BAO_0000219	cell-based format	1	1 - Target assigned is non-molecular		Scientific Literature	9606	F		Prostate gland	DU-145		CHEMBL4680124	31761381	10.1016/j.ejmech.2019.111851	2020	Eur J Med Chem	186	111851	111851	MTT	48
CHEMBL4033918	F	Growth inhibition of human DU145 cells incubated for 48 hrs by MTT assay	Homo sapiens	9	9	BAO_0000219	cell-based format	1	1 - Target assigned is non-molecular		Scientific Literature	9606	F			DU-145		CHEMBL4033614	28211277	10.1021/acs.jnatprod.6b01006	2017	J Nat Prod	80	692	698	MTT	48
CHEMBL3412842	F	Cytotoxicity against human DU145 cells assessed as cell viability after 48 hrs by MTT assay	Homo sapiens	22	22	BAO_0000219	cell-based format	1	1 - Target assigned is non-molecular		Scientific Literature	9606	F			DU-145		CHEMBL3407458	25599948	10.1016/j.ejmech.2013.10.077	2015	Eur. J. Med. Chem.	92	501	513	MTT	48
CHEMBL2091248	F	Cytotoxicity against human DU145 cells after 48 hrs by MTT assay	Homo sapiens	4	7	BAO_0000219	cell-based format	1	1 - Target assigned is non-molecular		Scientific Literature	9606	F			DU-145		CHEMBL2086260	22708987	10.1021/np201007a	2012	J. Nat. Prod.	75	1270	1276	MTT	48
CHEMBL4258153	F	Cytotoxicity against human DU145 cells after 48 hrs by MTT assay	Homo sapiens	28	28	BAO_0000219	cell-based format	1	1 - Target assigned is non-molecular		Scientific Literature	9606	F			DU-145		CHEMBL4257463	30108921	10.1039/C7MD00450H	2018	MedChemComm	9	275	281	MTT	48
CHEMBL3374067	F	Antiproliferative activity against human DU145 cells after 48 to 72 hrs by MTT assay	Homo sapiens	18	18	BAO_0000219	cell-based format	1	1 - Target assigned is non-molecular		Scientific Literature	9606	F			DU-145		CHEMBL3352177	25211466	10.1021/jm500522y	2014	J. Med. Chem.	57	8293	8306	MTT	48
CHEMBL1764196	F	Cytotoxicity against human DU145 cells after 48 hrs by MTT assay	Homo sapiens	11	11	BAO_0000219	cell-based format	1	1 - Target assigned is non-molecular		Scientific Literature	9606	F			DU-145		CHEMBL1759991	21429743	10.1016/j.bmcl.2011.02.083	2011	Bioorg. Med. Chem. Lett.	21	2320	2323	MTT	48
CHEMBL3993549	F	Cytotoxicity against human DU145 cells assessed as cell growth inhibition after 48 hrs by MTT assay	Homo sapiens	21	21	BAO_0000219	cell-based format	1	1 - Target assigned is non-molecular		Scientific Literature	9606	F			DU-145		CHEMBL3992525	28068602	10.1016/j.ejmech.2017.01.001	2017	Eur J Med Chem	127	305	317	MTT	48
CHEMBL4262901	F	Antiproliferative activity against human DU145 cells after 48 hrs by MTT assay	Homo sapiens	1	1	BAO_0000219	cell-based format	1	1 - Target assigned is non-molecular		Scientific Literature	9606	F			DU-145		CHEMBL4261542	30108870	10.1039/C7MD00227K	2017	MedChemComm	8	1592	1603	MTT	48
CHEMBL2406593	F	Cytotoxicity against human DU145 cells after 48 hrs by MTT assay	Homo sapiens	52	52	BAO_0000219	cell-based format	1	1 - Target assigned is non-molecular		Scientific Literature	9606	F			DU-145		CHEMBL2401659	23748152	10.1016/j.ejmech.2013.03.042	2013	Eur. J. Med. Chem.	65	389	402	MTT	48
CHEMBL3999182	F	Growth inhibition of human DU145 cells after 48 hrs by MTT assay	Homo sapiens	17	17	BAO_0000219	cell-based format	1	1 - Target assigned is non-molecular		Scientific Literature	9606	F			DU-145		CHEMBL3997805	28131777	10.1016/j.ejmech.2017.01.026	2017	Eur J Med Chem	128	1	12	MTT	48
CHEMBL1799177	F	Cytotoxicity against human DU145 cells after 48 hrs by MTT assay	Homo sapiens	23	23	BAO_0000219	cell-based format	1	1 - Target assigned is non-molecular		Scientific Literature	9606	F			DU-145		CHEMBL1795335	21481985	10.1016/j.ejmech.2011.03.031	2011	Eur. J. Med. Chem.	46	3085	3092	MTT	48
CHEMBL2320670	F	Cytotoxicity against human DU145 cells after 48 hrs by MTT assay	Homo sapiens	12	12	BAO_0000219	cell-based format	1	1 - Target assigned is non-molecular		Scientific Literature	9606	F			DU-145		CHEMBL2311414	23218718	10.1016/j.bmcl.2012.11.004	2013	Bioorg. Med. Chem. Lett.	23	112	116	MTT	48
CHEMBL3412783	F	Cytotoxicity against human DU145 cells assessed as cell viability after 48 hrs by MTT assay	Homo sapiens	22	22	BAO_0000219	cell-based format	1	1 - Target assigned is non-molecular		Scientific Literature	9606	F			DU-145		CHEMBL3407379	25594739	10.1016/j.ejmech.2014.12.040	2015	Eur. J. Med. Chem.	92	449	458	MTT	48
CHEMBL1638459	F	Cytotoxicity against human DU145 cells after 48 hrs by MTT assay	Homo sapiens	12	12	BAO_0000219	cell-based format	1	1 - Target assigned is non-molecular		Scientific Literature	9606	F			DU-145		CHEMBL1629415	20980080	10.1016/j.ejmech.2010.10.006	2010	Eur. J. Med. Chem.	45	6052	6057	MTT	48
CHEMBL4387067	F	Cytotoxicity against human DU145 cells incubated for 48 hrs by MTT assay	Homo sapiens	2	2	BAO_0000219	cell-based format	1	1 - Target assigned is non-molecular		Scientific Literature	9606	F			DU-145		CHEMBL4385639	31300317	10.1016/j.bmc.2019.07.005	2019	Bioorg Med Chem	27	3511	3531	MTT	48
CHEMBL1839439	F	Cytotoxicity against human DU145 cells after 48 hrs by MTT assay	Homo sapiens	3	3	BAO_0000219	cell-based format	1	1 - Target assigned is non-molecular		Scientific Literature	9606	F			DU-145		CHEMBL1833929	21885273	10.1016/j.bmcl.2011.08.016	2011	Bioorg. Med. Chem. Lett.	21	5730	5734	MTT	48
CHEMBL2346158	F	Antiproliferative activity against human DU145 cells assessed as growth inhibition measured after 48 hrs by MTT assay	Homo sapiens	4	4	BAO_0000219	cell-based format	1	1 - Target assigned is non-molecular		Scientific Literature	9606	F			DU-145		CHEMBL2331206	23517093	10.1021/np300913h	2013	J. Nat. Prod.	76	685	693	MTT	48
CHEMBL4042831	F	Growth inhibition of human DU145 cells after 48 hrs by MTT assay	Homo sapiens	10	10	BAO_0000219	cell-based format	1	1 - Target assigned is non-molecular		Scientific Literature	9606	F			DU-145		CHEMBL4041539	28011214	10.1016/j.bmcl.2016.12.030	2017	Bioorg Med Chem Lett	27	518	523	MTT	48
CHEMBL2388130	F	Cytotoxicity against human DU145 cells after 48 hrs by MTT assay	Homo sapiens	21	23	BAO_0000219	cell-based format	1	1 - Target assigned is non-molecular		Scientific Literature	9606	F			DU-145		CHEMBL2384939	23623491	10.1016/j.bmcl.2013.03.129	2013	Bioorg. Med. Chem. Lett.	23	3208	3215	MTT	48
CHEMBL3100848	F	Cytotoxicity against human DU145 cells after 48 hrs by MTT assay	Homo sapiens	14	14	BAO_0000219	cell-based format	1	1 - Target assigned is non-molecular		Scientific Literature	9606	F			DU-145		CHEMBL3098081	24332497	10.1016/j.bmcl.2013.11.057	2014	Bioorg. Med. Chem. Lett.	24	147	151	MTT	48
CHEMBL3223529	F	Cytotoxicity against human DU145 cells assessed as inhibition of cell viability after 48 hrs by MTT assay	Homo sapiens	8	9	BAO_0000219	cell-based format	1	1 - Target assigned is non-molecular		Scientific Literature	9606	F			DU-145		CHEMBL3217414	None	10.1039/C3MD00159H	2013	MedChemComm	4	1405	1410	MTT	48
CHEMBL4002691	F	Anti-proliferative activity against human DU145 cells measured after 48 hrs by MTT assay	Homo sapiens	29	29	BAO_0000219	cell-based format	1	1 - Target assigned is non-molecular		Scientific Literature	9606	F			DU-145		CHEMBL4002543	27744185	10.1016/j.ejmech.2016.09.060	2017	Eur J Med Chem	126	36	51	MTT	48
CHEMBL3407003	F	Cytotoxicity against human DU145 cells after 48 hrs by MTT assay	Homo sapiens	35	35	BAO_0000219	cell-based format	1	1 - Target assigned is non-molecular		Scientific Literature	9606	F			DU-145		CHEMBL3399961	25870131	10.1016/j.bmcl.2015.03.054	2015	Bioorg. Med. Chem. Lett.	25	2199	2202	MTT	48
CHEMBL1116336	F	Cytotoxicity against human DU145 cells after 48 hrs by MTT assay	Homo sapiens	8	8	BAO_0000219	cell-based format	1	1 - Target assigned is non-molecular		Scientific Literature	9606	F			DU-145		CHEMBL1157130	20405844	10.1021/np900778j	2010	J. Nat. Prod.	73	860	864	MTT	48
CHEMBL4480217	F	Cytotoxicity against human DU145 cells assessed as reduction in cell viability measured after 48 hrs by MTT assay	Homo sapiens	16	16	BAO_0000219	cell-based format	1	1 - Target assigned is non-molecular		Scientific Literature	9606	F			DU-145		CHEMBL4477269	27528432	10.1016/j.bmcl.2016.08.006	2016	Bioorg Med Chem Lett	26	4427	4432	MTT	48
CHEMBL3378242	F	Cytotoxicity against human DU145 cells after 48 hrs by MTT assay	Homo sapiens	18	18	BAO_0000219	cell-based format	1	1 - Target assigned is non-molecular		Scientific Literature	9606	F			DU-145		CHEMBL3352650	25462233	10.1016/j.ejmech.2014.10.050	2015	Eur. J. Med. Chem.	89	128	137	MTT	48
CHEMBL3297158	F	Cytotoxicity against human DU145 cells after 48 hrs by MTT assay	Homo sapiens	21	21	BAO_0000219	cell-based format	1	1 - Target assigned is non-molecular		Scientific Literature	9606	F			DU-145		CHEMBL3286284	24835786	10.1016/j.bmc.2014.04.038	2014	Bioorg. Med. Chem.	22	3465	3477	MTT	48
CHEMBL4362039	F	Antiproliferative activity against human DU145 cells assessed as reduction in cell viability incubated for 48 hrs by MTT assay	Homo sapiens	2	2	BAO_0000219	cell-based format	1	1 - Target assigned is non-molecular		Scientific Literature	9606	F			DU-145		CHEMBL4359862	31376564	10.1016/j.ejmech.2019.07.064	2019	Eur J Med Chem	181	111561	111561	MTT	48
CHEMBL4343229	F	Antiproliferative activity against human DU145 cells assessed as reduction in cell viability after 48 hrs by MTT assay	Homo sapiens	8	8	BAO_0000219	cell-based format	1	1 - Target assigned is non-molecular		Scientific Literature	9606	F			DU-145		CHEMBL4342418	31546197	10.1016/j.ejmech.2019.111700	2019	Eur J Med Chem	183	111700	111700	MTT	48
CHEMBL2065398	F	Cytotoxicity against human DU145 cells after 48 hrs by MTT assay	Homo sapiens	23	23	BAO_0000219	cell-based format	1	1 - Target assigned is non-molecular		Scientific Literature	9606	F			DU-145		CHEMBL2062439	22818039	10.1016/j.ejmech.2012.06.047	2012	Eur. J. Med. Chem.	55	432	438	MTT	48
CHEMBL2412781	F	Cytotoxicity against human DU145 cells after 48 hrs by MTT assay	Homo sapiens	20	20	BAO_0000219	cell-based format	1	1 - Target assigned is non-molecular		Scientific Literature	9606	F			DU-145		CHEMBL2406923	23792319	10.1016/j.ejmech.2013.05.024	2013	Eur. J. Med. Chem.	66	91	100	MTT	48
CHEMBL3620604	F	Cytotoxicity against human DU145 cells after 48 hrs by MTT assay	Homo sapiens	14	14	BAO_0000219	cell-based format	1	1 - Target assigned is non-molecular		Scientific Literature	9606	F			DU-145		CHEMBL3616464	26292628	10.1016/j.bmcl.2015.07.100	2015	Bioorg. Med. Chem. Lett.	25	4239	4244	MTT	48
CHEMBL4027519	F	Antiproliferative activity against human DU145 cells after 48 hrs by MTT assay	Homo sapiens	1	1	BAO_0000219	cell-based format	1	1 - Target assigned is non-molecular		Scientific Literature	9606	F			DU-145		CHEMBL4024775	29227648	10.1021/acs.jmedchem.7b01474	2018	J Med Chem	61	1031	1044	MTT	48
CHEMBL2319450	F	Cytotoxicity against human DU145 cells after 48 hrs by MTT assay	Homo sapiens	22	22	BAO_0000219	cell-based format	1	1 - Target assigned is non-molecular		Scientific Literature	9606	F			DU-145		CHEMBL2311256	23313639	10.1016/j.ejmech.2012.12.008	2013	Eur. J. Med. Chem.	60	305	324	MTT	48
CHEMBL1107812	F	Cytotoxicity against human DU145 cells after 48 hrs by MTT assay	Homo sapiens	18	18	BAO_0000219	cell-based format	1	1 - Target assigned is non-molecular		Scientific Literature	9606	F			DU-145		CHEMBL1154877	20047778	10.1016/j.ejmech.2009.12.024	2010	Eur. J. Med. Chem.	45	1244	1249	MTT	48
CHEMBL3608172	F	Cytotoxicity against human DU145 cells after 48 hrs by MTT assay	Homo sapiens	33	33	BAO_0000219	cell-based format	1	1 - Target assigned is non-molecular		Scientific Literature	9606	F			DU-145		CHEMBL3603803	26264845	10.1016/j.bmc.2015.07.037	2015	Bioorg. Med. Chem.	23	5511	5526	MTT	48
CHEMBL2032714	F	Antiproliferative activity against human DU145 cells assessed as higher lowest toxic concentration after 48 hrs by MTT assay relative to control	Homo sapiens	2	2	BAO_0000219	cell-based format	1	1 - Target assigned is non-molecular		Scientific Literature	9606	F			DU-145		CHEMBL2029220	22268526	10.1021/jm201428a	2012	J. Med. Chem.	55	2196	2211	MTT	48
CHEMBL1810209	F	Antiproliferative activity against human DU145 cells assessed as viable cells after 48 hrs by MTT assay	Homo sapiens	5	5	BAO_0000219	cell-based format	1	1 - Target assigned is non-molecular		Scientific Literature	9606	F			DU-145		CHEMBL1806351	21757350	10.1016/j.bmcl.2011.06.068	2011	Bioorg. Med. Chem. Lett.	21	4750	4752	MTT	48
CHEMBL4048346	F	Growth inhibition of human DU145 cells after 48 hrs by MTT assay	Homo sapiens	1	1	BAO_0000219	cell-based format	1	1 - Target assigned is non-molecular		Scientific Literature	9606	F			DU-145		CHEMBL4043283	29370702	10.1021/acs.jmedchem.7b01765	2018	J Med Chem	61	1664	1687	MTT	48
CHEMBL4045085	F	Antiproliferative activity against human DU145 cells after 48 hrs by MTT assay	Homo sapiens	25	25	BAO_0000219	cell-based format	1	1 - Target assigned is non-molecular		Scientific Literature	9606	F			DU-145		CHEMBL4043140	28774575	10.1016/j.bmc.2017.07.031	2017	Bioorg Med Chem	25	4805	4816	MTT	48
CHEMBL4342795	F	Antiproliferative activity against human DU145 after 48 hrs by MTT assay	Homo sapiens	3	3	BAO_0000219	cell-based format	1	1 - Target assigned is non-molecular		Scientific Literature	9606	F			DU-145		CHEMBL4342407	30826188	10.1016/j.bmc.2019.02.044	2019	Bioorg Med Chem	27	1159	1194	MTT	48
CHEMBL3619551	F	Antiproliferative activity against human DU145 cells after 48 hrs by MTT assay	Homo sapiens	22	22	BAO_0000219	cell-based format	1	1 - Target assigned is non-molecular		Scientific Literature	9606	F			DU-145		CHEMBL3616468	26301558	10.1016/j.ejmech.2015.08.017	2015	Eur. J. Med. Chem.	102	413	424	MTT	48
CHEMBL1228386	F	Cytotoxicity against human DU145 cells after 48 hrs by MTT assay	Homo sapiens	16	16	BAO_0000219	cell-based format	1	1 - Target assigned is non-molecular		Scientific Literature	9606	F			DU-145		CHEMBL1221269	20673629	10.1016/j.bmcl.2010.06.152	2010	Bioorg. Med. Chem. Lett.	20	5229	5231	MTT	48
CHEMBL4271218	F	Antiproliferative activity against human DU145 cells incubated for 48 hrs by MTT assay	Homo sapiens	4	4	BAO_0000219	cell-based format	1	1 - Target assigned is non-molecular		Scientific Literature	9606	F			DU-145		CHEMBL4270497	28760313	10.1016/j.ejmech.2017.07.033	2017	Eur J Med Chem	142	179	212	MTT	48
CHEMBL4275992	F	Cytotoxicity against human DU145 cells assessed as reduction in cell viability after 48 hrs by MTT assay	Homo sapiens	7	7	BAO_0000219	cell-based format	1	1 - Target assigned is non-molecular		Scientific Literature	9606	F			DU-145		CHEMBL4270650	30223117	10.1016/j.ejmech.2018.09.016	2018	Eur J Med Chem	158	286	301	MTT	48
CHEMBL4254425	F	Antiproliferative activity against human DU145 cells after 48 hrs by MTT assay	Homo sapiens	22	22	BAO_0000219	cell-based format	1	1 - Target assigned is non-molecular		Scientific Literature	9606	F			DU-145		CHEMBL4251626	29289884	10.1016/j.ejmech.2017.12.050	2018	Eur J Med Chem	144	595	611	MTT	48
CHEMBL3995438	F	Antiproliferative activity against human DU145 cells after 48 hrs by MTT assay	Homo sapiens	26	26	BAO_0000219	cell-based format	1	1 - Target assigned is non-molecular		Scientific Literature	9606	F			DU-145		CHEMBL3994605	28038323	10.1016/j.ejmech.2016.12.043	2017	Eur J Med Chem	127	100	114	MTT	48
CHEMBL2032706	F	Antiproliferative activity against human DU145 cells after 48 hrs by MTT assay	Homo sapiens	1	1	BAO_0000219	cell-based format	1	1 - Target assigned is non-molecular		Scientific Literature	9606	F			DU-145		CHEMBL2029220	22268526	10.1021/jm201428a	2012	J. Med. Chem.	55	2196	2211	MTT	48
CHEMBL3636556	F	Cytotoxicity against human DU145 cells assessed as growth inhibition after 48 hrs by MTT assay	Homo sapiens	22	22	BAO_0000219	cell-based format	1	1 - Target assigned is non-molecular		Scientific Literature	9606	F			DU-145		CHEMBL3632496	26396689	10.1021/acsmedchemlett.5b00228	2015	ACS Med. Chem. Lett.	6	1010	1014	MTT	48
CHEMBL4138875	F	Cytotoxicity against human DU145 cells assessed as reduction in cell viability after 48 hrs by MTT assay	Homo sapiens	13	13	BAO_0000219	cell-based format	1	1 - Target assigned is non-molecular		Scientific Literature	9606	F			DU-145		CHEMBL4138079	28482219	10.1016/j.ejmech.2017.04.065	2017	Eur J Med Chem	136	74	84	MTT	48
CHEMBL4194018	F	Cytotoxicity in human DU145 cells incubated for 48 hrs by MTT assay	Homo sapiens	20	20	BAO_0000219	cell-based format	1	1 - Target assigned is non-molecular		Scientific Literature	9606	F			DU-145		CHEMBL4190344	28923381	10.1016/j.ejmech.2017.09.006	2017	Eur J Med Chem	140	128	140	MTT	48
CHEMBL4352936	F	Cytostatic activity against human DU145 cells preincubated for 24 hrs under serum free condition followed by compound washout and further incubation for 48 hrs in presence of serum by MTT assay	Homo sapiens	3	3	BAO_0000219	cell-based format	1	1 - Target assigned is non-molecular		Scientific Literature	9606	F			DU-145		CHEMBL4350976	31100648	10.1016/j.ejmech.2019.05.016	2019	Eur J Med Chem	176	105	116	MTT	48
CHEMBL4219780	F	Antiproliferative activity against human DU145 cells after 48 hrs by MTT assay	Homo sapiens	12	12	BAO_0000219	cell-based format	1	1 - Target assigned is non-molecular		Scientific Literature	9606	F			DU-145		CHEMBL4219036	28838697	10.1016/j.bmcl.2017.08.024	2017	Bioorg Med Chem Lett	27	4354	4357	MTT	48
CHEMBL4030069	F	Cytotoxicity against human DU145 cells after 48 hrs by MTT assay	Homo sapiens	17	17	BAO_0000219	cell-based format	1	1 - Target assigned is non-molecular		Scientific Literature	9606	F			DU-145		CHEMBL4028832	28431881	10.1016/j.bmcl.2017.04.022	2017	Bioorg Med Chem Lett	27	2369	2376	MTT	48
CHEMBL4262272	F	Cytotoxicity against human DU145 cells after 48 hrs by MTT assay	Homo sapiens	22	22	BAO_0000219	cell-based format	1	1 - Target assigned is non-molecular		Scientific Literature	9606	F			DU-145		CHEMBL4261501	30108815	10.1039/C7MD00043J	2017	MedChemComm	8	1000	1006	MTT	48
CHEMBL4198000	F	Antiproliferative activity against human DU145 cells after 48 hrs by MTT assay	Homo sapiens	16	16	BAO_0000219	cell-based format	1	1 - Target assigned is non-molecular		Scientific Literature	9606	F			DU-145		CHEMBL4196058	29501940	10.1016/j.ejmech.2018.02.066	2018	Eur J Med Chem	149	182	192	MTT	48
CHEMBL4141850	F	Antiproliferative activity against human DU145 cells after 48 hrs by MTT assay	Homo sapiens	30	30	BAO_0000219	cell-based format	1	1 - Target assigned is non-molecular		Scientific Literature	9606	F			DU-145		CHEMBL4138165	29129513	10.1016/j.ejmech.2017.10.054	2018	Eur J Med Chem	143	1563	1577	MTT	48
CHEMBL2321554	F	Antiproliferative activity against human DU145 cells after 48 hrs by MTT assay	Homo sapiens	9	9	BAO_0000219	cell-based format	1	1 - Target assigned is non-molecular		Scientific Literature	9606	F			DU-145		CHEMBL2311370	23287057	10.1016/j.ejmech.2012.11.044	2013	Eur. J. Med. Chem.	60	120	127	MTT	48
CHEMBL4121824	F	Cytotoxicity in human DU145 cells assessed as reduction in cell viability incubated for 48 hrs by MTT assay	Homo sapiens	26	26	BAO_0000219	cell-based format	1	1 - Target assigned is non-molecular		Scientific Literature	9606	F			DU-145		CHEMBL4118131	29657100	10.1016/j.bmcl.2018.03.074	2018	Bioorg Med Chem Lett	28	1919	1924	MTT	48
CHEMBL4254381	F	Cytotoxicity against human DU145 cells after 48 hrs by MTT assay	Homo sapiens	20	20	BAO_0000219	cell-based format	1	1 - Target assigned is non-molecular		Scientific Literature	9606	F			DU-145		CHEMBL4251624	29289881	10.1016/j.ejmech.2017.12.055	2018	Eur J Med Chem	144	557	571	MTT	48
CHEMBL4348047	F	Cytotoxicity against human DU145 cells incubated for 48 hrs by MTT assay	Homo sapiens	1	1	BAO_0000219	cell-based format	1	1 - Target assigned is non-molecular		Scientific Literature	9606	F			DU-145		CHEMBL4346675	30904782	10.1016/j.ejmech.2019.03.024	2019	Eur J Med Chem	170	237	260	MTT	48
CHEMBL1250829	F	Cytotoxicity against human DU145 cells after 48 hrs by MTT assay	Homo sapiens	13	13	BAO_0000219	cell-based format	1	1 - Target assigned is non-molecular		Scientific Literature	9606	F			DU-145		CHEMBL1250487	20692741	10.1016/j.ejmech.2010.07.023	2010	Eur. J. Med. Chem.	45	4664	4668	MTT	48
CHEMBL4432360	F	Cytotoxicity against human DU145 cells after 48 hrs by MTT assay	Homo sapiens	4	4	BAO_0000219	cell-based format	1	1 - Target assigned is non-molecular		Scientific Literature	9606	F			DU-145		CHEMBL4431341	27515319	10.1016/j.bmcl.2016.07.082	2016	Bioorg Med Chem Lett	26	4451	4454	MTT	48
CHEMBL1068935	F	Cytotoxicity against human DU145 cells after 48 hrs by MTT assay	Homo sapiens	15	15	BAO_0000219	cell-based format	1	1 - Target assigned is non-molecular		Scientific Literature	9606	F			DU-145		CHEMBL1156878	20093033	10.1016/j.bmc.2009.12.069	2010	Bioorg. Med. Chem.	18	1010	1017	MTT	48
CHEMBL4372541	F	Antiproliferative activity against human DU145 cells after 48 hrs by MTT assay	Homo sapiens	46	46	BAO_0000219	cell-based format	1	1 - Target assigned is non-molecular		Scientific Literature	9606	F			DU-145		CHEMBL4371049	30527868	10.1016/j.bmcl.2018.12.003	2019	Bioorg Med Chem Lett	29	189	193	MTT	48
CHEMBL3056212	F	Cytotoxicity against Homo sapiens (human) DU145 cells after 48 hr by MTT assay	Homo sapiens	12	12	BAO_0000219	cell-based format	1	1 - Target assigned is non-molecular		Scientific Literature	9606	F			DU-145		CHEMBL3046642	None	10.1007/s00044-010-9393-3	2011	Med Chem Res	20	817	825	MTT	48
CHEMBL4252844	F	Cytotoxicity against human DU145 cells assessed as inhibition of cell viability after 48 hrs by MTT assay	Homo sapiens	22	22	BAO_0000219	cell-based format	1	1 - Target assigned is non-molecular		Scientific Literature	9606	F			DU-145		CHEMBL4251576	29174816	10.1016/j.ejmech.2017.11.010	2018	Eur J Med Chem	143	216	231	MTT	48
CHEMBL4049575	F	Antiproliferative activity against human DU145 cells after 48 hrs by MTT assay	Homo sapiens	2	2	BAO_0000219	cell-based format	1	1 - Target assigned is non-molecular		Scientific Literature	9606	F			DU-145		CHEMBL4049384	28169165	10.1016/j.bmcl.2017.01.069	2017	Bioorg Med Chem Lett	27	1175	1178	MTT	48
CHEMBL3399780	F	Cytotoxicity against human DU145 cells after 48 hrs by MTT assay	Homo sapiens	31	31	BAO_0000219	cell-based format	1	1 - Target assigned is non-molecular		Scientific Literature	9606	F			DU-145		CHEMBL3397031	25499929	10.1016/j.ejmech.2014.11.063	2015	Eur. J. Med. Chem.	90	603	619	MTT	48
CHEMBL1167794	F	Antiproliferative activity against human DU145 cells assessed as growth inhibition after 48 hrs by MTT assay	Homo sapiens	12	12	BAO_0000219	cell-based format	1	1 - Target assigned is non-molecular		Scientific Literature	9606	F			DU-145		CHEMBL1165859	20171759	10.1016/j.ejmech.2010.01.064	2010	Eur. J. Med. Chem.	45	2229	2236	MTT	48
CHEMBL1913056	F	Anticancer activity against human DU145 cells after 48 hrs by MTT assay	Homo sapiens	1	3	BAO_0000219	cell-based format	1	1 - Target assigned is non-molecular		Scientific Literature	9606	F			DU-145		CHEMBL1909500	22030314	10.1016/j.ejmech.2011.10.017	2011	Eur. J. Med. Chem.	46	6046	6056	MTT	48
CHEMBL4021633	F	Cytotoxicity against human DU145 cells assessed as reduction in cell viability after 48 hrs by MTT assay	Homo sapiens	27	27	BAO_0000219	cell-based format	1	1 - Target assigned is non-molecular		Scientific Literature	9606	F			DU-145		CHEMBL4020743	28462842	10.1016/j.bmc.2017.04.013	2017	Bioorg Med Chem	25	3285	3297	MTT	48
CHEMBL4188540	F	Cytotoxicity against human DU145 cells assessed as reduction in cell viability after 48 hrs by MTT assay	Homo sapiens	21	21	BAO_0000219	cell-based format	1	1 - Target assigned is non-molecular		Scientific Literature	9606	F			DU-145		CHEMBL4184276	29429834	10.1016/j.bmcl.2018.01.070	2018	Bioorg Med Chem Lett	28	892	898	MTT	48
CHEMBL3413982	F	Anticancer activity against human DU145 cells after 48 hrs by MTT assay	Homo sapiens	18	18	BAO_0000219	cell-based format	1	1 - Target assigned is non-molecular		Scientific Literature	9606	F			DU-145		CHEMBL3407400	25615796	10.1016/j.ejmech.2015.01.030	2015	Eur. J. Med. Chem.	92	608	618	MTT	48
CHEMBL4186904	F	Cytotoxicity against human DU145 cells after 48 hrs by MTT assay	Homo sapiens	5	5	BAO_0000219	cell-based format	1	1 - Target assigned is non-molecular		Scientific Literature	9606	F			DU-145		CHEMBL4184190	29269253	10.1016/j.bmc.2017.11.026	2018	Bioorg Med Chem	26	340	355	MTT	48
CHEMBL3399633	F	Cytotoxicity against human DU145 cells assessed as reduction in cell viability after 48 hrs by MTT assay	Homo sapiens	12	12	BAO_0000219	cell-based format	1	1 - Target assigned is non-molecular		Scientific Literature	9606	F			DU-145		CHEMBL3397006	25701251	10.1016/j.bmcl.2015.01.042	2015	Bioorg. Med. Chem. Lett.	25	1301	1305	MTT	48
CHEMBL4182278	F	Antiproliferative activity against human DU145 cells after 48 hrs by MTT assay	Homo sapiens	31	31	BAO_0000219	cell-based format	1	1 - Target assigned is non-molecular		Scientific Literature	9606	F			DU-145		CHEMBL4177708	29174507	10.1016/j.bmc.2017.11.023	2018	Bioorg Med Chem	26	96	106	MTT	48
CHEMBL1769392	F	Cytotoxicity in human DU145 cells assessed as cell viability after 48 hrs by MTT assay	Homo sapiens	19	19	BAO_0000219	cell-based format	1	1 - Target assigned is non-molecular		Scientific Literature	9606	F			DU-145		CHEMBL1765085	21250700	10.1021/np100402b	2011	J. Nat. Prod.	74	137	144	MTT	48
CHEMBL4355180	F	Antiproliferative activity against human DU145 cells assessed as reduction in viability after 48 hrs by MTTS assay	Homo sapiens	2	2	BAO_0000219	cell-based format	1	1 - Target assigned is non-molecular		Scientific Literature	9606	F			DU-145		CHEMBL4354794	30830783	10.1021/acs.jnatprod.9b00018	2019	J Nat Prod	82	657	679	MTT	48
CHEMBL3412806	F	Cytotoxicity against human DU145 cells assessed as cell viability after 48 hrs by MTT assay	Homo sapiens	7	7	BAO_0000219	cell-based format	1	1 - Target assigned is non-molecular		Scientific Literature	9606	F			DU-145		CHEMBL3407450	25655719	10.1016/j.bmcl.2015.01.012	2015	Bioorg. Med. Chem. Lett.	25	1057	1063	MTT	48
CHEMBL3636622	F	Antiproliferative activity against human DU145 cells after 48 hrs by MTT assay	Homo sapiens	21	21	BAO_0000219	cell-based format	1	1 - Target assigned is non-molecular		Scientific Literature	9606	F			DU-145		CHEMBL3632478	None	10.1039/C4MD00400K	2015	MedChemComm	6	606	612	MTT	48
CHEMBL4683861	F	Cytotoxicity against human DU-145 cells over expressing CYP1B1 assessed as reduction in cell viability after 48 hrs by MTT assay	Homo sapiens	1	1	BAO_0000219	cell-based format	1	1 - Target assigned is non-molecular		Scientific Literature	9606	F		Prostate gland	DU-145		CHEMBL4680161	31945665	10.1016/j.ejmech.2019.112028	2020	Eur J Med Chem	189	112028	112028	MTT	48
CHEMBL4119641	F	Antiproliferative activity against human DU145 cells after 48 hrs by MTT assay	Homo sapiens	21	21	BAO_0000219	cell-based format	1	1 - Target assigned is non-molecular		Scientific Literature	9606	F			DU-145		CHEMBL4118077	28648953	10.1016/j.ejmech.2017.06.025	2017	Eur J Med Chem	138	83	95	MTT	48
CHEMBL4683860	F	Cytotoxicity against human DU-145 cells assessed as reduction in cell viability after 48 hrs by MTT assay	Homo sapiens	1	1	BAO_0000219	cell-based format	1	1 - Target assigned is non-molecular		Scientific Literature	9606	F		Prostate gland	DU-145		CHEMBL4680161	31945665	10.1016/j.ejmech.2019.112028	2020	Eur J Med Chem	189	112028	112028	MTT	48
CHEMBL3089630	F	Cytotoxicity against human DU145 cells assessed as cell viability after 48 hrs by MTT assay	Homo sapiens	12	12	BAO_0000219	cell-based format	1	1 - Target assigned is non-molecular		Scientific Literature	9606	F			DU-145		CHEMBL3085651	24144848	10.1016/j.bmcl.2013.09.093	2013	Bioorg. Med. Chem. Lett.	23	6234	6238	MTT	48
CHEMBL3293735	F	Cytotoxicity against human DU145 cells assessed as growth inhibition after 48 hrs by MTT assay	Homo sapiens	19	19	BAO_0000219	cell-based format	1	1 - Target assigned is non-molecular		Scientific Literature	9606	F			DU-145		CHEMBL3286194	24996143	10.1016/j.ejmech.2014.06.013	2014	Eur. J. Med. Chem.	83	569	580	MTT	48
CHEMBL1103782	F	Antitumor activity against human DU145 cells after 48 hrs by MTT assay	Homo sapiens	1	3	BAO_0000219	cell-based format	1	1 - Target assigned is non-molecular		Scientific Literature	9606	F			DU-145		CHEMBL1157034	20097456	10.1016/j.ejmech.2009.12.039	2010	Eur. J. Med. Chem.	45	1395	1402	MTT	48
CHEMBL4625469	F	Antiproliferative activity against human DU145 cells assessed as reduction in cell viability measured after 48 hrs by MTT assay	Homo sapiens	13	25	BAO_0000219	cell-based format	1	1 - Target assigned is non-molecular		Scientific Literature	9606	F			DU-145		CHEMBL4622952	32631552	10.1016/j.bmcl.2020.127354	2020	Bioorg Med Chem Lett	30	127354	127354	MTT	48
CHEMBL3399739	F	Cytotoxicity against human DU145 cells assessed as cell viability after 48 hrs by MTT assay	Homo sapiens	3	3	BAO_0000219	cell-based format	1	1 - Target assigned is non-molecular		Scientific Literature	9606	F			DU-145		CHEMBL3397025	25638503	10.1016/j.bmc.2014.12.055	2015	Bioorg. Med. Chem.	23	1149	1156	MTT	48
CHEMBL896029	F	Growth inhibition of human DU145 cells after 48 hrs by MTT assay	Homo sapiens	2	2	BAO_0000219	cell-based format	1	1 - Target assigned is non-molecular		Scientific Literature	9606	F			DU-145		CHEMBL1148774	17696516	10.1021/jm070569b	2007	J. Med. Chem.	50	4493	4500	MTT	48
CHEMBL4222064	F	Cytotoxicity against human DU145 cells assessed as cell growth inhibition after 48 hrs by MTT assay	Homo sapiens	20	20	BAO_0000219	cell-based format	1	1 - Target assigned is non-molecular		Scientific Literature	9606	F			DU-145		CHEMBL4219132	29525336	10.1016/j.bmc.2018.02.050	2018	Bioorg Med Chem	26	1996	2008	MTT	48
