# Supplementary material for: Development of machine learning classifiers to predict compound activity on prostate cancer cell lines
Source: J Cheminform. 2022 Nov 8;14:77. doi: 10.1186/s13321-022-00647-y (PMC9641853; doi:10.1186/s13321-022-00647-y)
Supplement: Supplementary file 3 — Additional file 3. PC-3 initial dataset with the 123 RDKit descriptors calculated [file 13321_2022_647_MOESM3_ESM.csv]

Title	smiles	MaxEStateIndex	MinEStateIndex	MaxAbsEStateIndex	MinAbsEStateIndex	qed	MolWt	HeavyAtomMolWt	ExactMolWt	NumValenceElectrons	NumRadicalElectrons	MaxPartialCharge	MinPartialCharge	MaxAbsPartialCharge	MinAbsPartialCharge	FpDensityMorgan1	FpDensityMorgan2	FpDensityMorgan3	BCUT2D_MWHI	BCUT2D_MWLOW	BCUT2D_CHGHI	BCUT2D_CHGLO	BCUT2D_LOGPHI	BCUT2D_LOGPLOW	BCUT2D_MRHI	BCUT2D_MRLOW	BalabanJ	BertzCT	Chi0	Chi0n	Chi0v	Chi1	Chi1n	Chi1v	Chi2n	Chi2v	Chi3n	Chi3v	Chi4n	Chi4v	HallKierAlpha	Ipc	Kappa1	Kappa2	Kappa3	LabuteASA	PEOE_VSA1	PEOE_VSA10	PEOE_VSA11
CHEMBL4163372	Brc1ccc(Cn2cc(CSc3nnc(-c4ccccc4)c(-c4ccccc4)n3)nn2)cc1	4.8471025770707	0.607401633492903	4.8471025770707	0.607401633492903	0.251573188507568	515.44	496.288	514.057527708	162	0	0.209563452414829	-0.247826921299706	0.247826921299706	0.209563452414829	0.727272727272727	1.39393939393939	2.09090909090909	79.9187313334629	10.0489490718783	2.13996096367397	-2.08706707851954	2.29790999262794	-1.99700540847413	9.10300116394255	0.64912793182902	1.3401054021793	1340.72776795034	22.4596083899972	17.5439619366903	19.9464550567328	16.2423160784669	10.3627584867184	12.1413553159293	7.34624241907976	9.20441658873119	4.95482583461309	6.35473066724644	3.35730840021989	4.28529095487133	-3.36	70498400.773042	21.4838569677398	10.0584719128892	5.34953698623099	203.803054321109	0	11.3878559896969	0
CHEMBL3747246	C#CC(C)OC(=O)c1ccc(C(CC)(CC)c2ccc(OCC(O)C(C)(C)C)c(C)c2)n1CC	12.767754020835	-0.578463802782228	12.767754020835	0.240232885928388	0.349742283745408	467.65	426.322	467.303558792	186	0	0.355684989348351	-0.490601251522218	0.490601251522218	0.355684989348351	1.14705882352941	1.79411764705882	2.29411764705882	16.5430736120001	9.72434578121105	2.35215349252435	-2.34498811251534	2.41040167416607	-2.3194551014398	5.88021089614432	0.021606229534009	2.4469488951228	1017.72718233467	25.6814337969452	22.0664013406547	22.0664013406547	15.9432732053754	12.2371586443697	12.2371586443697	10.0245940369095	10.0245940369095	6.84586066783503	6.84586066783503	4.35541597646896	4.35541597646896	-2.71	19541045.2005581	27.5339183226568	11.1435510225226	5.67150625080431	205.023601109819	19.1473529502322	18.0503217926453	6.1039663877483
CHEMBL4078953	C#CC(C)OC(=O)c1ccc(C(CC)(CC)c2ccc(OCCC(O)(CC)CC)c(C)c2)n1CC	12.7873949533914	-0.670788441483944	12.7873949533914	0.263653504809484	0.264821750066493	481.677	438.333	481.319208856	192	0	0.355684989348351	-0.493207274084327	0.493207274084327	0.355684989348351	1.08571428571429	1.74285714285714	2.25714285714286	16.5430133065657	9.72435920830734	2.35165126073135	-2.34441963827643	2.41033808365903	-2.30408181096762	5.88021480203502	0.011589973886156	2.39072274483688	1021.46285732	26.2254038713152	22.6103714150247	22.6103714150247	16.64387324528	12.9805168614668	12.9805168614668	9.36167676596154	9.36167676596154	7.59069633231886	7.59069633231886	4.89122446314245	4.89122446314245	-2.71	40655191.4011081	28.5267030278443	12.3108970351994	6.1086925612286	211.388543224216	19.1473529502322	11.4434398281324	6.1039663877483
CHEMBL3092930	C#CCCCCOc1ncc(-c2ccccc2OC)n1C	5.70146022297808	0.607975718065004	5.70146022297808	0.607975718065004	0.578066092972873	284.359	264.199	284.15247788	110	0	0.295966487934498	-0.496054093194521	0.496054093194521	0.295966487934498	1.28571428571429	2.0952380952381	2.85714285714286	16.4942880010643	10.1314340355316	2.12452987062449	-2.09823761461511	2.30575987088163	-2.03219235209716	5.67115222456903	0.275478270314088	2.08200903609205	625.960612578018	15.0791395013733	12.5034525118116	12.5034525118116	10.2743869076792	6.98965852299212	6.98965852299212	4.69500668268192	4.69500668268192	3.27510042140503	3.27510042140503	2.12575026173596	2.12575026173596	-2.41	79891.6061407779	14.9879486570145	7.39295460886273	3.57319687754316	125.273129980163	9.4737259076001	5.74951183328391	0
CHEMBL3765648	C#CCN1C(=O)c2ccccc2Nc2ccccc21	12.579772297808	-0.077777777777778	12.579772297808	0.077777777777778	0.78666879917315	248.285	236.189	248.094963004	92	0	0.260803629875737	-0.353169173461739	0.353169173461739	0.260803629875737	1.05263157894737	1.73684210526316	2.52631578947368	16.1531999194724	10.1362118310484	2.24764002860081	-2.19487036959124	2.34428911468434	-2.30080981776236	6.13243392310492	0.099136055239578	2.21809925449016	685.143443160486	13.2422762081898	10.258721089857	10.258721089857	9.30886175028988	6.01449457031607	6.01449457031607	4.28315459795725	4.28315459795725	3.11620970639014	3.11620970639014	2.24147195973993	2.24147195973993	-2.73	34751.231007532	11.3654996346537	4.50574736829293	1.83596314238585	111.412877975333	5.31678860400633	0	0
CHEMBL2088289	C#CCN1C/C(=C\Br)OC(=O)[C@@H]1Cc1ccccc1	12.0590329743008	-0.324398148148149	12.0590329743008	0.253654572940287	0.632323010049415	320.186	306.074	319.020790788	98	0	0.328381891598919	-0.427942035131941	0.427942035131941	0.328381891598919	1.47368421052632	2.21052631578947	2.84210526315789	79.9187280458493	10.0330767960854	2.32937694503258	-2.33203412828936	2.19608803110325	-2.48676673213636	9.10884084011481	-0.149915434642312	2.16444496033719	518.697153759303	13.6649259390002	10.3817971465136	11.9677936856283	9.24071340286802	5.96686221626371	6.88253774505539	4.31114701568475	4.7689847800806	2.99141177326412	3.50206344577611	2.07884127158275	2.317078027328	-1.57	23764.0853406156	13.8522985654391	6.55424213533986	3.4632310264496	120.922121960608	4.73686295380005	11.8010057008041	0
CHEMBL2088286	C#CCN1C/C(=C\Br)OC(=O)[C@@H]1c1ccccc1	12.0551171579743	-0.431990740740742	12.0551171579743	0.297777777777778	0.620803203461358	306.159	294.063	305.005140724	92	0	0.332690693890756	-0.427694497428839	0.427694497428839	0.332690693890756	1.5	2.22222222222222	2.83333333333333	79.9187280302179	10.0394275181306	2.34073688997171	-2.33300538278013	2.28157057997966	-2.413992976172	9.10884052827083	-0.150359249202195	2.31839029985131	504.275318541985	12.9578191578136	9.67469036532702	11.2606869044417	8.75755015527363	5.49373566980138	6.40941119859307	3.91884659442629	4.37668435882214	2.71040580145511	3.2210574739671	1.96127007151423	2.19950682725947	-1.57	14675.2800700155	12.8758124276468	5.85266964609213	2.63469043267825	114.557179846211	4.73686295380005	11.8010057008041	0
CHEMBL2088288	C#CCN1C/C(=C\I)OC(=O)[C@@H]1c1ccccc1	12.0726171579743	-0.414490740740741	12.0726171579743	0.272577777777777	0.464952948125014	353.159	341.063	352.991276624	92	0	0.332688300853042	-0.427768810767961	0.427768810767961	0.332688300853042	1.5	2.22222222222222	2.83333333333333	126.912703674644	10.0394459879167	2.3406202055043	-2.33312712627525	2.28206993499784	-2.41396861015454	14.1147696442604	-0.150346863631306	2.31839029985131	504.275318541985	12.9578191578136	9.67469036532702	11.8321886565033	8.75755015527363	5.49373566980138	6.73936788898819	3.91884659442629	4.5416627040197	2.71040580145511	3.40506690799569	1.96127007151423	2.28535362449768	-1.32	14675.2800700155	13.1196920619971	6.02607834185537	2.7373347107438	119.951470361613	4.73686295380005	11.8010057008041	0
CHEMBL2088290	C#CCN1CC(=O)O/C(=C/Br)C1	10.9234467120181	-0.261851851851851	10.9234467120181	0.261851851851851	0.490539793982756	230.061	221.997	228.973840596	64	0	0.32482164557497	-0.428161822191917	0.428161822191917	0.32482164557497	1.75	2.5	3.08333333333333	79.9187279364788	10.3475134303851	2.20090922579342	-2.24315031692878	2.09986744513668	-2.38025705681912	9.10883809516574	-0.143824625730897	2.58228624591802	254.273700121154	8.97469149468816	6.41769553137581	8.00369207049051	5.75755015527363	3.41728406495175	4.33295959374344	2.39877851589633	2.85661628029217	1.4136687607581	1.92432043327009	0.967306784115828	1.20554353986107	-0.79	515.375824614401	9.29920606601249	4.28900790445519	2.36254404996725	79.500085640147	4.73686295380005	5.75916487165618	0
CHEMBL4593428	C#CCNC(=O)COc1cc2c(cc1OCC)Cc1c(Nc3cccc(OCC)c3)nn(C)c1-2	11.968783215999	-0.288992088758763	11.968783215999	0.151029694669701	0.351436861164315	460.534	432.31	460.211055376	176	0	0.258193147249325	-0.493809276195945	0.493809276195945	0.258193147249325	1.14705882352941	1.94117647058824	2.70588235294118	16.5215941344677	10.0858315031968	2.28723103031694	-2.14219746828978	2.4513907468746	-2.28646551983436	5.82452774517106	-0.122364795453115	1.6157511327767	1242.32811636609	24.0787750224437	19.6044061431155	19.6044061431155	16.5327384007523	11.2236725690715	11.2236725690715	7.72062682447645	7.72062682447645	5.39121243273629	5.39121243273629	4.02384576194736	4.02384576194736	-4.12	58119805.54357	23.0521455591667	10.2142744236974	4.78552529111888	198.762464641059	24.8441660694128	5.74951183328391	23.9237684089157
CHEMBL3747218	C#CCNC(=O)c1ccc(C(CC)(CC)c2ccc(OCC(O)C(C)(C)C)c(C)c2)n1CC	12.6684484652794	-0.547388710375082	12.6684484652794	0.153249431593657	0.494767574617207	452.639	412.319	452.30389314	180	0	0.268162499458685	-0.490601251522218	0.490601251522218	0.268162499458685	1.18181818181818	1.84848484848485	2.36363636363636	16.4898592334363	9.72434029082412	2.34828169958794	-2.34525529457914	2.40919978962886	-2.32327791873561	5.92760985934591	0.021606556460582	2.43679014144316	987.547034143534	24.8111903089421	21.2879095621878	21.2879095621878	15.549426355258	11.8884136161444	11.8884136161444	9.69719191734883	9.69719191734883	6.70184675968626	6.70184675968626	4.34236292042756	4.34236292042756	-2.71	13385628.7686805	26.5415872045559	10.9398383559814	5.6219862781972	199.094975949524	19.7272786004384	18.0503217926453	0
CHEMBL4241909	C#CCO[C@H]1O[C@@H]2C[C@@H]3C(C)(C)CCC[C@]13[C@@H]1[C@@H](O)C[C@H]3C(=C)C(=O)[C@]12[C@@H]3O	13.5182194822373	-1.09787710222978	13.5182194822373	0.041493055555556	0.561253475357567	386.488	356.248	386.20932406	152	0	0.169930214417804	-0.392751198007409	0.392751198007409	0.169930214417804	1.32142857142857	2.07142857142857	2.78571428571429	16.689141363531	9.36818058712493	2.81333416916312	-2.72157012915495	2.75153867554135	-2.77966120808178	6.04408145427278	-0.399820112789959	1.72428189641008	780.352413043237	20.0601134533856	16.6877216842143	16.6877216842143	13.2240870824705	10.5282534427562	10.5282534427562	10.334001973136	10.334001973136	9.02718382393082	9.02718382393082	8.19190788625831	8.19190788625831	-1.19	2325185.96946598	18.8143589922677	5.69651438108433	1.86640565924831	166.025524200033	19.6867806972815	6.60688196451292	12.0732716757002
CHEMBL1288747	C#CCOc1ccc(/C=C/C(C)=O)cc1OC	10.8149224302133	-0.00312489567044	10.8149224302133	0.00312489567044	0.574880956670143	230.263	216.151	230.094294308	88	0	0.16217964944655	-0.492846031657083	0.492846031657083	0.16217964944655	1.47058823529412	2.23529411764706	2.82352941176471	16.5134376952184	10.150219895849	2.03405628607019	-2.08565073352577	2.2789592625281	-1.96340116014681	5.91089821561653	-0.112124124166206	2.92118691324523	466.845933298526	12.6733621074374	9.89595326771589	9.89595326771589	8.16823375779659	5.1002418601781	5.1002418601781	3.34707960926951	3.34707960926951	2.00917919200418	2.00917919200418	1.2400869431629	1.2400869431629	-2.21	6124.66724643209	12.8576132521974	6.38927814807566	4.03717351851005	101.049174953402	9.4737259076001	6.60688196451292	17.2822686129328
CHEMBL3259859	C#CCOc1cccc(/C=C/C(=O)Nc2cc(C(=O)c3cc(OC)c(OC)c(OC)c3)cc(OC)c2OC)c1	13.506554392298	-0.455847890668867	13.506554392298	0.139315467211351	0.205232946688038	531.561	502.329	531.189316888	202	0	0.24798516376636	-0.492757954184457	0.492757954184457	0.24798516376636	0.82051282051282	1.41025641025641	1.97435897435897	16.5317718543545	10.0051158086993	2.21609845687179	-2.16200790038744	2.40464524484206	-2.11414131147493	6.11450424532656	-0.111413897135889	1.93247129601746	1395.94018519147	28.3632320728199	22.3239460659833	22.3239460659833	18.8788036157035	11.6465901582851	11.6465901582851	7.89032777919025	7.89032777919025	5.53328361214808	5.53328361214808	3.74650110889623	3.74650110889623	-5.1	388277899.280718	28.4709918451905	13.445475720981	6.81354781895753	226.788697024796	33.7379663268066	12.3563937977968	28.7812922795006
CHEMBL3263402	C#CCOc1cccc(/C=C/C(=O)Nc2cc(C(=O)c3cc(OC)c(OC)c(OC)c3)ccc2OC)c1	13.2939580204159	-0.41145257698784	13.2939580204159	0.151385992331326	0.23293817539823	501.535	474.319	501.178752204	190	0	0.2479833632159	-0.494578481091131	0.494578481091131	0.2479833632159	0.864864864864865	1.56756756756757	2.18918918918919	16.5306049730602	10.0108632014631	2.19200237567757	-2.1436851394365	2.3870210312262	-2.10519942399205	6.10929664080682	-0.111413891962464	1.83780673238216	1329.5965143163	26.7858818036303	20.9930480447091	20.9930480447091	17.9301152107198	11.1175510559226	11.1175510559226	7.54607525476231	7.54607525476231	5.25387070940655	5.25387070940655	3.50506436665471	3.50506436665471	-4.9	157920210.603455	26.7003560340898	12.7013992003282	6.61435725749132	215.310209680893	29.0011033730066	18.1059056310807	17.2822686129328
CHEMBL4167179	C#CCSc1nc(NNC(=S)NCc2ccccc2)c2nnn(Cc3ccccc3)c2n1	5.40919572460969	0.426037609743418	5.40919572460969	0.426037609743418	0.120623883097459	460.592	440.432	460.12523464	160	0	0.192213325710831	-0.357276733729651	0.357276733729651	0.192213325710831	1.03125	1.75	2.46875	32.1665722965597	10.2055898753359	2.1538671330484	-2.12523447769588	2.22364600932697	-2.3828471263636	7.98895647372861	0.661444354069987	1.51289953432468	1235.51827834566	22.175151339621	17.024737863073	18.6577310249285	15.7246779882618	9.77904787958921	11.1728947297066	6.67076715314804	8.02151408447164	4.39237129184747	5.39054824130714	2.89529371255937	3.53778122401923	-3.68	29991242.6038329	21.5482066714621	10.5672296768522	5.51377379176646	194.752377953434	5.31678860400633	0	27.2506140827645
CHEMBL4454488	C#CCSc1nc(Sc2nccs2)c(C#N)c(-c2ccc(Br)cc2)n1	9.70202310090703	0.437574168556311	9.70202310090703	0.437574168556311	0.235436863341817	445.392	436.32	443.917271388	122	0	0.189724855662104	-0.237727681276071	0.237727681276071	0.189724855662104	1.24	2.04	2.68	79.9187312204697	10.0881368716867	2.17792870981889	-2.09459862907456	2.35399682838676	-1.99091126501899	9.10300219025143	0.888488428075248	2.1225911304837	957.293419407472	17.6480536021256	12.6401223919146	16.6756086738125	12.2070398980568	6.92662495223704	10.4013711736305	4.54651017811967	8.53518964977822	2.96301449569119	6.11576498106411	1.92610151291561	4.38354845970161	-1.84	733862.139565441	17.9662233186146	8.50286646666191	4.41614114091733	165.810239932162	0	16.6586327831585	9.49609216249425
CHEMBL4592844	C#CCSc1nc(Sc2nccs2)c(C#N)c(-c2ccc(C)cc2)n1	9.71128236016629	0.452880291005291	9.71128236016629	0.452880291005291	0.27766817174289	380.523	368.427	380.022409384	122	0	0.189724855634919	-0.237727681276071	0.237727681276071	0.189724855634919	1.24	2.04	2.68	32.1947142997459	10.0650816951433	2.17739080127342	-2.09589045934072	2.35188217733352	-1.99178972644878	8.00786794434968	0.888466226375848	2.1225911304837	951.721637682766	17.6480536021256	13.2621579189054	15.7116476616885	12.2070398980568	7.23764271573243	9.91939066756854	4.9056425570733	7.97864649994016	3.17035967135478	5.79444464368947	2.02977410074741	4.22288829101429	-2.32	733862.139565441	17.501339728755	8.17365271015171	4.2061343171255	158.307634440918	0	16.6586327831585	9.49609216249425
CHEMBL4470342	C#CCSc1nc(Sc2nccs2)c(C#N)c(-c2ccc(Cl)cc2)n1	9.68521926002912	0.409796390778534	9.68521926002912	0.409796390778534	0.259660356219135	400.941	391.869	399.967786968	122	0	0.189724855674012	-0.237727681276071	0.237727681276071	0.189724855674012	1.24	2.04	2.68	35.4956925830349	10.0874326294391	2.17809508320913	-2.09427790001592	2.35380422044622	-1.99081255072031	8.00787059224939	0.888519896738046	2.1225911304837	957.293419407472	17.6480536021256	12.6401223919146	15.8455410807162	12.2070398980568	6.92662495223704	9.98633737708238	4.54651017811967	8.05594990145851	2.96301449569119	5.83907578336536	1.92610151291561	4.24520386085224	-2.03	733862.139565441	17.7821399664379	8.37212731644547	4.33251835718414	162.245958553403	0	16.6586327831585	9.49609216249425
CHEMBL4476364	C#CCSc1nc(Sc2nncs2)c(C#N)c(-c2cc(OC)c(OC)c(OC)c2)n1	9.90763471592341	0.300491307634166	9.90763471592341	0.300491307634166	0.214832247312416	457.562	442.442	457.03370234	152	0	0.202801059960768	-0.492691002123159	0.492691002123159	0.202801059960768	1.13333333333333	1.86666666666667	2.4	32.1947178661402	10.063844217976	2.21527638601959	-2.15104467913845	2.42673341246515	-2.01098901239289	8.0077825249733	0.324394973851151	2.22070367134477	1098.66927844349	21.5098609216914	16.202065578228	18.6515553210112	14.6424215104851	8.27476002281981	10.9565079746559	5.36025811261049	8.37191503917933	3.71390587747383	6.23236292743532	2.48279518488329	4.53163428827414	-2.99	7774267.3390526	21.7124999759381	10.163203763543	4.5958608027152	185.566255907583	14.2105888614001	22.1691720567759	20.9951158290621
CHEMBL4442915	C#CCSc1nc(Sc2nnnn2CCN(C)C)c(C#N)c(-c2ccc(Cl)cc2)n1	9.88255165751979	0.342166372721929	9.88255165751979	0.342166372721929	0.2189778149481	456.988	439.852	456.070612224	152	0	0.215199152085556	-0.307557719298492	0.307557719298492	0.215199152085556	1.23333333333333	2	2.66666666666667	35.4956925331488	10.087426653034	2.19733611401247	-2.11553456783983	2.33922245443366	-2.19158832454624	7.99468024401213	0.361259771092781	2.03951684149484	1099.2026899453	21.5098609216914	16.2802415074444	18.6691636153183	14.5115703506971	8.74575584431267	10.9258154579031	6.23637570820636	8.57128097750711	3.81538797152993	5.78287494699284	2.37371576969825	3.9415394644628	-2.63	6492838.13121088	22.0641481009264	10.4143834830027	5.49371819046255	187.588985985498	4.89990973085048	16.6586327831585	5.15643648182071
CHEMBL4458672	C#CCSc1nc(Sc2nnnn2CCN(C)C)c(C#N)c(-c2cccc(Cl)c2)n1	9.89034031825158	0.328225833543294	9.89034031825158	0.328225833543294	0.2189778149481	456.988	439.852	456.070612224	152	0	0.215199152085603	-0.307557719298492	0.307557719298492	0.215199152085603	1.3	2.13333333333333	2.83333333333333	35.4956925380823	10.0870107907442	2.19879328565132	-2.11624048069881	2.3420777641205	-2.1915904526859	7.99468049012963	0.361259768491016	2.05370237513738	1116.4526899453	21.5098609216914	16.2802415074444	18.6691636153183	14.5115703506971	8.74575584431267	10.9258154579031	6.23983003190031	8.57473530120106	3.79578381556943	5.74639157848059	2.40173625744986	4.03385964268387	-2.63	6396366.45018775	22.0641481009264	10.4143834830027	5.49371819046255	187.588985985498	4.89990973085048	16.6586327831585	5.15643648182071
CHEMBL4227470	C#CC[n+]1ccc2c([nH]c3ccccc32)c1C(=O)/C=C/c1cc(OC)c(OC)c(OC)c1.[Br-]	13.3530626417234	-0.174853841227849	13.3530626417234	0	0.176696521106899	507.384	484.2	506.084119316	168	0	0.277697735968535	-1	1	0.277697735968535	1.06060606060606	1.75757575757576	2.39393939393939	79.9040004898523	10.0869628550051	2.23363035860209	-2.12299292762679	2.381642256414	-2.99600670030432	6.16435134239459	-0.68471208249829	3.06249572358949E-06	1373.94434396622	22.6645614600706	18.5161309726371	20.1021275117518	15.6044167080243	9.99624630904136	9.99624630904136	7.11188648064083	7.11188648064083	5.30064557310886	5.30064557310886	3.84946800901629	3.84946800901629	-3.76	24103025.8676393	23.8937713066901	10.2384380386832	4.43150972018017	202.099567567844	36.1760182344736	5.51670071761626	17.6958672381809
CHEMBL4228724	C#CC[n+]1ccc2c([nH]c3ccccc32)c1C(=O)/C=C/c1ccc2c(c1)OCO2.[Br-]	13.1860168650794	-0.129562074829932	13.1860168650794	0	0.212570836950581	461.315	444.179	460.042254504	148	0	0.277697735894916	-1	1	0.277697735894916	1.13333333333333	1.96666666666667	2.83333333333333	79.9040004437573	10.0912728235441	2.23265173289867	-2.00862912253943	2.32625588543678	-2.99600595043043	6.16416974308223	-0.684712014920985	2.17799742138318E-06	1348.074782079	19.7943179720676	15.8923397325494	17.4783362716641	14.2415147406675	9.2280608949408	9.2280608949408	6.7659119305416	6.7659119305416	5.01021453589088	5.01021453589088	3.66867415115106	3.66867415115106	-3.56	9512176.18412852	19.7433140359168	8.05266953593196	3.33649184462407	183.250306956015	31.4391552806736	5.51670071761626	17.6958672381809
CHEMBL481273	C#CCc1cc(OCOCCOC)c(C23CC4CC(CC(C4)C2)C3)cc1C(=O)/C=C/c1ccc(C(=O)O)cc1	13.5825979521908	-0.982274456559559	13.5825979521908	0.010608623411913	0.121025244458782	528.645	492.357	528.251188872	204	0	0.33517895795966	-0.477639246604836	0.477639246604836	0.33517895795966	1.05128205128205	1.71794871794872	2.30769230769231	16.6649123140044	9.47578628240732	2.52317083937573	-2.56938606144326	2.61682875085655	-2.4835645948282	6.07878151189438	-0.018959597587612	1.4817556955669	1247.2236766948	27.4072021471899	22.4877260899603	22.4877260899603	18.9021471093911	13.766356109973	13.766356109973	11.3722823399425	11.3722823399425	8.6873194697328	8.6873194697328	7.38670594744737	7.38670594744737	-3.4	617218422.846164	27.1776451382512	11.7736111111111	5.95204501162196	229.902324267781	19.3171162562409	5.74951183328391	12.5761872524648
CHEMBL4287532	C#C[C@@]1(O)[C@@H](CO)O[C@@H](n2cc(Br)c3c(N)ncnc32)[C@@H]1O	10.3615565948602	-1.99894723167045	10.3615565948602	0.258362517846645	0.520464533941711	369.175	356.071	368.012016996	116	0	0.183493897841126	-0.393513487195499	0.393513487195499	0.183493897841126	1.54545454545455	2.27272727272727	2.86363636363636	79.9187311632034	9.93296470899246	2.54882278700216	-2.23593609450584	2.39857035055082	-2.47255932887984	9.10397383072993	-0.060445790528161	2.1378300838921	773.221241787176	16.0685496218228	11.2180530019868	12.8040495411015	10.4349060629719	6.34699345981947	7.13999172937682	4.954204392137	5.80854129131152	3.77919960214192	4.38045000969173	2.58861996464026	3.18964795009161	-1.7	118223.938139782	15.2055078525609	5.18692630548355	1.9279194196185	133.22316934859	30.3572122632757	30.0002928488639	11.8289519817186
CHEMBL4276891	C#C[C@@]1(O)[C@@H](CO)O[C@@H](n2cc(Cl)c3c(N)ncnc32)[C@@H]1O	10.3337788170824	-2.02672500944822	10.3337788170824	0.173293073402201	0.536941845871821	324.724	311.62	324.062532576	116	0	0.183493899668265	-0.393513487195482	0.393513487195482	0.183493899668265	1.54545454545455	2.27272727272727	2.86363636363636	35.4956917038983	9.93296383495465	2.54893915830538	-2.2358757135485	2.39787915500184	-2.4725572009604	6.35904369061731	-0.060425185015721	2.1378300838921	773.221241787176	16.0685496218228	11.2180530019868	11.9739819480052	10.4349060629719	6.34699345981947	6.72495793282869	4.954204392137	5.36140451887761	3.77919960214192	4.06577184594139	2.58861996464026	2.87508619603787	-1.89	118223.938139782	15.0229755195897	5.08435573156133	1.87960186191085	129.65888796983	30.3572122632757	30.0002928488639	11.8289519817186
CHEMBL4277322	C#C[C@@]1(O)[C@@H](CO)O[C@@H](n2cc(F)c3c(N)ncnc32)[C@@H]1O	14.0313388133031	-2.1060900888133	14.0313388133031	0.032411186696901	0.511463500003236	308.269	295.165	308.092083116	116	0	0.183493907073798	-0.393513487195411	0.393513487195411	0.183493907073798	1.54545454545455	2.27272727272727	2.86363636363636	19.1422041498324	9.93296112711041	2.54940013723229	-2.23564948681547	2.38647203892885	-2.47257877294262	5.86390337854993	-0.060505771241812	2.1378300838921	773.221241787176	16.0685496218228	11.2180530019868	11.2180530019868	10.4349060629719	6.34699345981947	6.34699345981947	4.954204392137	4.954204392137	3.77919960214192	3.77919960214192	2.58861996464026	2.58861996464026	-2.25	118223.938139782	14.6774673008323	4.89202163449097	1.78971159677456	123.521157145875	30.3572122632757	24.3531156280962	23.2933500435322
CHEMBL4295176	C#C[C@@]1(O)[C@@H](CO)O[C@@H](n2cc(I)c3c(N)ncnc32)[C@@H]1O	10.3744137377173	-1.9860900888133	10.3744137377173	0.297737517846645	0.374372869337379	416.175	403.071	415.998152896	116	0	0.183493897485462	-0.393513487195503	0.393513487195503	0.183493897485462	1.54545454545455	2.27272727272727	2.86363636363636	126.912704402156	9.93296490564448	2.54880048009667	-2.23594794649607	2.39113573169331	-2.47257432917787	14.1119790219327	-0.060448430831663	2.1378300838921	773.221241787176	16.0685496218228	11.2180530019868	13.3755512931631	10.4349060629719	6.34699345981947	7.42574260540763	4.954204392137	6.11639507452449	3.77919960214192	4.59710600664256	2.58861996464026	3.4062237989363	-1.45	118223.938139782	15.4458658020364	5.32298668106765	1.99241225902126	138.617459863992	30.3572122632757	30.0002928488639	11.8289519817186
CHEMBL4284518	C#C[C@@]1(O)[C@@H](CO)O[C@@H](n2ccc3c(N)ncnc32)[C@@H]1O	10.2859708049887	-1.97759424603175	10.2859708049887	0.289033814142942	0.502413220851525	290.279	276.167	290.101504928	110	0	0.183493892236099	-0.393513487195553	0.393513487195553	0.183493892236099	1.52380952380952	2.28571428571429	2.9047619047619	16.5669624734958	9.93296519506219	2.54746568357471	-2.23600645175853	2.37974276466259	-2.47254287246747	5.85582644357515	-0.06042808342466	2.08387781961502	724.519826351946	15.1983061338198	10.9174387981672	10.9174387981672	10.024222460449	6.24134455664819	6.24134455664819	4.83158031635718	4.83158031635718	3.72685364925277	3.72685364925277	2.52835083440254	2.52835083440254	-2.18	84232.6449866919	13.7871203979769	4.68039524212173	1.79685574128686	119.355621742949	30.3572122632757	30.0002928488639	11.8289519817186
CHEMBL2429932	C#Cc1cccc(N2C(=O)Cc3cc(OC)cc(OC)c3C2=O)c1	12.9391950113379	-0.435255102040816	12.9391950113379	0.078288218065004	0.643400805123177	321.332	306.212	321.10010796	120	0	0.268628825537109	-0.496613135786194	0.496613135786194	0.268628825537109	1.125	1.91666666666667	2.58333333333333	16.4762672310033	9.95883844140974	2.34829420809725	-2.28008950110309	2.34643877716342	-2.42328066896587	6.2526980277759	-0.117116166966039	2.13111698576268	879.42090564333	17.2672202345721	13.3287654228693	13.3287654228693	11.5832486579691	7.27566321431192	7.27566321431192	5.26952544494474	5.26952544494474	3.89202529342901	3.89202529342901	2.76924780378959	2.76924780378959	-3.26	302996.69961632	15.6286738466037	6.08970373886715	2.48259437959686	139.346454693972	9.4737259076001	11.4990236665678	0
CHEMBL3984146	C#Cc1cccc(NC2C3=C(OC2(C)C)C(=O)c2ccccc2C3=O)c1	13.0928239166037	-0.759744543650794	13.0928239166037	0.142874490845721	0.8468830066427	343.382	326.246	343.120843404	128	0	0.228344752256409	-0.480690416677841	0.480690416677841	0.228344752256409	1.03846153846154	1.73076923076923	2.42307692307692	16.5154887363705	9.82497095860648	2.50488030684017	-2.28905679042059	2.41674816786248	-2.41738897889228	6.26881676913264	0.045906128162311	1.78960092055746	1023.67803509748	18.4743270157587	14.4982475632879	14.4982475632879	12.4198520827259	8.36991459354252	8.36991459354252	6.95463554411114	6.95463554411114	4.80102601196016	4.80102601196016	3.51643485821778	3.51643485821778	-3.32	998054.204531762	16.1648458380645	5.60271405767634	2.32605785355531	151.422330135346	10.0536515578064	5.60105081098369	11.5424098180211
CHEMBL3904272	C#Cc1cccc(NC2C3=C(OC2(C)C)c2ccccc2C(=O)C3=O)c1	12.8212536218191	-0.704160643424036	12.8212536218191	0.379454365079365	0.670389101895311	343.382	326.246	343.120843404	128	0	0.235013306961751	-0.484169530910363	0.484169530910363	0.235013306961751	1.03846153846154	1.76923076923077	2.5	16.5117979497406	9.82861034322146	2.50209497085064	-2.2884959758552	2.44278332831533	-2.42665593760241	6.52394110556825	-0.111646245004288	1.82396757691496	1023.67803509748	18.4743270157587	14.4982475632879	14.4982475632879	12.4198520827259	8.36991459354252	8.36991459354252	6.95463554411114	6.95463554411114	4.80102601196016	4.80102601196016	3.52506430743389	3.52506430743389	-3.32	997654.823584579	16.1648458380645	5.60271405767634	2.32605785355531	151.422330135346	10.0536515578064	11.3602156826399	0
CHEMBL4534578	C#Cc1cccc(Nc2ncnc3cc(NC(=O)/C=C/c4ccccc4)sc23)c1	12.2473833913727	-0.204075084834464	12.2473833913727	0.204075084834464	0.365145004072422	396.475	380.347	396.104482132	140	0	0.248485445969395	-0.338895508557516	0.338895508557516	0.248485445969395	1.06896551724138	1.93103448275862	2.75862068965517	32.1335426228913	10.1831698698629	2.10418424457526	-2.05909976942095	2.33523036567815	-2.05433947874341	7.23036187720928	-0.111373565689858	1.53315200464263	1238.71529782507	20.0538309960614	15.2938275405824	16.1103241215101	14.2078412358562	8.83474362456635	9.65124020549408	6.13070057378588	7.18289941510913	4.07630950906007	5.12274744856824	2.72764607255231	3.68634785237699	-3.95	6690687.2761926	18.4150185402309	8.37943745583734	4.48684198913895	171.702494694583	10.6335772080127	6.32732007476454	5.81786277783503
CHEMBL553	C#Cc1cccc(Nc2ncnc3cc(OCCOC)c(OCCOC)cc23)c1	5.85739677989092	0.392174356427603	5.85739677989092	0.392174356427603	0.417884097583987	393.443	370.259	393.168856216	150	0	0.162995093641452	-0.487269520391432	0.487269520391432	0.162995093641452	0.931034482758621	1.6551724137931	2.3448275862069	16.5474368432804	10.1527726292224	2.12714230944752	-2.14980621351192	2.3466494563658	-2.08646080689124	5.92634638377692	0.132211986021917	1.95691673539081	1001.00420229708	20.4764807268718	16.4746496311186	16.4746496311186	14.2450447005176	9.1077996627851	9.1077996627851	6.07103210668608	6.07103210668608	4.08284481567202	4.08284481567202	2.68261345943135	2.68261345943135	-3.34	4235838.81266948	20.3956920022021	10.271588954278	5.34772017314333	169.532263227857	24.2642404192065	25.3589467816254	11.4990236665678
CHEMBL4444433	C#Cc1cccc(Nc2ncnc3sc(NC(=O)/C=C/c4ccccc4)cc23)c1	12.2473833913727	-0.204075084834464	12.2473833913727	0.204075084834464	0.365145004072422	396.475	380.347	396.104482132	140	0	0.248485414626886	-0.339552360451799	0.339552360451799	0.248485414626886	1.06896551724138	1.93103448275862	2.75862068965517	32.1335486551402	10.1797307483118	2.1027085491009	-2.06075784735214	2.32656180303958	-2.05473810135316	7.22190019877503	-0.111373678168176	1.53315200464263	1238.71529782507	20.0538309960614	15.2938275405824	16.1103241215101	14.2078412358562	8.83474362456635	9.65124020549408	6.13516371651127	7.16581259843764	4.0945224607983	5.05302049011192	2.73936732471915	3.64147389264547	-3.95	6690687.2761926	18.4150185402309	8.37943745583734	4.48684198913896	171.702494694583	10.6335772080127	16.9755792722201	0
CHEMBL1088170	C(=C/c1nc(-c2c[nH]c3ccccc23)co1)\c1ccccc1	5.5472869425548	0.601050170068027	5.5472869425548	0.601050170068027	0.575945517102677	286.334	272.222	286.110613068	106	0	0.218624447756968	-0.444403337144632	0.444403337144632	0.218624447756968	0.909090909090909	1.72727272727273	2.63636363636364	16.3415830725704	10.1284491448141	2.0905364796595	-1.91760531209836	2.27560022944756	-1.76081665412993	5.93961741753841	0.546863363029956	1.65534082302191	932.155817833371	14.7778101141225	11.861015385429	11.861015385429	10.8989794855664	7.15178287914739	7.15178287914739	5.06293472533398	5.06293472533398	3.60507769573982	3.60507769573982	2.50297073331047	2.50297073331047	-3.07	304840.500812722	12.6541777250461	5.37197973606014	2.33113128436375	127.490674926007	9.40112945800056	11.9570909904875	0
CHEMBL3775016	C/C(=C(/c1ccc(O)cc1)c1ccc(OCCN2CCCC2)cc1)c1ccccc1	9.72602984555412	0.275198569693936	9.72602984555412	0.275198569693936	0.506263291072137	399.534	370.302	399.219829168	154	0	0.118903336331296	-0.507966244898272	0.507966244898272	0.118903336331296	0.8	1.4	2.03333333333333	16.4776288283626	9.90111351576593	2.1255464575587	-2.16346841849566	2.33203426471783	-2.24523449500155	5.97486821589	0.237538685457217	1.58033102856361	969.636356478108	20.760937777248	17.5508696680482	17.5508696680482	14.7035099382067	10.718507388242	10.718507388242	7.8344861033325	7.8344861033325	5.75569992327211	5.75569992327211	4.07691892735486	4.07691892735486	-3.04	12350973.5074703	20.2416376441397	9.639931640625	4.92123751992663	178.802249027387	9.84339034864076	18.1059056310807	0
CHEMBL3909104	C/C(=C\CC/C(C)=C/Cc1cc(C(=O)O)ccc1N)CC/C=C(\C)CC/C=C(\C)CCC(=O)O	11.1466132982953	-0.937481952690989	11.1466132982953	0.201757832656581	0.183056543361268	467.65	426.322	467.303558792	186	0	0.33519133649215	-0.481222077287593	0.481222077287593	0.33519133649215	0.735294117647059	1.20588235294118	1.67647058823529	16.3683488677666	10.0178961270336	2.05662650545516	-2.05843828742305	2.17945181319858	-2.00298197919027	5.88053890323079	-0.136478747894622	2.3750244119589	950.877326846536	25.5098609216914	21.1936869561236	21.1936869561236	16.0782951558674	12.0411849360656	12.0411849360656	9.13454083023568	9.13454083023568	5.88798771995858	5.88798771995858	3.55080805106278	3.55080805106278	-3.08	14027217.3830156	28.9523415265201	15.702800069076	12.828815774139	204.318062023374	15.9467222668436	0	0
CHEMBL2419352	C/C(=C\CC[C@]1(C)CC[C@@H]([C@@H](C)C(=O)O)OO1)CCC12OC1(C)CCCC2(C)C	11.1161866376643	-0.836006828079747	11.1161866376643	0.051087867382615	0.311220298030925	408.579	368.259	408.28757438	166	0	0.308479173270887	-0.480961146564302	0.480961146564302	0.308479173270887	1.17241379310345	1.89655172413793	2.48275862068966	17.2146483015247	9.62131595540754	2.73084118629283	-2.3824230960281	2.66889075681952	-2.42102027327517	5.6971024847531	-0.410538071183549	1.44689334040653	645.656459637407	21.5017892321836	19.1762185956032	19.1762185956032	13.4374880300268	11.3683231019398	11.3683231019398	10.8200239310372	10.8200239310372	8.07610700051326	8.07610700051326	5.66285618801106	5.66285618801106	-0.91	2396852.78461359	22.7680257433084	7.97347448969862	4.42350994474145	175.651510022678	9.84339034864076	17.3060680097157	0
CHEMBL4465522	C/C(=C\Cc1c(O)ccc2c1C=C(CO)OC2)CO	9.98674319727891	-0.152734867094986	9.98674319727891	0.010542013101537	0.722814613055914	262.305	244.161	262.120509056	102	0	0.122466836084214	-0.507640714467189	0.507640714467189	0.122466836084214	1.36842105263158	2.15789473684211	2.84210526315789	16.4904222491162	9.95064716366563	2.15993121983372	-2.19698011568992	2.31077288134344	-2.07306695747585	5.6430117532308	0.149557090219314	2.40935423521487	529.19226625714	13.8280626458167	10.8877172784684	10.8877172784684	9.15139700539098	6.19803246875476	6.19803246875476	4.60619494891341	4.60619494891341	3.20092520106322	3.20092520106322	2.02711972538365	2.02711972538365	-1.78	22027.2582976852	13.6470285966978	5.90731310384556	2.97201355892394	111.827091417264	20.0564451383222	24.7224406339659	0
CHEMBL4218925	C/C(=N\NC(=O)c1cccc(S(=O)(=O)N2CCOCC2)c1)c1cc(Br)ccc1O	12.7614246440506	-3.70345333239025	12.7614246440506	0.029908197837075	0.502621929475207	482.356	462.196	481.03070384	154	0	0.270915543030638	-0.507261554529818	0.507261554529818	0.270915543030638	1.20689655172414	1.93103448275862	2.6551724137931	79.9187312747112	10.1185330045257	2.26420703497961	-2.25652691839767	2.22384506767181	-2.40205546003749	9.10301065209986	0.073001869524193	1.77945984933038	1049.56017905536	21.0182970901287	15.630725720902	18.0332188409444	13.7857308315145	8.80316531736861	11.0362269157266	6.3439019199864	9.19751242871975	4.37759451482899	6.76548302014243	2.79127564664136	4.60672429799906	-2.27	2929169.711352	21.4391359972688	9.03631266499364	5.01881955531114	176.910039912518	9.84339034864076	5.74951183328391	0
CHEMBL3104250	C/C(=N\NC(=O)c1cccc(S(=O)(=O)N2CCOCC2)c1)c1cc(Cl)ccc1O	12.7533707321506	-3.71290549288407	12.7533707321506	0.02453624660737	0.55039939986278	437.905	417.745	437.08121942	154	0	0.270915543036205	-0.507261106095983	0.507261106095983	0.270915543036205	1.20689655172414	1.93103448275862	2.6551724137931	35.4956922404806	10.1170693738431	2.26421763418764	-2.2565266091957	2.22054374941056	-2.40205543268235	7.88740745886267	0.073001869237969	1.77945984933038	1049.56017905536	21.0182970901287	15.630725720902	17.2031512478482	13.7857308315145	8.80316531736861	10.6211931191785	6.3439019199864	8.71827268040005	4.37759451482899	6.50732848421313	2.79127564664136	4.41774206149445	-2.46	2929169.711352	21.2537108001703	8.91326924017526	4.93715857309928	173.345758533758	9.84339034864076	5.74951183328391	0
CHEMBL4210327	C/C(=N\NC(=O)c1cccc(S(=O)(=O)N2CCOCC2)c1)c1cc(F)ccc1O	13.3588205561278	-3.73991166572358	13.3588205561278	0.004142200625786	0.564429751983046	421.45	401.29	421.11076996	154	0	0.270915543058798	-0.50725929213374	0.50725929213374	0.270915543058798	1.20689655172414	1.93103448275862	2.6551724137931	32.2334273069629	10.1124924694854	2.26426086082164	-2.25652555165986	2.19616625180146	-2.40205568570819	7.88740509724274	0.073001862857994	1.77945984933038	1049.56017905536	21.0182970901287	15.630725720902	16.4472223018297	13.7857308315145	8.80316531736861	10.2432286461693	6.3439019199864	8.28183689992806	4.37759451482899	6.27223138142539	2.79127564664136	4.24563903754158	-2.82	2929169.711352	20.9025425519108	8.68151728478085	4.7839421912651	167.208027709802	9.84339034864076	11.5667326743298	0
CHEMBL4209177	C/C(=N\NC(=O)c1cccc(S(=O)(=O)N2CCOCC2)c1)c1ccc(F)cc1	12.9850600195908	-3.69439738607031	12.9850600195908	0.042857510288066	0.608829210329528	405.451	385.291	405.11585534	148	0	0.270915527073465	-0.378710661999836	0.378710661999836	0.270915527073465	1.10714285714286	1.78571428571429	2.46428571428571	32.2334272084991	10.1359777987167	2.26379563691587	-2.25652104426706	2.18074205734203	-2.40205501866825	7.88740397902193	0.073001870471818	1.74703413352189	984.493260398846	20.1480536021256	15.2608623945917	16.0773589755194	13.3750472289915	8.66289185295196	10.1029551817526	6.18932394164302	8.12725892158468	4.29120147392599	6.18583834052239	2.6886364744446	4.14299986534482	-2.62	2027599.12666817	20.122972455408	8.59352394310905	4.61368930467471	162.413793957606	4.73686295380005	5.8172208410459	0
CHEMBL3191702	C/C(=N\NC(=O)c1cccc(S(=O)(=O)N2CCOCC2)c1)c1ccc(O)cc1	12.7313370622647	-3.68256306654369	12.7313370622647	0.056746399176955	0.581903802044525	403.46	382.292	403.120191772	148	0	0.27091552707352	-0.507966232677894	0.507966232677894	0.27091552707352	1.10714285714286	1.78571428571429	2.46428571428571	32.2334271861132	10.1327156019488	2.26378087737062	-2.25652132219712	2.18188135229627	-2.40205489141434	7.88740424301809	0.07300186661242	1.74703413352189	980.883619924409	20.1480536021256	15.3301115170824	16.1466080980101	13.3750472289915	8.69751641419733	10.137579742998	6.22930494115418	8.16723992109585	4.31428451475623	6.20892138135264	2.70017799485972	4.15454138575994	-2.75	2027599.12666817	19.9964018180288	8.50899630816666	4.55838345585505	163.042492306876	9.84339034864076	5.74951183328391	0
CHEMBL4216351	C/C(=N\NC(=O)c1cccc(S(=O)(=O)N2CCOCC2)c1)c1cccc(N)c1O	12.7540281943465	-3.7121338879458	12.7540281943465	0.028915650613884	0.288568437485866	418.475	396.299	418.131090804	154	0	0.270915543049776	-0.505088118674105	0.505088118674105	0.270915543049776	1.20689655172414	1.89655172413793	2.62068965517241	32.2334272738073	10.0991760026522	2.26429222195199	-2.25652812304881	2.24526429714382	-2.40205555577463	7.88740594521949	0.073001868719044	1.78020864406251	1046.31506655752	21.0182970901287	15.8301115170824	16.6466080980101	13.8025675839201	8.90884127960251	10.3489046084032	6.42583807348169	8.36377305342336	4.48622656545525	6.38086343205165	2.84655196098447	4.30091535188469	-2.95	3018742.25158517	20.7757856959021	8.59827970405361	4.55573226386984	168.382383003889	15.5770578258029	5.74951183328391	0
CHEMBL3104350	C/C(=N\NC(=O)c1cccc(S(=O)(=O)N2CCOCC2)c1)c1ccccc1O	12.7339619002417	-3.6934766718454	12.7339619002417	0.044866063837024	0.581903802044525	403.46	382.292	403.120191772	148	0	0.270915543013513	-0.507262937969452	0.507262937969452	0.270915543013513	1.14285714285714	1.85714285714286	2.57142857142857	32.2334271861344	10.1193436623964	2.26400325116961	-2.25652485731922	2.18769754127494	-2.40205530963266	7.88740433088185	0.073001870127763	1.77049914725727	998.133619924409	20.1480536021256	15.3301115170824	16.1466080980101	13.3918839813971	8.70349947834103	10.1435628071417	6.19957997524608	8.13751495518775	4.32304455211376	6.21768141871017	2.77280939913834	4.22717279003856	-2.75	2050374.63539626	19.9964018180288	8.50899630816666	4.38223081499108	163.042492306876	9.84339034864076	5.74951183328391	0
CHEMBL4555674	C/C(=N\NC(=S)NCCc1c[nH]c2ccc(Cl)cc12)c1ccc(C)cn1	6.08193003377041	0.480866069678901	6.08193003377041	0.480866069678901	0.353172561787123	385.924	365.764	385.11279432	134	0	0.18647606980992	-0.360966232120092	0.360966232120092	0.18647606980992	1.30769230769231	2.15384615384615	2.92307692307692	35.4956919445343	10.117004922743	2.0468950787309	-2.07607691384837	2.21973040062731	-2.33534105917594	7.79775788123687	0.839161512743509	1.51258780602256	946.22281351316	18.5182970901287	14.6363054011735	16.2087309281197	12.5248771432526	8.29397532394017	9.08018808741326	6.03952667403009	6.88421074496594	4.01657118820728	4.48729295120995	2.58141963046246	2.90122827349005	-2.44	948106.986264975	18.3540443915449	8.29302746605493	4.5899146814333	162.415852293034	10.3007671249535	0	5.11243688472476
CHEMBL4555006	C/C(=N\NC(=S)NCCc1c[nH]c2ccc(Cl)cc12)c1ccccn1	6.07332306769967	0.479772962683016	6.07332306769967	0.479772962683016	0.363686923174626	371.897	353.753	371.097144256	128	0	0.186476069809902	-0.360966232120092	0.360966232120092	0.186476069809902	1.32	2.2	3	35.4956918934739	10.1170067475776	2.04538387654681	-2.07415325454562	2.2195909928206	-2.33528815426006	7.79775712956826	0.83917891699449	1.51408286562502	904.230241417645	17.6480536021256	13.7136556703631	15.2860811973093	12.1310302931352	7.88329172141722	8.66950448489031	5.53371500459329	6.37839907552914	3.77009942859041	4.24082119159308	2.47637169919522	2.79618034222281	-2.44	671032.105595201	17.3852076945114	8.09191054109765	4.55389716066482	156.050910178638	10.3007671249535	0	5.11243688472476
CHEMBL4513959	C/C(=N\NC(=S)NCCc1c[nH]c2ccccc12)c1ccc(C)cc1	5.29672159758965	0.533613840597968	5.29672159758965	0.533613840597968	0.371470410608725	350.491	328.315	350.156517704	128	0	0.186475239367643	-0.36096623761709	0.36096623761709	0.186475239367643	1.12	1.88	2.68	32.0920470782902	10.1030966948907	2.02893681549416	-2.07826010216776	2.17078242906495	-2.33478215355609	7.79775606612143	0.839460363020282	1.49309589525822	893.459970020297	17.6480536021256	14.4658278710436	15.2823244519713	12.1310302931352	8.33451226534361	8.74276055580747	6.04044056309145	6.44868885355532	4.14930789678227	4.3849325569972	2.68261928053663	2.83032489961136	-2.66	676793.16914479	17.1723942720525	7.94264443811897	4.4525176244938	152.892938085206	10.3007671249535	0	5.11243688472476
CHEMBL4562961	C/C(=N\NC(=S)NCCc1c[nH]c2ccccc12)c1ccc(C)cn1	5.27631343432435	0.50583606282019	5.27631343432435	0.50583606282019	0.374841676121284	351.479	330.311	351.151766672	128	0	0.186476069809874	-0.360966232147825	0.360966232147825	0.186476069809874	1.24	2.08	2.88	32.0920470853707	10.1185734932509	2.03175099552531	-2.0750620375022	2.1705428984016	-2.33533010448375	7.7977556375814	0.839161502306528	1.49309589525822	895.578268688179	17.6480536021256	14.3356911973539	15.1521877782816	12.1310302931352	8.1943094849126	8.60255777537646	5.89520472928978	6.30345301975364	3.96202122549205	4.19764588570699	2.56240612296022	2.71011174203495	-2.73	676793.16914479	17.1047071954724	7.89531361435239	4.42044939901874	152.112586066153	10.3007671249535	0	5.11243688472476
CHEMBL4530912	C/C(=N\NC(=S)NCCc1c[nH]c2ccccc12)c1ccccn1	5.25553154132023	0.504742955824305	5.25553154132023	0.504742955824305	0.380378348836928	337.452	318.3	337.136116608	122	0	0.186476069809856	-0.360966232147825	0.360966232147825	0.186476069809856	1.20833333333333	2.04166666666667	2.875	32.0920470253469	10.118575447487	2.02931066307361	-2.07304709082833	2.17034753809288	-2.33527717267819	7.79775488767772	0.839178916153209	1.49215554497927	853.986328089752	16.7778101141225	13.4130414665435	14.2295380474712	11.7371834430179	7.78362588238964	8.1918741728535	5.38939305985297	5.79764135031684	3.71554946587518	3.95117412609011	2.45735819169298	2.60506381076771	-2.73	479004.269977477	16.139208072719	7.69770769336342	3.96639123894837	145.747643951756	10.3007671249535	0	5.11243688472476
CHEMBL1802732	C/C(=N\OCCN)c1ccc(Nc2c3ccccc3nc3occc23)cc1	5.51204243595859	0.40951886941283	5.51204243595859	0.40951886941283	0.301859545956063	360.417	340.257	360.15862588	136	0	0.228027508751187	-0.446012125858892	0.446012125858892	0.228027508751187	1.11111111111111	1.92592592592593	2.74074074074074	16.6278830712923	10.0960333443653	2.11106425907709	-2.1126701837028	2.33106260524501	-2.06540673350283	6.07080004932312	0.152079605930594	1.65728860469839	1100.28401422759	18.6396174336883	14.9759902953866	14.9759902953866	13.2583514930731	8.76087035193481	8.76087035193481	6.14432700009698	6.14432700009698	4.2921406986707	4.2921406986707	2.93679896854083	2.93679896854083	-3.38	2705770.56959487	17.0548927301967	7.47078773973259	3.47350745236928	156.178231187107	20.3051956019585	6.60688196451292	0
CHEMBL4094404	C/C=C(/CO)[C@H]1C[C@@H]2c3[nH]c4ccccc4c3C[C@H]3N2C(=O)[C@@]13COC	13.2642409926934	-0.53582636526833	13.2642409926934	0.001081506676744	0.656514319618042	352.434	328.242	352.178692628	136	0	0.234219914250908	-0.392012734226342	0.392012734226342	0.234219914250908	1.46153846153846	2.26923076923077	3	16.4644078456394	9.51397279991434	2.71211535762825	-2.67733015599086	2.62868033538645	-2.78748964832963	5.94888946917698	-0.214416734125978	1.69256091825762	930.479170660357	18.0516772849483	15.1581530501908	15.1581530501908	12.6673989784323	9.34076116807647	9.34076116807647	7.79432623874424	7.79432623874424	6.94110956027035	6.94110956027035	5.83184945660623	5.83184945660623	-2.11	1524615.76785205	16.09202529504	5.44299712606559	1.70323659799183	152.18851381858	19.7272786004384	0	0
CHEMBL4579634	C/C=C(\C)C(=O)O[C@H]1C=CC(=O)O[C@H]1CCC(=O)[C@H](C)O	11.7439176534811	-1.06379289962082	11.7439176534811	0.041768864953389	0.58238145497638	296.319	276.159	296.12598836	116	0	0.33360388176318	-0.454889761497087	0.454889761497087	0.33360388176318	1.52380952380952	2.19047619047619	2.76190476190476	16.5914405743352	10.0197282197295	2.30363607884638	-2.26883612208033	2.18709306496323	-2.37223981541766	5.88221034059105	-0.161472110977644	2.69507518627507	474.555514379982	15.9911993526332	12.3667702253301	12.3667702253301	9.84544301049907	6.78275175991868	6.78275175991868	4.85702867936659	4.85702867936659	3.19527657132299	3.19527657132299	1.71904033815631	1.71904033815631	-1.95	32493.950714504	17.1024934383202	7.73233244056719	5.14918300336932	122.969293922825	14.5802533024408	12.2079327754966	11.8872113341132
CHEMBL512404	C/C=C(\C)C(=O)O[C@H]1C=CC(=O)O[C@H]1CC[C@H](O)[C@H](C)O	11.7614716658268	-0.913672734525909	11.7614716658268	0.236213309397833	0.558068630322735	298.335	276.159	298.141638424	118	0	0.333603880144322	-0.454902580201273	0.454902580201273	0.333603880144322	1.52380952380952	2.19047619047619	2.76190476190476	16.5915033372928	10.0102836036153	2.3044823910032	-2.27882817338114	2.19595344968921	-2.37731268669266	5.88056695483731	-0.161655645154451	2.67317277246423	437.444796318582	15.9911993526332	12.4830857995558	12.4830857995558	9.84544301049907	6.93617960304302	6.93617960304302	5.06136856832979	5.06136856832979	3.35785452720355	3.35785452720355	1.8018645881982	1.8018645881982	-1.66	32493.950714504	17.3917063081696	7.94814856709959	5.31951800056403	123.602005574978	19.6867806972815	6.1039663877483	6.1039663877483
CHEMBL4548558	C/C=C(\C)C(=O)O[C@H]1C=CC(=O)O[C@H]1CNC(=O)[C@H](C)O	11.7235094902158	-1.17490401073193	11.7235094902158	0.062850292894936	0.540005414949867	297.307	278.155	297.121237328	116	0	0.333605105391345	-0.452999310528206	0.452999310528206	0.333605105391345	1.57142857142857	2.23809523809524	2.80952380952381	16.5919495079904	10.1144207624463	2.30345018166678	-2.27200009241838	2.13733397270058	-2.46154574484998	5.88186585437507	-0.160663950155838	2.69507518627507	479.855904405303	15.9911993526332	12.1596634441436	12.1596634441436	9.84544301049907	6.53275175991868	6.53275175991868	4.59719231268438	4.59719231268438	2.91097501124425	2.91097501124425	1.50915391329883	1.50915391329883	-2.15	32493.950714504	16.903050397878	7.58432501898694	5.03278157958974	122.154213992037	19.8970419064471	6.1039663877483	12.2079327754966
CHEMBL4580864	C/C=C(\C)C(=O)O[C@H]1C=CC(=O)O[C@H]1COC(=O)[C@H](C)O	11.7031013269505	-1.28601512184304	11.7031013269505	0.312850292894936	0.441584357200441	298.291	280.147	298.105252916	116	0	0.334296976971769	-0.459661019403502	0.459661019403502	0.334296976971769	1.52380952380952	2.19047619047619	2.76190476190476	16.6144894566568	10.129103168773	2.3136454345054	-2.26611140076349	2.14892631230464	-2.40762320476584	5.88111512547708	-0.171939546956343	2.69507518627507	475.714194955227	15.9911993526332	12.0679117346074	12.0679117346074	9.84544301049907	6.42199764915215	6.42199764915215	4.4820805297376	4.4820805297376	2.78502474534002	2.78502474534002	1.41617077591061	1.41617077591061	-2.15	32493.950714504	16.903050397878	7.58432501898694	5.03278157958974	121.717897037936	19.3171162562409	12.7108483522612	12.2079327754966
CHEMBL4542630	C/C=C/C(=O)N1CCN(c2cc3c(cc2F)c(=O)c(C(=O)O)cn3C2CC2)CC1	14.9128541300971	-1.30768273272887	14.9128541300971	0.060272805854168	0.798661814081186	399.422	377.246	399.159434404	152	0	0.340723078679381	-0.477497022833902	0.477497022833902	0.340723078679381	1.17241379310345	1.86206896551724	2.44827586206897	19.1422173194374	10.0881585202449	2.28400703559669	-2.35594207270771	2.37815515717945	-2.48188056095227	5.93425779305179	-0.125832675120468	1.71880649080838	1079.50323727957	20.7063778233275	16.0983060286577	16.0983060286577	13.9010859031649	9.68632169778156	9.68632169778156	7.44859786128221	7.44859786128221	5.51270201452547	5.51270201452547	3.82384529401441	3.82384529401441	-3.16	6457903.89575851	19.1692525983907	7.34552773189834	3.50078451968302	166.184729947951	19.473446504333	11.3806723327429	0
CHEMBL4167047	C/C=C/C(=O)Nc1cc2c(N3CCCc4ccccc43)ncnc2cc1OC	12.0717956861094	-0.206604053530911	12.0717956861094	0.206604053530911	0.692126690109687	374.444	352.268	374.174275944	142	0	0.247630234755463	-0.494495660724047	0.494495660724047	0.247630234755463	1.25	2.10714285714286	2.92857142857143	16.4664691199041	10.0109477986092	2.21552773271987	-2.30697107150032	2.37981843440646	-2.25173523943664	6.0336412034258	-0.111470043677851	1.85148999284138	1061.58615062531	19.5098609216914	15.9756101336939	15.9756101336939	13.7070398980568	9.32851225271873	9.32851225271873	6.64007092651979	6.64007092651979	4.87738278901976	4.87738278901976	3.63134212724624	3.63134212724624	-3.41	3298319.28472076	17.9767429944584	7.68049833284217	3.28807812390854	163.418323732011	14.9535612886569	17.8946946858835	0
CHEMBL4175846	C/C=C/C(=O)Nc1cc2c(N3CCCc4ccccc43)ncnc2cc1O[C@@H]1CCOC1	12.3683872393973	-0.207324480590624	12.3683872393973	0.041575591082265	0.605003476139932	430.508	404.3	430.200490692	164	0	0.247630238270302	-0.485667738542677	0.485667738542677	0.247630238270302	1.28125	2.1875	3.03125	16.5455567314269	10.0108230093366	2.23594695156623	-2.30778750135169	2.38712419913253	-2.25268832768984	6.03394083033821	-0.111477742167126	1.60403592959756	1171.06080411415	21.9156383156272	18.082529036907	18.082529036907	15.7246779882618	11.0498130727677	11.0498130727677	8.03939647113911	8.03939647113911	5.8390108147799	5.8390108147799	4.34536047073465	4.34536047073465	-3.45	39115755.1157896	20.4525438826242	8.9621309103663	4.03367536092245	186.620864151178	19.6904242424569	23.9986610736318	0
CHEMBL4162317	C/C=C/C(=O)Nc1cc2c(N3CCc4ccccc43)ncnc2cc1OC	12.0263411406548	-0.208270720197578	12.0263411406548	0.208270720197578	0.716040980230986	360.417	340.257	360.15862588	136	0	0.247630234755463	-0.494495660724047	0.494495660724047	0.247630234755463	1.25925925925926	2.11111111111111	2.92592592592593	16.4664681288394	10.1366244824308	2.23106513374779	-2.20391419854791	2.38550780647178	-2.15521771535479	6.0341598418169	-0.111469869152835	1.83927885909833	1045.53109617681	18.8027541405049	15.2685033525073	15.2685033525073	13.2070398980568	8.82851225271873	8.82851225271873	6.28651753592652	6.28651753592652	4.65429560958969	4.65429560958969	3.4359757032186	3.4359757032186	-3.41	2407866.42198223	17.0264351289574	7.07085544062567	3.09909990042547	157.053381617614	14.9535612886569	17.8946946858835	0
CHEMBL4165267	C/C=C/C(=O)Nc1cc2c(N3CCc4ccccc43)ncnc2cc1O[C@@H]1CCOC1	12.3229326939428	-0.208991147257291	12.3229326939428	0.040198180613946	0.633673133505521	416.481	392.289	416.184840628	158	0	0.247630238270302	-0.485667738542677	0.485667738542677	0.247630238270302	1.29032258064516	2.19354838709677	3.03225806451613	16.5455547669648	10.1327860313109	2.24587120021958	-2.2138882655889	2.39211337552218	-2.18351420447338	6.0344598326515	-0.111477568579661	1.59370341819274	1154.76961774501	21.2085315344407	17.3754222557205	17.3754222557205	15.2246779882618	10.5498130727677	10.5498130727677	7.68584308054583	7.68584308054583	5.61592363534984	5.61592363534984	4.14999404670702	4.14999404670702	-3.45	25320438.718224	19.5097599965843	8.35352105802842	3.8403873026692	180.255922036782	19.6904242424569	23.9986610736318	0
CHEMBL4466323	C/C=C/C=C/C(=O)N1CCN(c2cc3c(cc2F)c(=O)c(C(=O)O)cn3C2CC2)CC1	14.9900237553436	-1.31013821859969	14.9900237553436	0.079610944403027	0.588378975483199	425.46	401.268	425.175084468	162	0	0.340723078679381	-0.477497022833902	0.477497022833902	0.340723078679381	1.12903225806452	1.83870967741935	2.45161290322581	19.142217835548	10.0881215652337	2.28419392034142	-2.35593974816728	2.37822357156247	-2.48192675629414	5.93446066770534	-0.125824807657924	1.63691220915213	1155.60125563215	22.1205913857006	17.2530065670369	17.2530065670369	14.9010859031649	10.3529883644482	10.3529883644482	7.83349804074196	7.83349804074196	5.74582159356473	5.74582159356473	3.93025183804422	3.93025183804422	-3.42	17265009.0702213	20.8367150631715	8.37157968062557	4.10060197080048	178.22501114456	19.473446504333	11.3806723327429	0
CHEMBL2035187	C1=C/COCc2cc(ccc2OCCN2CCCC2)Nc2nccc(n2)-c2cccc(c2)COC/1	6.16456657116327	0.449631101088533	6.16456657116327	0.449631101088533	0.538135094361724	472.589	440.333	472.247440884	182	0	0.227219755199069	-0.491879549630739	0.491879549630739	0.227219755199069	0.942857142857143	1.8	2.68571428571428	16.4890350348447	10.0880690146354	2.12570224785017	-2.17298735293327	2.26488391504336	-2.24785268782984	5.63110811208786	0.137884834890562	1.3667103222346	1144.55124067301	23.7106852455538	19.9883064308428	19.9883064308428	17.3316324759439	12.3135486393879	12.3135486393879	8.81223810569193	8.81223810569193	6.17983069219374	6.17983069219374	4.34880417515673	4.34880417515673	-3.26	189231977.808012	23.4804033169984	11.929464858965	6.66107219119774	206.313259069367	19.5273774654065	12.3563937977968	0
CHEMBL3604868	C1COCCN1.CC(C)OP(=S)(S)c1ccc(Oc2ccccc2)cc1	5.73967112307886	-2.23109007131659	5.73967112307886	0.068128355247313	0.56462407306449	411.529	385.321	411.109172322	142	0	0.145435207521733	-0.457383761721332	0.457383761721332	0.145435207521733	1	1.57692307692308	2.03846153846154	32.8951718960699	10.3030613172948	2.16751072407024	-2.19337767606865	2.51631031067721	-2.2969287874374	8.63753968854037	0.10910631377256	3.41999962003505E-07	680.180462767798	18.8302163569298	15.1293501694978	17.7347011324254	12.4711636777421	8.60391411660377	12.4768695704543	5.94596133462978	11.7584217231315	3.3419662073333	6.86639666808324	2.18953345242248	5.25583084419866	-0.88	634287.097651084	21.420415797978	11.074775160835	7.78488660649696	166.043828871945	19.3142616733182	16.9656264710016	0
CHEMBL3604863	C1COCCN1.CCCCOP(=S)(S)c1ccc(OC)cc1	5.67874614197531	-2.13270203451751	5.67874614197531	0.68383629377677	0.461917593656059	363.485	337.277	363.109172322	126	0	0.145189163335184	-0.496767734971802	0.496767734971802	0.145189163335184	1.27272727272727	1.90909090909091	2.31818181818182	32.8951708341747	10.3346467192808	2.14433046127897	-2.16423370563125	2.50642638641759	-2.29692877838369	8.63749031258181	0.109106465822462	3.34583308641582E-07	441.095936041726	16.2613022561775	13.2865688979197	15.8919198608473	10.5976835398805	7.50273377631934	11.3756892301698	4.76758381303978	10.6274245806108	3.00923173127914	6.4804179797881	1.69350000720473	3.97868392415039	-0.1	79796.0981755372	19.9456621004566	11.4379417089316	7.95122985201508	143.716618894674	19.3142616733182	11.2161146377177	0
CHEMBL3604867	C1COCCN1.COP(=S)(S)c1ccc(Oc2ccccc2)cc1	5.69221741937516	-2.15585858983511	5.69221741937516	0.767950365331318	0.623665922738424	383.475	361.299	383.077872194	130	0	0.144924496055727	-0.457383761721368	0.457383761721368	0.144924496055727	1	1.58333333333333	2.04166666666667	32.8951707484772	10.3030723728283	2.12572895730238	-2.13657726186127	2.49612586052995	-2.29692878129822	8.63743988483922	0.109106458063057	2.91666641168984E-07	637.135272602142	17.2528660877402	13.5519999003082	16.1573508632358	11.6153216300855	7.62175960829287	11.4947150621434	4.97437147514523	10.9411617246391	3.23574181887593	6.94379344454595	1.94832818973687	3.45013185169827	-0.88	299256.647453011	19.4447994411579	10.1881134806141	6.55321449726457	153.313944643151	19.3142616733182	16.9656264710016	0
CHEMBL3604865	C1COCCN1.S=P(S)(c1ccc(Oc2ccccc2)cc1)N1CCOCC1	5.8112748803225	-1.99704686144005	5.8112748803225	0.730309380462873	0.564302284068263	438.555	411.339	438.120071354	152	0	0.126976943501472	-0.457383771616425	0.457383771616425	0.126976943501472	0.857142857142857	1.42857142857143	1.96428571428571	32.8932513557998	10.3029990459663	2.2528713244054	-2.34057089095133	2.53265583834569	-2.34572188274849	8.64612681230265	0.075814746342996	3.20454502141708E-07	740.296157816103	19.658643481676	15.8276406205543	18.4329915834819	13.6598331738283	9.44074293321725	13.3485500153977	6.38145285766299	12.685462933401	4.36918987004329	9.28383884256598	2.83683325182877	6.19807257865432	-0.92	3050438.26594391	21.7808603123007	11.3127651648895	6.56096300589968	177.132312620646	19.5273774654065	11.4990236665678	0
CHEMBL4099765	C=C(/C(C)=C/c1ccc(OC)c(F)c1)c1cc(OC)c(OC)c(OC)c1	13.8821198463818	-0.409770189526683	13.8821198463818	0.211348816753273	0.654509812840533	358.409	335.225	358.158037436	138	0	0.20279902762091	-0.49368696653619	0.49368696653619	0.20279902762091	0.884615384615385	1.46153846153846	1.92307692307692	19.1422589100618	9.97606981660933	2.14839819778746	-2.15349153176858	2.4042368090643	-1.96930445597827	5.83829948394838	0.324016785004968	2.39627977443696	814.894988674213	19.2672202345721	15.682166031189	15.682166031189	12.4426206654758	7.96211004916253	7.96211004916253	5.61390216343069	5.61390216343069	4.04822033977685	4.04822033977685	2.5925171505467	2.5925171505467	-2.95	551963.208617544	19.3757247332091	8.42710803625143	3.99044734927927	153.013486611716	18.9474518152002	0	23.0657563408976
CHEMBL4091289	C=C(/C(C)=C/c1ccc(OC)c(N)c1)c1cc(OC)c(OC)c(OC)c1	5.97891358205502	0.551954268300284	5.97891358205502	0.551954268300284	0.58829248721432	355.434	330.234	355.17835828	138	0	0.20279902762091	-0.494600788374365	0.494600788374365	0.20279902762091	0.884615384615385	1.46153846153846	1.92307692307692	16.5301647798784	9.97505068657907	2.14755803590349	-2.15402893202579	2.40473498708654	-1.97010180231016	5.84245065223905	0.32401679372348	2.39627977443696	814.894988674213	19.2672202345721	15.8815518273694	15.8815518273694	12.4426206654758	8.06180294725273	8.06180294725273	5.72130633402446	5.72130633402446	4.12612778893387	4.12612778893387	2.66271332720016	2.66271332720016	-3.08	551963.208617544	19.2474571872798	8.33781439124244	3.93673870023917	154.187841905802	24.6811192923624	5.74951183328391	11.4990236665678
CHEMBL4081485	C=C(/C(C)=C/c1ccc(OC)c(O)c1)c1cc(OC)c(OC)c(OC)c1	9.93051671421843	0.090229810473318	9.93051671421843	0.090229810473318	0.73808166671907	356.418	332.226	356.162373868	138	0	0.20279902762091	-0.504240214034804	0.504240214034804	0.20279902762091	0.884615384615385	1.46153846153846	1.92307692307692	16.5302840298211	9.97569605074505	2.14808825653007	-2.15370607640145	2.4054845972222	-1.96874026337503	5.83995546443455	0.32401677255202	2.39627977443696	811.285348199776	19.2672202345721	15.7514151536797	15.7514151536797	12.4426206654758	7.9967346104079	7.9967346104079	5.65120494380896	5.65120494380896	4.07527854850067	4.07527854850067	2.61689714013763	2.61689714013763	-3.08	551963.208617544	19.2474571872798	8.33781439124244	3.93673870023917	153.642184960986	24.0539792100409	0	22.9980473331356
CHEMBL4099025	C=C(/C(C)=C/c1ccc(OC)cc1)c1cc(OC)c(OC)c(OC)c1	5.41361980014796	0.567904681523424	5.41361980014796	0.567904681523424	0.676084118781068	340.419	316.227	340.167459248	132	0	0.20279902762091	-0.496767824195351	0.496767824195351	0.20279902762091	0.84	1.4	1.84	16.5301489503784	9.97670635201435	2.14611049823683	-2.15316524253265	2.40370647330821	-1.96860322209668	5.83804458904971	0.324016788164202	2.36079785213281	747.978213162708	18.396976746569	15.3815518273694	15.3815518273694	12.0319370629529	7.85646114599125	7.85646114599125	5.49307845574996	5.49307845574996	3.98817182720626	3.98817182720626	2.52023926484671	2.52023926484671	-2.88	386837.502572065	18.4585376132949	8.2870277555059	4.15252432698497	148.847951208789	18.9474518152002	5.74951183328391	11.4990236665678
CHEMBL4083996	C=C(/C=C/c1ccc(OC)c(N)c1)c1cc(OC)c(OC)c(OC)c1	5.92883799626515	0.54949773012946	5.92883799626515	0.54949773012946	0.608389428698304	341.407	318.223	341.162708216	132	0	0.202799024789408	-0.494600788384938	0.494600788384938	0.202799024789408	0.88	1.48	1.96	16.5301606219295	10.0405251635866	2.13273612940574	-2.13861092503805	2.39492642066815	-1.96048744072159	5.79886566926365	0.324022568884033	2.29674153200659	771.273429641151	18.396976746569	14.958902096559	14.958902096559	12.0319370629529	7.64513628058606	7.64513628058606	5.27397441540087	5.27397441540087	3.76624420572335	3.76624420572335	2.41602275850602	2.41602275850602	-3.08	373516.867025505	18.2614258259246	8.14731641132908	4.06522434508294	147.822899791406	24.6811192923624	5.74951183328391	11.4990236665678
CHEMBL4073627	C=C(/C=C/c1ccc(OC)c(O)c1)c1cc(OC)c(OC)c(OC)c1	9.83962480189794	0.086155736399244	9.83962480189794	0.086155736399244	0.766054364476903	342.391	320.215	342.146723804	132	0	0.202799024789408	-0.504240214910589	0.504240214910589	0.202799024789408	0.88	1.48	1.96	16.5302797366345	10.0414411553617	2.13309701392559	-2.13846533796661	2.39545934267	-1.95987758256509	5.7956881573303	0.324022544689103	2.29674153200659	767.663789166714	18.396976746569	14.8287654228693	14.8287654228693	12.0319370629529	7.58006794374123	7.58006794374123	5.20387302518537	5.20387302518537	3.71539496529015	3.71539496529015	2.37020657144349	2.37020657144349	-3.08	373516.867025505	18.2614258259246	8.14731641132908	4.06522434508294	147.277242846589	24.0539792100409	0	22.9980473331356
CHEMBL4170663	C=C(C)C(=O)Nc1cc2c(N3CCc4ccccc43)ncnc2cc1OC	12.1133781776919	-0.252252201679059	12.1133781776919	0.252252201679059	0.716040980230986	360.417	340.257	360.15862588	136	0	0.250300177766202	-0.494495659601397	0.494495659601397	0.250300177766202	1.25925925925926	2.07407407407407	2.85185185185185	16.4664708430298	10.1335397048678	2.23242442611407	-2.20493797485665	2.38623853682485	-2.15938540580193	6.05704636691731	-0.112325143856338	1.8520410292361	1061.23100509777	18.9658908473214	15.3209095953146	15.3209095953146	13.079718698119	8.73270690619423	8.73270690619423	6.53172099693723	6.53172099693723	4.71420464811	4.71420464811	3.33921182863211	3.33921182863211	-3.41	2166113.34180004	17.0264351289574	6.7181626185961	2.99053945317305	157.053381617614	14.9535612886569	17.8946946858835	0
CHEMBL4163401	C=C(C)C(=O)Nc1cc2c(N3CCc4ccccc43)ncnc2cc1O[C@@H]1CCOC1	12.4099697309798	-0.252972628738772	12.4099697309798	0.05120667351728	0.633673133505521	416.481	392.289	416.184840628	158	0	0.25030018128113	-0.485667737419713	0.485667737419713	0.25030018128113	1.29032258064516	2.16129032258064	2.96774193548387	16.5455570159426	10.1295435575758	2.24776240703649	-2.2153654132302	2.39291277805783	-2.19015362818903	6.05729660481737	-0.112332790813156	1.60255483190201	1170.6981944632	21.3716682412572	17.4278284985278	17.4278284985278	15.097356788324	10.4540077262432	10.4540077262432	7.93104654155655	7.93104654155655	5.67583267387014	5.67583267387014	4.05323017212053	4.05323017212053	-3.45	22776841.2366132	19.5097599965843	7.99847080106281	3.72410679220188	180.255922036782	19.6904242424569	23.9986610736318	0
CHEMBL2023532	C=C(C)C(O)COc1ccc(-c2cc(=O)c3c(O)c(OC)c(O)cc3o2)cc1	12.4634379936919	-0.754136826133233	12.4634379936919	0.030747255807231	0.559998833584193	384.384	364.224	384.12090298	146	0	0.203372442424627	-0.50406289880413	0.50406289880413	0.203372442424627	1.21428571428571	1.89285714285714	2.5	16.491028658128	10.0992249323501	2.18157040922018	-2.12245565259049	2.4092136467036	-2.17480880408389	5.89014482472966	0.135562094410083	1.9362608629332	1080.58978851061	20.4219207729514	15.4302993950558	15.4302993950558	13.3117695056879	8.44950119554257	8.44950119554257	6.32311709211898	6.32311709211898	4.24690871197295	4.24690871197295	2.64755186752747	2.64755186752747	-3.45	1619978.74485366	19.3154250055859	7.65580791169941	3.65192748123215	160.246342151146	29.2104590291756	35.1898519605266	16.9278140584683
CHEMBL479500	C=C(C)C(O)Cc1c(O)cc(OC)c(C(=O)/C=C/c2ccc(O)cc2)c1O	12.6307919186193	-0.980846939697534	12.6307919186193	0.012889739229026	0.33872468098362	370.401	348.225	370.141638424	142	0	0.192852210893435	-0.507966250779788	0.507966250779788	0.192852210893435	1.22222222222222	1.85185185185185	2.40740740740741	16.4672630106272	9.96113901157186	2.23592183328556	-2.16552194415371	2.39152856787968	-2.12371118452033	6.10584448490481	0.103692870247331	2.4225888156565	880.535112417263	20.1374637225752	15.1383666788177	15.1383666788177	12.7392898606164	8.20894714692855	8.20894714692855	6.15550400014718	6.15550400014718	4.0989330557276	4.0989330557276	2.48096571121025	2.48096571121025	-3.25	716047.633836407	20.0667023773084	8.42069294342022	4.67988742572188	156.845772629097	25.1629725331629	28.5614988248326	5.78324494636494
CHEMBL4519502	C=C(C)C(O)Cc1c(O)ccc(C(=O)/C=C/c2ccc(C)cc2)c1O	12.3804524124465	-0.911803206162042	12.3804524124465	0.018059115557763	0.42542630115215	338.403	316.227	338.151809184	130	0	0.189085817181064	-0.507528889231001	0.507528889231001	0.189085817181064	1.16	1.8	2.4	16.2747643587589	9.97031453398936	2.18705307746644	-2.14123337957576	2.3252862503863	-2.11810769972379	6.0853917652959	0.103999170618697	2.2745134765022	816.534848249076	18.5601134533856	14.3602550620435	14.3602550620435	11.7906014556327	7.95630124681611	7.95630124681611	6.13395136487732	6.13395136487732	3.99431431070762	3.99431431070762	2.33257329123975	2.33257329123975	-2.85	288506.728168181	18.488108588462	7.8143598615917	4.58045108064176	146.937993647394	15.3195821845221	11.4990236665678	5.78324494636494
CHEMBL4524215	C=C(C)C(O)Cc1c(O)ccc(C(=O)/C=C/c2ccc(Cl)cc2)c1O	12.3543893123093	-0.924294987884593	12.3543893123093	0.032719609384923	0.41200279814461	358.821	339.669	358.097186768	130	0	0.189085817221361	-0.507528889231001	0.507528889231001	0.189085817221361	1.2	1.84	2.44	35.4956916103813	9.97061687638946	2.18711611353705	-2.14121099517012	2.32555191391085	-2.11810464738217	6.30135275470847	0.103999291523473	2.2745134765022	822.334952229682	18.5601134533856	13.7382195350527	14.4941484810712	11.7906014556327	7.64528348332073	8.02324795632995	5.77481898592369	6.21125476639567	3.78696913504403	4.03894545038352	2.22890070340796	2.3548888610777	-2.56	288506.728168181	18.7740167037473	8.01039674000138	4.7182158882545	150.876317759879	15.3195821845221	11.4990236665678	5.78324494636494
CHEMBL4513627	C=C(C)C(O)Cc1c(O)ccc(C(=O)/C=C/c2ccc(F)cc2)c1O	12.8722079099686	-0.947306164741924	12.8722079099686	7.12815990597804E-05	0.425663920209713	342.366	323.214	342.126737308	130	0	0.189085817271177	-0.507528889231001	0.507528889231001	0.189085817271177	1.2	1.84	2.44	19.1421439289678	9.97058679971175	2.18717313753284	-2.14119600069116	2.32526961165297	-2.11810915436799	6.08534661670629	0.103998789110206	2.2745134765022	822.334952229682	18.5601134533856	13.7382195350527	13.7382195350527	11.7906014556327	7.64528348332073	7.64528348332073	5.77481898592369	5.77481898592369	3.78696913504403	3.78696913504403	2.22890070340796	2.22890070340796	-2.92	288506.728168181	18.4191113420579	7.76724531347552	4.54743476286326	144.738586935923	15.3195821845221	17.3162445076137	5.78324494636494
CHEMBL3815138	C=C(C)C(O)Cc1c(O)ccc(C(=O)/C=C/c2ccccc2)c1O	12.3135156840514	-0.910173247801315	12.3135156840514	0.01734171427218	0.431803916551432	324.376	304.216	324.13615912	124	0	0.189085817171329	-0.507528889231001	0.507528889231001	0.189085817171329	1.16666666666667	1.83333333333333	2.45833333333333	16.2747614770125	9.97063175443131	2.18682733143461	-2.14117529431087	2.32506000238819	-2.11810191669914	6.08532448233111	0.103999343807465	2.28714275578129	775.725899918418	17.6898699653825	13.4376053312331	13.4376053312331	11.3967546055153	7.54561764429315	7.54561764429315	5.63395136487732	5.63395136487732	3.71653653292985	3.71653653292985	2.21915929766601	2.21915929766601	-2.85	203001.895211106	17.5030209071129	7.61546637844634	4.11584019612161	140.573051532997	15.3195821845221	11.4990236665678	5.78324494636494
CHEMBL4450220	C=C(C)C(O)Cc1c(O)ccc(C(=O)/C=C/c2ccccc2)c1OC	12.5524045729403	-0.828691766319834	12.5524045729403	0.027093550255527	0.457999760942083	338.403	316.227	338.151809184	130	0	0.18909392089167	-0.507528757565633	0.507528757565633	0.18909392089167	1.24	1.92	2.52	16.4672520784915	9.96902126435226	2.19967868470464	-2.16561119528439	2.33467839360617	-2.13064138262051	6.0865457195935	0.103959894112744	2.35519507714663	791.043390428602	18.396976746569	14.398640026197	14.398640026197	11.9347594079761	7.93438328223897	7.93438328223897	5.8185928575912	5.8185928575912	3.89840703670934	3.89840703670934	2.43530090647988	2.43530090647988	-2.85	346312.63606935	18.488108588462	8.30803883913131	4.58045108064176	147.257305124705	14.9499177434815	11.4990236665678	5.78324494636494
CHEMBL4474302	C=C(C)C(O)Cc1c(OC(C)=O)ccc(C(=O)/C=C/c2ccccc2)c1O	12.5095978206097	-0.948684207740846	12.5095978206097	0.034425047605513	0.256655346955543	366.413	344.237	366.146723804	140	0	0.307535957402416	-0.506746432395824	0.506746432395824	0.307535957402416	1.14814814814815	1.81481481481482	2.40740740740741	16.5355487170304	9.96913549110871	2.20758318077682	-2.16261963315616	2.33675305866319	-2.14129995139156	6.08604120066045	-0.131474963670593	2.38782396165674	881.076192219813	19.9743270157587	15.3068883166609	15.3068883166609	12.7906014556327	8.43438328223897	8.43438328223897	6.20660542035563	6.20660542035563	3.95196883512831	3.95196883512831	2.45778854759229	2.45778854759229	-3.18	765361.688280018	20.1358275441357	8.96122948215505	5.39490454049745	157.783769339145	14.9499177434815	11.4990236665678	5.78324494636494
CHEMBL4435262	C=C(C)C(O)Cc1c(OC)ccc(C(=O)/C=C/c2ccccc2)c1O	12.4426610922147	-0.828691766319833	12.4426610922147	0.11890828572782	0.457999760942083	338.403	316.227	338.151809184	130	0	0.189085819153367	-0.506746857734986	0.506746857734986	0.189085819153367	1.24	1.92	2.52	16.4664814465293	9.96959698658442	2.19467312946461	-2.16016429525374	2.33236917058113	-2.12672418659023	6.08547867523274	0.103994742193187	2.33121494411692	791.043390428602	18.396976746569	14.398640026197	14.398640026197	11.9347594079761	7.93438328223897	7.93438328223897	5.8170858691744	5.8170858691744	3.91819669725254	3.91819669725254	2.3985629524862	2.3985629524862	-2.85	348645.066528011	18.488108588462	8.30803883913131	4.58045108064176	147.257305124705	14.9499177434815	11.4990236665678	5.78324494636494
CHEMBL2419873	C=C(C)[C@@H](C)C[C@@H](O)[C@@H](C)[C@H]1CC[C@@]2(C)[C@@H]3CCC4=C(C[C@]35O[C@@H]5C[C@]12C)C(=O)C=CC4(C)C	12.9929554574638	-0.296028602697074	12.9929554574638	0.042872789072856	0.357496128024258	466.706	420.338	466.344695332	188	0	0.181124446457577	-0.392818998065515	0.392818998065515	0.181124446457577	1.20588235294118	1.91176470588235	2.58823529411765	16.6159832311725	9.47554081240662	2.76133603053186	-2.54875882574194	2.75759198789031	-2.54220998452908	6.0578431994067	-0.111799713995428	1.43352272208234	971.161509620866	24.8445705037617	22.5393665794371	22.5393665794371	15.7661455219196	13.7401377170284	13.7401377170284	13.7996573862705	13.7996573862705	11.8204184924284	11.8204184924284	9.10153558933533	9.10153558933533	-1.19	35081068.8513877	24.5020224644553	7.65401799489751	3.24814699928976	206.658850677276	9.84339034864076	5.60105081098369	5.78324494636494
CHEMBL556137	C=C(C)[C@@H](CC=C(C)C)C[C@@]12C[C@@H](CC=C(C)C)C(C)(C)[C@]3(C=CC(C)(C)OC3=C(C(=O)c3ccccc3)C1=O)C2=O	15.2493608276644	-1.36782513699924	15.2493608276644	0.001031798521878	0.12909781155988	568.798	520.414	568.355260016	224	0	0.199595884293675	-0.485798352812025	0.485798352812025	0.199595884293675	0.976190476190476	1.5952380952381	2.16666666666667	16.5077726952524	9.39595632452837	2.72969591904402	-2.61981425065832	2.68111869305276	-2.67251638757627	6.34773116507118	-0.170100547967491	2.07092576257773	1422.22897553061	31.2503478976975	27.0193800288741	27.0193800288741	19.4981963294885	15.2568383841478	15.2568383841478	14.3909755607139	14.3909755607139	9.94743458196166	9.94743458196166	7.23410835804897	7.23410835804897	-3.27	756771257.735841	31.6609788732916	11.0960015997461	5.11671046869619	252.242153688318	4.73686295380005	22.3483106821059	17.3497348390948
CHEMBL4227436	C=C(C)[C@@H](CC=C(C)C)C[C@]12C[C@@H](CC=C(C)C)C(C)(C)[C@](CC=C(C)C)(C1=O)C(O)=C(C(=O)c1ccccc1)C2=O	15.1690367535903	-1.44814921107332	15.1690367535903	0.079292275552197	0.124439725300385	570.814	520.414	570.37091008	226	0	0.199573888114585	-0.510304328108777	0.510304328108777	0.199573888114585	0.952380952380952	1.52380952380952	2.04761904761905	16.2652838221754	9.39313254055792	2.71868446322179	-2.6057062735077	2.66943629188536	-2.66337194539959	6.34406994821567	-0.170571167683103	2.43298790695951	1371.02374302657	31.6205913857006	27.1881018459071	27.1881018459071	19.5231403558708	15.2119901045629	15.2119901045629	13.9545290610826	13.9545290610826	9.83301470228549	9.83301470228549	7.02288951998726	7.02288951998726	-3.27	616892458.6443	33.2347401254144	12.5325897935718	5.82386937140408	252.928673364536	5.10652739484071	11.3322694017254	17.3497348390948
CHEMBL480883	C=C(C)[C@@H]1CC[C@]2(C(=O)O)CC[C@]3(C)[C@H](CC[C@@H]4[C@@](C)(CC(=O)O)[C@H](C(C)(C)C(=O)O)CC[C@]43C)[C@@H]12	12.7583882079852	-1.02300622220626	12.7583882079852	0.035453449126564	0.357744726550457	502.692	456.324	502.329439192	202	0	0.309445706516894	-0.481215039062209	0.481215039062209	0.309445706516894	0.888888888888889	1.52777777777778	2.05555555555556	16.3738928476525	9.32947486884894	2.71385296596831	-2.70680484180111	2.76241595490994	-2.65686119858511	5.76274749982966	-0.232801080807625	1.81831951064877	983.923553321852	27.0601134533856	23.0242048157051	23.0242048157051	16.4872116355612	13.8284523337845	13.8284523337845	14.2443944270933	14.2443944270933	12.7132980138969	12.7132980138969	10.7859280069652	10.7859280069652	-1.85	45880570.4232907	27.1919364947677	8.32630213190173	3.37441507124663	215.476912255749	15.3195821845221	0	0
CHEMBL4073769	C=C(C)[C@@H]1CC[C@]2(C(=O)O)CC[C@]3(C)[C@H](CC[C@@H]4[C@@]5(C)C/C(=C/C=C/c6ccccc6)C(=O)C(C)(C)[C@@H]5CC[C@]43C)[C@@H]12	13.9754851804265	-0.584982063961804	13.9754851804265	0.03727662824389	0.290597726093817	568.842	516.426	568.391645524	226	0	0.309445706516894	-0.480813640769122	0.480813640769122	0.309445706516894	0.904761904761905	1.61904761904762	2.28571428571429	16.3682983768811	9.31839542148703	2.71891807145784	-2.71843894610175	2.771484282111	-2.66533936595924	6.00790277316896	-0.231507966258054	1.3753713298589	1350.59747876427	30.2943179720676	26.8403314877583	26.8403314877583	19.7214873231811	16.5818151314318	16.5818151314318	16.3363328981056	16.3363328981056	14.4638435869175	14.4638435869175	12.3478735205793	12.3478735205793	-2.42	1964926646.13617	29.6428603620331	9.79559941896125	3.89798756511456	253.49380598267	5.10652739484071	0	5.78324494636494
CHEMBL4092841	C=C(C)[C@@H]1CC[C@]2(C(=O)O)CC[C@]3(C)[C@H](CC[C@@H]4[C@@]5(C)C/C(=C\c6ccc(F)cc6)C(=O)C(C)(C)[C@@H]5CC[C@]43C)[C@@H]12	13.9642263620843	-0.608722267717733	13.9642263620843	0.032719946775006	0.296208340070364	560.794	511.402	560.366573648	222	0	0.309445706516894	-0.480813640769122	0.480813640769122	0.309445706516894	0.926829268292683	1.60975609756098	2.24390243902439	19.142148615348	9.31832564732133	2.71910469983876	-2.71848390784826	2.77183685512566	-2.6652865914156	6.03922350632809	-0.231441396237639	1.4127459974349	1323.90313630667	29.7503478976975	25.9862451531986	25.9862451531986	19.1153341732985	16.0148143037927	16.0148143037927	16.0957546633861	16.0957546633861	14.2890890689721	14.2890890689721	12.2505010739304	12.2505010739304	-2.23	1047244570.18247	28.8693281755228	9.13438859204785	3.73361342048479	245.619060188987	5.10652739484071	5.8172208410459	5.78324494636494
CHEMBL4100578	C=C(C)[C@@H]1CC[C@]2(C(=O)O)CC[C@]3(C)[C@H](CC[C@@H]4[C@@]5(C)C/C(=C\c6ccc(OC)cc6)C(=O)C(C)(C)[C@@H]5CC[C@]43C)[C@@H]12	14.0697819176399	-0.591651955217733	14.0697819176399	0.015335608780549	0.288817027950592	572.83	520.414	572.386560144	228	0	0.309445706516894	-0.496767824195137	0.496767824195137	0.309445706516894	0.928571428571429	1.61904761904762	2.23809523809524	16.4653716657335	9.31832554142948	2.7191370475348	-2.71848404272033	2.77190891820583	-2.66528626812	6.03939742510435	-0.231441399085208	1.40058515559091	1337.04154504202	30.4574546788841	27.0165289706533	27.0165289706533	19.6533389757592	16.4382045029839	16.4382045029839	16.3173631787776	16.3173631787776	14.5348859351859	14.5348859351859	12.3916311403274	12.3916311403274	-2.36	1803171924.26815	29.7002092727483	9.5682674675136	3.77871709826929	252.932012129964	9.84339034864076	5.74951183328391	5.78324494636494
CHEMBL4062478	C=C(C)[C@@H]1CC[C@]2(C(=O)O)CC[C@]3(C)[C@H](CC[C@@H]4[C@@]5(C)C/C(=C\c6ccc(OC)cc6)[C@H](O)C(C)(C)[C@@H]5CC[C@]43C)[C@@H]12	12.9638799973322	-0.580054159074482	12.9638799973322	0.076168942113883	0.352776639162784	574.846	520.414	574.402210208	230	0	0.309445706516894	-0.496767824206639	0.496767824206639	0.309445706516894	0.928571428571429	1.61904761904762	2.23809523809524	16.465384616369	9.31736418192026	2.71852211172262	-2.72465688468554	2.774232116864	-2.66875740013097	5.75919689838414	-0.240271130343295	1.3963225831095	1292.41502287179	30.4574546788841	27.132844544879	27.132844544879	19.6533389757592	16.5696295166888	16.5696295166888	16.5401314084537	16.5401314084537	14.7657688981226	14.7657688981226	12.5967751429434	12.5967751429434	-2.07	1803171924.26815	29.9774909433271	9.71456345408423	3.84901661910767	253.564723782116	14.9499177434815	5.74951183328391	0
CHEMBL4094641	C=C(C)[C@@H]1CC[C@]2(C(=O)O)CC[C@]3(C)[C@H](CC[C@@H]4[C@@]5(C)C/C(=C\c6ccc([N+](=O)[O-])cc6)[C@H](O)C(C)(C)[C@@H]5CC[C@]43C)[C@@H]12	12.9536382099854	-0.615379679907816	12.9536382099854	0.012812539367599	0.207829396364473	589.817	538.409	589.376723732	234	0	0.309445706516894	-0.480813640769122	0.480813640769122	0.309445706516894	0.953488372093023	1.62790697674419	2.23255813953488	16.6283117536689	9.31736402138847	2.71859984090607	-2.72465553419996	2.77426746992763	-2.66875747131886	5.75922744012271	-0.384442080273899	1.39164823584919	1379.51398915908	31.3276981668872	26.9883064308428	26.9883064308428	20.0260177758214	16.5460122504131	16.5460122504131	16.6156136776584	16.6156136776584	14.753873583417	14.753873583417	12.5889027208515	12.5889027208515	-2.47	2546822528.38932	30.5516684099694	9.7630444010481	4.03075564487269	256.739212160713	10.2130547896814	0	0
CHEMBL4088489	C=C(C)[C@@H]1CC[C@]2(C(=O)O)CC[C@]3(C)[C@H](CC[C@@H]4[C@@]5(C)C/C(=C\c6cccc([N+](=O)[O-])c6)[C@H](O)C(C)(C)[C@@H]5CC[C@]43C)[C@@H]12	12.9560478200713	-0.621790406982176	12.9560478200713	0.03738009149941	0.207829396364473	589.817	538.409	589.376723732	234	0	0.309445706516894	-0.480813640769122	0.480813640769122	0.309445706516894	1	1.72093023255814	2.37209302325581	16.6283180892391	9.31736356099014	2.71862777916942	-2.72465171506274	2.77429569249082	-2.66875783342732	5.75925289871799	-0.384447816229676	1.40670015774278	1396.76398915908	31.3276981668872	26.9883064308428	26.9883064308428	20.0260177758214	16.5460122504131	16.5460122504131	16.6190680013524	16.6190680013524	14.7309959950722	14.7309959950722	12.6247796122244	12.6247796122244	-2.47	2525514315.82536	30.5516684099694	9.7630444010481	4.03075564487269	256.739212160713	10.2130547896814	0	0
CHEMBL4060265	C=C(C)[C@@H]1CC[C@]2(C(=O)O)CC[C@]3(C)[C@H](CC[C@@H]4[C@@]5(C)C/C(=C\c6cccc7ccccc67)C(=O)C(C)(C)[C@@H]5CC[C@]43C)[C@@H]12	14.3074448994993	-0.591560010967565	14.3074448994993	0.01346415186445	0.284954014955113	592.864	540.448	592.391645524	234	0	0.309445706516894	-0.480813640769122	0.480813640769122	0.309445706516894	0.863636363636364	1.59090909090909	2.31818181818182	16.3683018125439	9.31831405046869	2.71927663480953	-2.71849045106033	2.77214847260972	-2.66528931030623	6.0567678975003	-0.231441107619605	1.30540936223055	1590.49517588872	31.4490185104468	27.8403314877583	27.8403314877583	20.7046505707755	17.3258320672881	17.3258320672881	17.1125791127909	17.1125791127909	15.231280985522	15.231280985522	13.054345273437	13.054345273437	-2.68	6568696935.47304	29.9993529638318	9.6627366232282	3.73579044571323	264.135189317796	5.10652739484071	0	5.78324494636494
CHEMBL4103041	C=C(C)[C@@H]1CC[C@]2(C(=O)O)CC[C@]3(C)[C@H](CC[C@@H]4[C@@]5(C)C/C(=C\c6cccnc6)C(=O)C(C)(C)[C@@H]5CC[C@]43C)[C@@H]12	13.950955544498	-0.586340107753156	13.950955544498	0.024996889959688	0.307031336386664	543.792	494.4	543.371244428	216	0	0.309445706516894	-0.480813640769122	0.480813640769122	0.309445706516894	1	1.75	2.4	16.3682977056873	9.31833031554073	2.71905895872922	-2.71847560130675	2.7717511108606	-2.66528753302769	6.03892237415105	-0.231441393016215	1.41980854358458	1279.96739209838	28.8801044096945	25.5554942756894	25.5554942756894	18.7214873231811	15.7648795775928	15.7648795775928	15.8305620380869	15.8305620380869	14.1034985009557	14.1034985009557	12.1528432786492	12.1528432786492	-2.23	735187256.290931	27.9161641945278	8.88437252374571	3.46160747217244	240.673172767007	5.10652739484071	0	5.78324494636494
CHEMBL4074845	C=C(C)[C@@H]1CC[C@]2(C(=O)O)CC[C@]3(C)[C@H](CC[C@@H]4[C@@]5(C)C/C(=C\c6ccsc6)C(=O)C(C)(C)[C@@H]5CC[C@]43C)[C@@H]12	13.8966400683076	-0.575610224083712	13.8966400683076	0.060525163769212	0.302720746817505	548.833	500.449	548.332416396	212	0	0.309445706516894	-0.480813640769122	0.480813640769122	0.309445706516894	1	1.74358974358974	2.38461538461538	32.1333883086934	9.31833522427275	2.71903473418212	-2.71847260723302	2.7717978984235	-2.66528184763897	7.07579402544371	-0.231441314110392	1.42245620816896	1240.40749421881	28.1729976285079	24.9391787014637	25.7556752823914	18.2214873231811	15.3865529855562	16.3293620271382	15.6008867636571	16.3809200780045	13.9622670122837	14.6637329064992	12.0486148882905	12.6666282109574	-1.68	494068434.722969	27.4879275016885	8.66304149698489	3.45218453654955	239.093888056472	5.10652739484071	0	5.78324494636494
CHEMBL517089	C=C(C)[C@@H]1CC[C@]2(C(=O)O)CC[C@]3(C)[C@H](CC[C@@H]4[C@@]5(C)C=C(O)C(=O)C(C)(C)[C@@H]5CC[C@]43C)[C@@H]12	12.9167959639992	-0.601672984895162	12.9167959639992	0.042273124527589	0.429625827566579	468.678	424.326	468.323959888	188	0	0.309445706516928	-0.504573437122572	0.504573437122572	0.309445706516928	0.941176470588235	1.61764705882353	2.23529411764706	16.3683686709797	9.32624262579439	2.71588989852793	-2.70954479034091	2.76525811682006	-2.65912991385595	5.98378182226532	-0.221836240187971	1.60886169719635	991.764376946238	25.0601134533856	22.0389864177443	22.0389864177443	15.6658444305153	13.5209648788056	13.5209648788056	14.0876355346112	14.0876355346112	12.8051156936062	12.8051156936062	10.9886651524887	10.9886651524887	-1.58	27414919.2923442	24.1293425563797	7.00621014047348	2.61098341040524	204.825722217796	10.2130547896814	0	5.75916487165618
CHEMBL505945	C=C(C)[C@@H]1CC[C@]2(C(=O)O)CC[C@]3(C)[C@H](CC[C@@H]4[C@@]5(C)C=C(OC(C)=O)C(=O)C(C)(C)[C@@H]5CC[C@]43C)[C@@H]12	13.4252681862214	-0.625255399954849	13.4252681862214	0.002327333711262	0.3276715997391	510.715	464.347	510.334524572	204	0	0.309445706516928	-0.480813640769122	0.480813640769122	0.309445706516928	0.918918918918919	1.59459459459459	2.18918918918919	16.5402248765339	9.32618597212727	2.71713376878993	-2.7098588860117	2.76607707261844	-2.65971715572968	6.00355720455959	-0.222065987027967	1.60863304126887	1100.4576718626	27.3445705037617	23.9082694031721	23.9082694031721	17.0596912806326	14.4097305167514	14.4097305167514	14.6602895900895	14.6602895900895	13.0443293340361	13.0443293340361	11.19465120271	11.19465120271	-1.91	102774488.870654	26.6873855454622	8.05107490451169	3.24002542611106	222.036440023944	9.84339034864076	0	5.75916487165618
CHEMBL431525	C=C(C)[C@@H]1CC[C@]2(C(=O)O)CC[C@]3(C)[C@H](CC[C@@H]4[C@@]5(C)CCC(=O)C(C)(C)[C@@H]5CC[C@]43C)[C@@H]12	12.9040644825177	-0.547417566308484	12.9040644825177	0.163841529667423	0.445425876975069	454.695	408.327	454.344695332	184	0	0.309445706516894	-0.480813640769122	0.480813640769122	0.309445706516894	0.878787878787879	1.57575757575758	2.21212121212121	16.3682855265399	9.32057587371541	2.71531576741344	-2.71763462034831	2.7686405260901	-2.66320640253231	5.8516366724631	-0.234743890572482	1.57180823702367	902.217786164893	24.1898699653825	21.9286361154278	21.9286361154278	15.2551608279923	13.6771145930526	13.6771145930526	14.2919029593749	14.2919029593749	13.2393675984486	13.2393675984486	11.312462727711	11.312462727711	-1.12	18890622.5732402	23.6139167222837	6.97289959792553	2.6883372398819	200.721091497784	5.10652739484071	5.78324494636494	0
CHEMBL269277	C=C(C)[C@@H]1CC[C@]2(C(=O)O)CC[C@]3(C)[C@H](CC[C@@H]4[C@@]5(C)CC[C@H](O)C(C)(C)[C@@H]5CC[C@]43C)[C@@H]12	12.7551359888239	-0.5377183009274	12.7551359888239	0.02022844442848	0.4360977414317	456.711	408.327	456.360345396	186	0	0.309445706516894	-0.480813640769122	0.480813640769122	0.309445706516894	0.818181818181818	1.51515151515152	2.15151515151515	16.3683281645737	9.31973630691351	2.71485690125296	-2.72318465867189	2.77055993827348	-2.66629360613311	5.75880275941522	-0.247676760064333	1.56519171764503	860.603022940706	24.1898699653825	22.0449516896536	22.0449516896536	15.2551608279923	13.8245593720332	13.8245593720332	14.5228789032591	14.5228789032591	13.4722024486862	13.4722024486862	11.5017280889144	11.5017280889144	-0.83	18890622.5732402	23.8906325091119	7.10993562979844	2.75202312256226	201.353803149937	10.2130547896814	0	0
CHEMBL312687	C=C(C)[C@@H]1CC[C@]2(C(=O)O)CC[C@]3(C)[C@H](CC[C@@H]4[C@@]5(C)CC[C@H](OC(C)=O)C(C)(C)[C@@H]5CC[C@]43C)[C@@H]12	12.8193619948081	-0.55339897553845	12.8193619948081	0.00466115342423	0.320354297609259	498.748	448.348	498.37091008	202	0	0.309445706516894	-0.480813640769122	0.480813640769122	0.309445706516894	0.805555555555556	1.5	2.11111111111111	16.5435450636459	9.31961109386654	2.71719295270448	-2.7235471962306	2.77179336486438	-2.6679793394825	5.75903709723698	-0.249798645791929	1.5216599208232	967.202427318938	26.4743270157586	23.9142346750813	23.9142346750813	16.6490076781097	14.7103110331454	14.7103110331454	15.1051558234099	15.1051558234099	13.7401858382152	13.7401858382152	11.8993979542756	11.8993979542756	-1.32	70050161.0656741	26.2936164578987	8.08993432987068	3.1723516241076	218.564520956084	9.84339034864076	6.1039663877483	0
CHEMBL519610	C=C(C)[C@@H]1CC[C@]2(C(=O)O)CC[C@]3(C)[C@H](CC[C@@H]4[C@@]5(C)[C@@H](O)OC(=O)C(C)(C)[C@@H]5CC[C@]43C)[C@@H]12	12.7403062181025	-1.08412088214916	12.7403062181025	0.016991803665911	0.391321925710367	472.666	428.314	472.318874508	190	0	0.313633927139047	-0.480813640769122	0.480813640769122	0.313633927139047	0.941176470588235	1.61764705882353	2.23529411764706	16.639889025327	9.32876565295484	2.73555813164242	-2.71679386411324	2.76730484277229	-2.69533972990311	5.77616813989215	-0.307121384358451	1.59302768509076	938.805450843756	25.0601134533856	21.9472347082082	21.9472347082082	15.6758811316473	13.4567082418354	13.4567082418354	13.9866018502092	13.9866018502092	12.8164071029538	12.8164071029538	10.8057155837978	10.8057155837978	-1.36	28230070.2575121	24.3395289944891	7.1090456205274	2.60564860491017	204.263928365091	14.9499177434815	0	0
CHEMBL1644817	C=C(C)[C@@H]1CC[C@]2(C(=O)O)CC[C@]3(C)[C@H](CC[C@@H]4[C@@]5(C)[C@H](C(=O)O)[C@H](O)C(C)(C)[C@@H]5CC[C@]43C)[C@@H]12	12.7708770782188	-0.862241717968178	12.7708770782188	0.04931358654573	0.424713992117291	486.693	440.325	486.334524572	196	0	0.309445706516894	-0.480939284642575	0.480939284642575	0.309445706516894	0.828571428571429	1.48571428571429	2.05714285714286	16.3735218503247	9.33527494519306	2.75428225787317	-2.70147718211881	2.78581151977668	-2.65116067503056	5.76078681559303	-0.227879119892541	1.61686768123183	969.793674517396	25.9303569413886	22.5635502824339	22.5635502824339	16.1034014865759	13.9011722364809	13.9011722364809	14.5893586582546	14.5893586582546	13.580692463452	13.580692463452	11.7846798943263	11.7846798943263	-1.36	42081547.8122388	25.296303184371	7.35788715486195	2.74581255794902	210.309559002176	15.3195821845221	0	0
CHEMBL1644925	C=C(C)[C@@H]1CC[C@]2(C(=O)O)CC[C@]3(C)[C@H](CC[C@@H]4[C@@]5(C)[C@H](C(=O)OC)[C@H](OC(C)=O)C(C)(C)[C@@H]5CC[C@]43C)[C@@H]12	13.5914876438663	-0.650378559156291	13.5914876438663	0.045748850466113	0.3152084318089	542.757	492.357	542.36073932	218	0	0.312539277482094	-0.480813640769122	0.480813640769122	0.312539277482094	0.846153846153846	1.51282051282051	2.07692307692308	16.554248205957	9.33524609206149	2.76302860630634	-2.70130465238383	2.78891230940946	-2.65161473183724	5.76946328589042	-0.228319289950286	1.62046761834951	1093.75236473588	28.9219207729514	25.3938679628256	25.3938679628256	18.035253139154	15.175689535539	15.175689535539	15.3594767335336	15.3594767335336	14.0207098697426	14.0207098697426	12.2649564295259	12.2649564295259	-1.85	272980017.942859	28.6705313813523	8.82285519640441	3.41248525566659	234.204530400032	14.5802533024408	12.0218724339097	0
CHEMBL444653	C=C(C)[C@@H]1CC[C@]2(C(=O)OC(C)=O)CC[C@]3(C)[C@H](CC[C@@H]4[C@@]5(C)CC[C@H](OC(C)=O)C(C)(C)[C@@H]5CC[C@]43C)[C@@H]12	13.6304731059192	-0.561662864427339	13.6304731059192	0.012263047222498	0.208701060946866	540.785	488.369	540.381474764	218	0	0.319525322954714	-0.461983285146142	0.461983285146142	0.319525322954714	0.717948717948718	1.41025641025641	2.02564102564102	16.5796080529827	9.31956316232361	2.71994977159778	-2.72378087910604	2.77289958073981	-2.6687288148767	5.88253122252966	-0.250094354706714	1.517246841221	1075.45663648551	28.7587840661348	25.7835176605091	25.7835176605091	18.042854528227	15.5990766710912	15.5990766710912	15.6811044339798	15.6811044339798	13.9572118074235	13.9572118074235	12.1153353584526	12.1153353584526	-1.65	262974918.68361	28.8634611926092	9.17814781812332	3.86446001519558	235.775238762232	9.4737259076001	6.1039663877483	0
CHEMBL487010	C=C(C)[C@@H]1CC[C@]2(C(=O)OC)CC[C@]3(C)[C@H](CC[C@@H]4[C@@](C)(CC(=O)O)[C@H](C(C)(C)C(=O)O)CC[C@]43C)[C@@H]12	13.3486659857629	-1.0075533985148	13.3486659857629	0.014585680531523	0.305315907888553	516.719	468.335	516.345089256	208	0	0.31160731111634	-0.481215039062209	0.481215039062209	0.31160731111634	0.945945945945946	1.59459459459459	2.13513513513513	16.5254444817992	9.32942864969368	2.71525157015996	-2.70722589466264	2.76335837691522	-2.65735704471779	5.7806596971059	-0.233280795351586	1.81893619156416	999.657272113934	27.7672202345721	23.985239510669	23.985239510669	17.025216438022	14.2172179717303	14.2172179717303	14.430823486482	14.430823486482	12.8792929467972	12.8792929467972	10.9729555955964	10.9729555955964	-1.85	79094501.2656213	28.1655126775902	8.84156071148168	3.66413996427542	222.161165847457	14.9499177434815	0	0
CHEMBL507945	C=C(C)[C@@H]1CC[C@]2(C(=O)OC)CC[C@]3(C)[C@H](CC[C@@H]4[C@@](C)(CC(=O)OC)[C@H](C(C)(C)C(=O)OC)CC[C@]43C)[C@@H]12	13.4359159991805	-0.722512298741555	13.4359159991805	0.00604934334845	0.20883464109021	544.773	492.357	544.376389384	220	0	0.31160731111634	-0.468980086771281	0.468980086771281	0.31160731111634	0.846153846153846	1.51282051282051	2.07692307692308	16.5314293168839	9.32937401498451	2.71608799278364	-2.70771685885705	2.76399866409488	-2.65789169089652	5.78302706803301	-0.23382811354663	1.81732918932381	1031.21160605978	29.1814337969452	25.9073089005968	25.9073089005968	18.1012260429435	14.9947492476219	14.9947492476219	14.7996466158075	14.7996466158075	13.2603642856658	13.2603642856658	11.2865432136752	11.2865432136752	-1.85	239473105.14342	30.1164877506362	9.9052838717511	4.04029406669959	235.529673030872	14.2105888614001	0	0
CHEMBL520584	C=C(C)[C@@H]1CC[C@]2(C(=O)OC)CC[C@]3(C)[C@H](CC[C@@H]4[C@@]5(C)C=C(O)C(=O)C(C)(C)[C@@H]5CC[C@]43C)[C@@H]12	13.3377488259996	-0.545863583699983	13.3377488259996	0.003106781694669	0.338318936932228	482.705	436.337	482.339609952	194	0	0.311607311116374	-0.504573437122572	0.504573437122572	0.311607311116374	0.971428571428571	1.65714285714286	2.28571428571429	16.5253550896597	9.32619940696484	2.71723706853976	-2.70994140182473	2.76616275729961	-2.65959566495366	5.98381110308887	-0.222549350328588	1.60523145876091	1007.45331515306	25.7672202345721	23.0000211127082	23.0000211127082	16.2038492329761	13.9097305167514	13.9097305167514	14.2740645939999	14.2740645939999	12.9711106265065	12.9711106265065	11.17569274112	11.17569274112	-1.58	47266706.0180798	25.0856235243774	7.47832426198715	2.8599726959084	211.509975809504	9.84339034864076	0	5.75916487165618
CHEMBL450346	C=C(C)[C@@H]1CC[C@]2(C(=O)OC)CC[C@]3(C)[C@H](CC[C@@H]4[C@@]5(C)C=C(OC(C)=O)C(=O)C(C)(C)[C@@H]5CC[C@]43C)[C@@H]12	13.4655712897113	-0.586835805922205	13.4655712897113	0.015976196661986	0.292133925666999	524.742	476.358	524.350174636	210	0	0.311607311116374	-0.468579505199566	0.468579505199566	0.311607311116374	0.894736842105263	1.57894736842105	2.18421052631579	16.5410114069222	9.32614278422504	2.71846152656415	-2.7102528310714	2.76697558868785	-2.66017620274259	6.00358755269533	-0.222768710856739	1.60614522585266	1116.41876737527	28.0516772849483	24.869304098136	24.869304098136	17.5976960830934	14.7984961546973	14.7984961546973	14.8467186494782	14.8467186494782	13.2103242669365	13.2103242669365	11.3816787913413	11.3816787913413	-1.91	176977849.735738	27.6491322617152	8.54293270469498	3.31643612181054	228.720693615651	9.4737259076001	0	5.75916487165618
CHEMBL481268	C=C(C)[C@@H]1CC[C@]2(C(=O)OC)CC[C@]3(C)[C@H](CC[C@@H]4[C@@]5(C)C=C(OC)C(=O)C(C)(C)[C@@H]5CC[C@]43C)[C@@H]12	13.3846957359273	-0.419613583699983	13.3846957359273	0.015239560515309	0.307826136201023	496.732	448.348	496.355260016	200	0	0.311607311116374	-0.493322542144445	0.493322542144445	0.311607311116374	0.916666666666667	1.61111111111111	2.22222222222222	16.5255038278675	9.32615184957684	2.71779076860228	-2.71037941946525	2.76675339712179	-2.65990439852535	5.98792529637886	-0.222652487159037	1.60853886948109	1023.17300051923	26.4743270157586	23.9610558076721	23.9610558076721	16.7418540354368	14.2984961546973	14.2984961546973	14.457199098297	14.457199098297	13.1765521290607	13.1765521290607	11.3026442294216	11.3026442294216	-1.58	80919774.2052408	26.0440809204602	7.96223009960703	2.93533717079167	218.194229401211	9.4737259076001	0	5.75916487165618
CHEMBL519569	C=C(C)[C@@H]1CC[C@]2(C(=O)OC)CC[C@]3(C)[C@H](CC[C@@H]4[C@@]5(C)CC(=O)OC(=O)C(C)(C)[C@@H]5CC[C@]43C)[C@@H]12	13.3601099371107	-0.677483954070353	13.3601099371107	0.020349920149929	0.246982178774867	498.704	452.336	498.334524572	200	0	0.318953990205851	-0.468579505199566	0.468579505199566	0.318953990205851	0.916666666666667	1.61111111111111	2.25	16.580562645748	9.33027445290755	2.72023317440979	-2.70505496883585	2.76578004288862	-2.65300994377826	5.9002400618278	-0.228797144985146	1.59314985593888	1012.43606913747	26.4743270157586	23.4990606101329	23.4990606101329	16.6870124805705	14.1782526666942	14.1782526666942	14.4934603979596	14.4934603979596	13.0538311323758	13.0538311323758	11.2223248198285	11.2223248198285	-1.65	71641351.4748774	25.9769214620705	7.92798014570718	3.03510472866628	216.680412419042	9.4737259076001	0	0
CHEMBL376266	C=C(C)[C@@H]1CC[C@]2(C(=O)OC)CC[C@]3(C)[C@H](CC[C@@H]4[C@@]5(C)CCC(=O)C(C)(C)[C@@H]5CC[C@]43C)[C@@H]12	13.3371817920235	-0.31340009394866	13.3371817920235	0.040545396654479	0.313413688505959	468.722	420.338	468.360345396	190	0	0.31160731111634	-0.468579505199566	0.468579505199566	0.31160731111634	0.882352941176471	1.58823529411765	2.23529411764706	16.5253270992136	9.3205365564966	2.71667054126044	-2.71798256240378	2.76950350114669	-2.66363826766227	5.8517977762746	-0.235212996982208	1.56968534783211	917.637861591439	24.896976746569	22.8896708103917	22.8896708103917	15.7931656304531	14.0658802309984	14.0658802309984	14.4783320187636	14.4783320187636	13.405362531349	13.405362531349	11.4994903163422	11.4994903163422	-1.12	32577083.8388606	24.5689507389858	7.44977371080482	2.76363962265331	207.405345089492	4.73686295380005	5.78324494636494	0
CHEMBL295602	C=C(C)[C@@H]1CC[C@]2(C(=O)OC)CC[C@]3(C)[C@H](CC[C@@H]4[C@@]5(C)CC[C@H](O)C(C)(C)[C@@H]5CC[C@]43C)[C@@H]12	13.3454137666016	-0.301802297805409	13.3454137666016	0.00477562073702	0.343381943792197	470.738	420.338	470.37599546	192	0	0.31160731111634	-0.468579505199566	0.468579505199566	0.31160731111634	0.852941176470588	1.55882352941176	2.20588235294118	16.5253384237279	9.31969761428782	2.7162216410634	-2.72349656654565	2.77140034347698	-2.66669490807124	5.77872182747092	-0.247985126602127	1.56342413796117	875.90285444802	24.896976746569	23.0059863846175	23.0059863846175	15.7931656304531	14.213325009979	14.213325009979	14.7093079626478	14.7093079626478	13.6381973815866	13.6381973815866	11.6887556775457	11.6887556775457	-0.83	32577083.8388606	24.8463427045092	7.59032875944661	2.82756160020627	208.038056741644	9.84339034864076	0	0
CHEMBL508907	C=C(C)[C@@H]1CC[C@]2(C(=O)OC)CC[C@]3(C)[C@H](CC[C@@H]4[C@@]5(C)CC[C@H](OC(C)=O)C(C)(C)[C@@H]5CC[C@]43C)[C@@H]12	13.4096397725859	-0.322496197760673	13.4096397725859	0.013039509625909	0.286481000582768	512.775	460.359	512.386560144	208	0	0.31160731111634	-0.468579505199566	0.468579505199566	0.31160731111634	0.783783783783784	1.48648648648649	2.10810810810811	16.544152554611	9.31957252171505	2.71851439820773	-2.72385570554577	2.77262325133844	-2.66836298392864	5.77892022428612	-0.250076969508739	1.52229983506145	982.807514731953	27.1814337969452	24.8752693700452	24.8752693700452	17.1870124805705	15.0990766710912	15.0990766710912	15.2915848827986	15.2915848827986	13.9061807711155	13.9061807711155	12.0864255429068	12.0864255429068	-1.32	120666305.181134	27.2545927094173	8.5882080042922	3.44550756244284	225.248774547792	9.4737259076001	6.1039663877483	0
CHEMBL481463	C=C(C)[C@@H]1CC[C@]2(C(=O)OC)CC[C@]3(C)[C@H](CC[C@@H]4[C@@]5(C)[C@@H](O)OC(=O)C(C)(C)[C@@H]5CC[C@]43C)[C@@H]12	13.3305839958803	-1.06463052402243	13.3305839958803	0.007471773431595	0.388644599662042	486.693	440.325	486.334524572	196	0	0.313633927139047	-0.468579505199566	0.468579505199566	0.313633927139047	0.971428571428571	1.65714285714286	2.28571428571429	16.6399799977747	9.32872008526828	2.73656181308816	-2.717140743427	2.76818676875315	-2.69556402084556	5.78379480546367	-0.307173983355861	1.59026390411133	954.393529293806	25.7672202345721	22.9082694031721	22.9082694031721	16.2138859341081	13.8454738797813	13.8454738797813	14.1730309095979	14.1730309095979	12.9824020358542	12.9824020358542	10.9927431724291	10.9927431724291	-1.36	48665404.2684251	25.296303184371	7.58378399936722	2.85281009986026	210.948181956798	14.5802533024408	0	0
CHEMBL3414998	C=C(C)[C@@H]1CC[C@]2(C(=O)OCCCCN(CC)CC)CC[C@]3(C)[C@H](CC[C@@H]4[C@@]5(C)CCC(=O)C(C)(C)[C@@H]5CC[C@]43C)[C@@H]12	14.1673819368963	-0.337088168715604	14.1673819368963	0.107989074742998	0.154962209017983	581.926	518.422000000001	581.480794876	238	0	0.311882943995936	-0.465258191689657	0.465258191689657	0.311882943995936	0.880952380952381	1.5952380952381	2.26190476190476	16.5347199925251	9.32052736870107	2.71747629423948	-2.71806734188321	2.77000598460205	-2.66387713354579	5.85187537093039	-0.235646709109713	1.39030943102465	1060.55774434728	30.7169677028779	28.579525093011	28.579525093011	19.7250172830312	17.8092039355529	17.8092039355529	16.8566590902811	16.8566590902811	15.2162299540858	15.2162299540858	12.5821292428597	12.5821292428597	-1.16	1502230295.59045	32.239862808869	11.3275998215945	4.60957014612793	257.719773560471	9.63677268465053	5.78324494636494	0
CHEMBL3414999	C=C(C)[C@@H]1CC[C@]2(C(=O)OCCCCN3CCCC3)CC[C@]3(C)[C@H](CC[C@@H]4[C@@]5(C)CCC(=O)C(C)(C)[C@@H]5CC[C@]43C)[C@@H]12	14.1773819368963	-0.327088168715603	14.1773819368963	0.120334753755344	0.172043027088995	579.91	518.422000000001	579.465144812	236	0	0.311882943995936	-0.465258191689632	0.465258191689632	0.311882943995936	0.880952380952381	1.61904761904762	2.33333333333333	16.5347213401971	9.32052737203862	2.71754577481416	-2.71806732553032	2.77006693375636	-2.66387701273954	5.85188142562905	-0.235646472729816	1.232485062385	1089.8976578871	30.131181265251	27.9937386553841	27.9937386553841	19.8108037206581	17.8949903731798	17.8949903731798	17.3785239349339	17.3785239349339	15.5204860611364	15.5204860611364	13.0485252689677	13.0485252689677	-1.16	2429497267.8289	30.8485798086675	10.7302592410933	4.36772535351351	256.713942406942	9.63677268465053	5.78324494636494	0
CHEMBL3415000	C=C(C)[C@@H]1CC[C@]2(C(=O)OCCCCN3CCCCC3)CC[C@]3(C)[C@H](CC[C@@H]4[C@@]5(C)CCC(=O)C(C)(C)[C@@H]5CC[C@]43C)[C@@H]12	14.2228364823508	-0.329154284418083	14.2228364823508	0.122001420422011	0.16785177278379	593.937	530.433	593.480794876	242	0	0.311882943995936	-0.465258191689632	0.465258191689632	0.311882943995936	0.86046511627907	1.6046511627907	2.32558139534884	16.5347227987016	9.32052735826934	2.71757860761672	-2.71806743011365	2.77010710916195	-2.66387747924268	5.85188672705726	-0.235646867457212	1.21201072426198	1105.76134822316	30.8382880464376	28.7008454365706	28.7008454365706	20.3108037206581	18.3949903731798	18.3949903731798	17.7320773255272	17.7320773255272	15.7704860611364	15.7704860611364	13.2253019642644	13.2253019642644	-1.16	3606803195.27518	31.8074878449521	11.270099343054	4.7539477235992	263.078884521339	9.63677268465053	5.78324494636494	0
CHEMBL3415001	C=C(C)[C@@H]1CC[C@]2(C(=O)OCCCCN3CCOCC3)CC[C@]3(C)[C@H](CC[C@@H]4[C@@]5(C)CCC(=O)C(C)(C)[C@@H]5CC[C@]43C)[C@@H]12	14.206307556731	-0.345683210037917	14.206307556731	0.102001420422011	0.170323769781197	595.909	534.421	595.460059432	242	0	0.311882943995936	-0.465258191689427	0.465258191689427	0.311882943995936	0.906976744186046	1.65116279069767	2.37209302325581	16.5348960089447	9.32052736545882	2.71757855610464	-2.71806742250551	2.77006666086426	-2.66387779251006	5.85188473365521	-0.235647040876602	1.21201072426198	1109.22567675009	30.8382880464376	28.4019869458479	28.4019869458479	20.3108037206581	17.9723406423695	17.9723406423695	17.2837895894432	17.2837895894432	15.4255076155494	15.4255076155494	12.8670652829545	12.8670652829545	-1.2	3606803195.27518	31.7690992767916	11.2483260350457	4.74284672953197	261.827487636449	9.4737259076001	5.78324494636494	0
CHEMBL3414994	C=C(C)[C@@H]1CC[C@]2(C(=O)OCCCN(CC)CC)CC[C@]3(C)[C@H](CC[C@@H]4[C@@]5(C)CCC(=O)C(C)(C)[C@@H]5CC[C@]43C)[C@@H]12	14.1385821762513	-0.340731679360602	14.1385821762513	0.100311080705877	0.167592566771154	567.899	506.411000000001	567.465144812	232	0	0.311883742900023	-0.465207176432831	0.465207176432831	0.311883742900023	0.902439024390244	1.60975609756098	2.26829268292683	16.5347682311815	9.32052759365915	2.71745813718754	-2.71806761875446	2.76995710405637	-2.66389379126364	5.85187087445387	-0.23564924686344	1.4260526046433	1044.79349891627	30.0098609216914	27.8724183118244	27.8724183118244	19.2250172830312	17.3092039355529	17.3092039355529	16.5031056996878	16.5031056996878	14.9662299540858	14.9662299540858	12.4328134938055	12.4328134938055	-1.16	923528095.165335	31.2706336245937	10.775782808617	4.44980928682828	251.354831446075	9.63677268465053	5.78324494636494	0
CHEMBL3414995	C=C(C)[C@@H]1CC[C@]2(C(=O)OCCCN3CCCC3)CC[C@]3(C)[C@H](CC[C@@H]4[C@@]5(C)CCC(=O)C(C)(C)[C@@H]5CC[C@]43C)[C@@H]12	14.1509278552636	-0.328386000348257	14.1509278552636	0.115936080705877	0.184815110086482	565.883	506.411000000001	565.449494748	230	0	0.311883742900045	-0.465207176419483	0.465207176419483	0.311883742900045	0.902439024390244	1.63414634146341	2.34146341463415	16.5347705497699	9.32052760806738	2.71753403982892	-2.7180673831778	2.77002021635109	-2.66389271260253	5.85187706337668	-0.2356486592065	1.26544167032544	1074.06429718574	29.4240744840645	27.2866318741975	27.2866318741975	19.3108037206581	17.3949903731798	17.3949903731798	17.0249705443407	17.0249705443407	15.2704860611364	15.2704860611364	12.8992095199136	12.8992095199136	-1.16	1495035199.90094	29.8914212093987	10.1999513574488	4.21428737865866	250.349000292546	9.63677268465053	5.78324494636494	0
CHEMBL3414996	C=C(C)[C@@H]1CC[C@]2(C(=O)OCCCN3CCCCC3)CC[C@]3(C)[C@H](CC[C@@H]4[C@@]5(C)CCC(=O)C(C)(C)[C@@H]5CC[C@]43C)[C@@H]12	14.2059278552636	-0.330886000348256	14.2059278552636	0.117993693874601	0.179494318974168	579.91	518.422000000001	579.465144812	236	0	0.311883742900045	-0.465207176419483	0.465207176419483	0.311883742900045	0.880952380952381	1.61904761904762	2.33333333333333	16.5347718388424	9.32052759311163	2.71756631812276	-2.71806783463954	2.7700603096238	-2.66389514373657	5.85188235181141	-0.23565065286148	1.24564046307388	1089.8976578871	30.131181265251	27.9937386553841	27.9937386553841	19.8108037206581	17.8949903731798	17.8949903731798	17.3785239349339	17.3785239349339	15.5204860611364	15.5204860611364	13.0759862152102	13.0759862152102	-1.16	2219570640.97887	30.8485798086675	10.7302592410933	4.36772535351351	256.713942406942	9.63677268465053	5.78324494636494	0
CHEMBL3414997	C=C(C)[C@@H]1CC[C@]2(C(=O)OCCCN3CCOCC3)CC[C@]3(C)[C@H](CC[C@@H]4[C@@]5(C)CCC(=O)C(C)(C)[C@@H]5CC[C@]43C)[C@@H]12	14.1859278552636	-0.350886000348257	14.1859278552636	0.09330233584991	0.184930733591859	581.882	522.41	581.444409368	236	0	0.311883742900231	-0.465207176307433	0.465207176307433	0.311883742900231	0.928571428571429	1.66666666666667	2.38095238095238	16.5349941048546	9.32052759348895	2.71756693099032	-2.71806774391573	2.77001878449533	-2.66389705865996	5.85188035401086	-0.235653361644805	1.24564046307388	1093.32401637185	30.131181265251	27.6948801646614	27.6948801646614	19.8108037206581	17.4723406423695	17.4723406423695	16.9302361988499	16.9302361988499	15.1755076155494	15.1755076155494	12.7177495339003	12.7177495339003	-1.2	2219570640.97887	30.8102591483763	10.7088621350339	4.35709597102761	255.462545522052	9.4737259076001	5.78324494636494	0
CHEMBL3414990	C=C(C)[C@@H]1CC[C@]2(C(=O)OCCN(CC)CC)CC[C@]3(C)[C@H](CC[C@@H]4[C@@]5(C)CCC(=O)C(C)(C)[C@@H]5CC[C@]43C)[C@@H]12	14.1080604768308	-0.346625008914646	14.1080604768308	0.088838102625756	0.236016343158862	553.872	494.4	553.449494748	226	0	0.311930298794561	-0.463894282973828	0.463894282973828	0.311930298794561	0.9	1.6	2.25	16.5354113887184	9.32052803542612	2.7174714552939	-2.71806928391804	2.7698928991377	-2.66399641603863	5.85186867315096	-0.235666210838988	1.46181740894762	1029.06063670872	29.3027541405048	27.1653115306379	27.1653115306379	18.7250172830312	16.8092039355529	16.8092039355529	16.1495523090946	16.1495523090946	14.7550655966975	14.7550655966975	12.2472311813024	12.2472311813024	-1.16	566662415.122073	30.3027855499498	10.2337137666546	4.06907659660647	244.989889331678	9.63677268465053	12.3901269108779	0
CHEMBL3414991	C=C(C)[C@@H]1CC[C@]2(C(=O)OCCN3CCCC3)CC[C@]3(C)[C@H](CC[C@@H]4[C@@]5(C)CCC(=O)C(C)(C)[C@@H]5CC[C@]43C)[C@@H]12	14.1236854768308	-0.331000008914646	14.1236854768308	0.109246265891062	0.25778966986037	551.856	494.4	551.433844684	224	0	0.311930298806627	-0.463894279471422	0.463894279471422	0.311930298806627	0.9	1.625	2.325	16.5354208415478	9.32052803582684	2.71756391123624	-2.71806853066605	2.76996114882401	-2.6639910024914	5.85187530087225	-0.235661688002456	1.29865093186777	1058.261481845	28.7169677028779	26.579525093011	26.579525093011	18.8108037206581	16.8949903731798	16.8949903731798	16.6714171537474	16.6714171537474	15.0593217037481	15.0593217037481	12.7136272074104	12.7136272074104	-1.16	915674826.518179	28.9361259257286	9.67944589346151	3.85178989328693	243.984058178149	4.73686295380005	12.3901269108779	0
CHEMBL3414992	C=C(C)[C@@H]1CC[C@]2(C(=O)OCCN3CCCCC3)CC[C@]3(C)[C@H](CC[C@@H]4[C@@]5(C)CCC(=O)C(C)(C)[C@@H]5CC[C@]43C)[C@@H]12	14.1915867113987	-0.334086428667732	14.1915867113987	0.111850432557729	0.248734796320424	565.883	506.411000000001	565.449494748	230	0	0.311930298806627	-0.463894279471538	0.463894279471538	0.311930298806627	0.878048780487805	1.60975609756098	2.31707317073171	16.5354195777128	9.32052799518019	2.7175945177232	-2.71807077270026	2.77000115663363	-2.66400597391955	5.85188056310799	-0.23567232315603	1.28005154244295	1074.06429718574	29.4240744840645	27.2866318741975	27.2866318741975	19.3108037206581	17.3949903731798	17.3949903731798	17.0249705443407	17.0249705443407	15.3093217037481	15.3093217037481	12.8904039027071	12.8904039027071	-1.16	1359928075.5256	29.8914212093987	10.1999513574488	4.21428737865866	250.349000292546	4.73686295380005	12.3901269108779	0
CHEMBL3414993	C=C(C)[C@@H]1CC[C@]2(C(=O)OCCN3CCOCC3)CC[C@]3(C)[C@H](CC[C@@H]4[C@@]5(C)CCC(=O)C(C)(C)[C@@H]5CC[C@]43C)[C@@H]12	14.166895353374	-0.358777786692424	14.166895353374	0.080600432557729	0.26226989119046	567.855	510.399000000001	567.428759304	230	0	0.311930298907923	-0.463894250081825	0.463894250081825	0.311930298907923	0.926829268292683	1.65853658536585	2.36585365853658	16.5359157556922	9.32052802291704	2.71759695153145	-2.71807044169293	2.7699570529018	-2.66401714117753	5.85187854582462	-0.235682345063003	1.28005154244295	1077.45165916425	29.4240744840645	26.9877733834748	26.9877733834748	19.3108037206581	16.9723406423695	16.9723406423695	16.5766828082566	16.5766828082566	14.9643432581612	14.9643432581612	12.5321672213972	12.5321672213972	-1.2	1359928075.5256	29.8531728316326	10.1789411064842	4.20381655204636	249.097603407656	9.4737259076001	12.3901269108779	0
CHEMBL1165148	C=C(C)[C@@H]1CC[C@]2(C(=O)n3cncn3)CC[C@]3(C)[C@H](CC[C@@H]4[C@@]5(C)C=C(O)C(=O)C(C)(C)[C@@H]5CC[C@]43C)[C@@H]12	14.1144154926663	-0.560412566671169	14.1144154926663	0.03749487374144	0.434077496696393	519.730000000001	474.37	519.3460923	206	0	0.254357980072388	-0.504573437122572	0.504573437122572	0.254357980072388	1	1.73684210526316	2.39473684210526	16.2732898346879	9.32579646514497	2.71663766082775	-2.71068278538013	2.76654925166434	-2.66089699865302	5.9839671262289	-0.214662068942994	1.44345893960799	1232.42406247584	27.4658908473214	24.0881141471235	24.0881141471235	17.7383240755867	14.7537604377943	14.7537604377943	14.9276863933364	14.9276863933364	13.4319444824956	13.4319444824956	11.5298981364155	11.5298981364155	-2.24	318264445.228924	26.0069064227181	7.91241386340534	2.95341400515771	226.915464109571	5.10652739484071	12.6546401495291	5.75916487165618
CHEMBL1644924	C=C(C)[C@@H]1CC[C@]2(C=O)CC[C@]3(C)[C@H](CC[C@@H]4[C@@]5(C)[C@H](C(=O)OC)[C@H](OC(C)=O)C(C)(C)[C@@H]5CC[C@]43C)[C@@H]12	13.5817883784853	-0.493494161579029	13.5817883784853	0.019732851473923	0.229297490795856	526.758	476.358	526.3658247	212	0	0.312539277482094	-0.468673635974552	0.468673635974552	0.312539277482094	0.868421052631579	1.55263157894737	2.13157894736842	16.5541593242332	9.3360691561589	2.75815268800064	-2.70157229956196	2.78693418751184	-2.64699250208733	5.76222225453863	-0.223694089547063	1.61407082379159	1045.98512785496	28.0516772849483	25.0240046365152	25.0240046365152	17.6525376379598	15.0223359875474	15.0223359875474	15.2491992985627	15.2491992985627	13.8939497379697	13.8939497379697	12.1568892055257	12.1568892055257	-1.65	190524559.591446	27.8994841450812	8.67261305801269	3.2543224829207	229.410296647836	14.2682630916719	18.3080329570392	0
CHEMBL487011	C=C(C)[C@@H]1CC[C@]2(CO)CC[C@]3(C)[C@H](CC[C@@H]4[C@@](C)(CCO)[C@H](C(C)(C)CO)CC[C@]43C)[C@@H]12	10.6457030994599	-0.126874449938122	10.6457030994599	0.038596387629126	0.412543675775083	460.743	408.327	460.391645524	190	0	0.048991317793999	-0.396354581750078	0.396354581750078	0.048991317793999	0.909090909090909	1.60606060606061	2.18181818181818	16.2555995896045	9.33031014996358	2.69263200793948	-2.71405301594274	2.7605984028761	-2.65046476928634	5.20378261570138	-0.234575276754623	1.76818166891809	759.6406709294	24.4493829893763	22.4207802878731	22.4207802878731	15.3659385855161	13.8474961934825	13.8474961934825	14.3265351699855	14.3265351699855	12.8216835308988	12.8216835308988	10.908571063447	10.908571063447	-0.38	16385601.8223485	25.7051331400354	8.34042718048479	3.3781883375229	202.992345955618	15.3195821845221	0	0
CHEMBL23236	C=C(C)[C@@H]1CC[C@]2(CO)CC[C@]3(C)[C@H](CC[C@@H]4[C@@]5(C)CC[C@H](O)C(C)(C)[C@@H]5CC[C@]43C)[C@@H]12	10.8962131214477	-0.146739213885228	10.8962131214477	0.028958883395211	0.452089245334573	442.728	392.328	442.38108084	182	0	0.059374859630051	-0.395786963879602	0.395786963879602	0.059374859630051	0.8125	1.53125	2.1875	16.2686216426297	9.3200659634828	2.70222972820536	-2.72565482967953	2.7695856993909	-2.66385522838714	5.21072031102389	-0.248930323043633	1.54885073277547	785.701097825443	23.3196264773794	21.8438101803762	21.8438101803762	14.8724453267981	13.8166095856614	13.8166095856614	14.5820734092003	14.5820734092003	13.5337585858343	13.5337585858343	11.5479237447258	11.5479237447258	-0.34	13174983.3386991	23.4041317308197	7.09426493460366	2.66233539328365	197.192281049893	10.2130547896814	0	0
CHEMBL1165136	C=C(C)[C@@H]1CC[C@]2(CO)CC[C@]3(C)[C@H](CC[C@@H]4[C@@]5(C)CC[C@H](OC(=O)n6cncn6)C(C)(C)[C@@H]5CC[C@]43C)[C@@H]12	12.8105406543197	-0.415696847758484	12.8105406543197	0.099769858101387	0.410006396271917	537.789	486.381	537.393042492	216	0	0.435982261495649	-0.443969677331738	0.443969677331738	0.435982261495649	0.974358974358974	1.74358974358974	2.41025641025641	16.5619003018609	9.31994860072687	2.70572355296428	-2.72586652504811	2.77104881146471	-2.66602153203097	5.68596080116611	-0.248727500005254	1.29847804117346	1131.22830971942	28.0098609216914	25.2094344906831	25.2094344906831	18.3387718219869	15.6587636035122	15.6587636035122	15.7787270834475	15.7787270834475	14.3424039960035	14.3424039960035	12.2234594070927	12.2234594070927	-1.69	579474502.853219	27.4784161332761	8.90268098126609	3.57723850184541	234.922032385615	9.84339034864076	18.7586065372774	0
CHEMBL1644923	C=C(C)[C@@H]1CC[C@]2(CO)CC[C@]3(C)[C@H](CC[C@@H]4[C@@]5(C)[C@H](C(=O)OC)[C@H](OC(C)=O)C(C)(C)[C@@H]5CC[C@]43C)[C@@H]12	13.5928650543347	-0.480229698769111	13.5928650543347	0.030176996399264	0.329690589174865	528.774	476.358	528.381474764	214	0	0.312539277482094	-0.468673635974552	0.468673635974552	0.312539277482094	0.894736842105263	1.57894736842105	2.15789473684211	16.5541740714226	9.33567477320382	2.75755287607808	-2.70473055829409	2.78814890913749	-2.64828709629561	5.76175839728371	-0.228694249542838	1.60854018813024	1016.85509427957	28.0516772849483	25.1927264535483	25.1927264535483	17.6525376379598	15.1677397491672	15.1677397491672	15.4186712394748	15.4186712394748	14.0822660068907	14.0822660068907	12.3111520853373	12.3111520853373	-1.36	190524559.591446	28.1788624527249	8.81811863160371	3.32131711713275	230.043008299988	14.5802533024408	12.0218724339097	0
CHEMBL3617711	C=C(C)[C@@H]1CC[C@]2(COC(=O)/C=C/C(=O)O)CC[C@]3(C)[C@H](CC[C@@H]4[C@@]5(C)CC[C@H](O)C(C)(C)[C@@H]5CC[C@]43C)[C@@H]12	12.4125819995397	-1.13526061567123	12.4125819995397	0.038429024024149	0.21902831290953	540.785	488.369	540.381474764	218	0	0.330526181059853	-0.478070749705504	0.478070749705504	0.330526181059853	0.871794871794872	1.58974358974359	2.25641025641026	16.5336018690319	9.32002117604524	2.70491629357054	-2.72559325543494	2.7707528352441	-2.66436428346038	5.90245367484215	-0.249397681672512	1.46808176581122	1059.80385506227	28.5956473593183	25.2232555901471	25.2232555901471	18.122134224572	15.5357197902081	15.5357197902081	15.7032412558378	15.7032412558378	14.0827429336283	14.0827429336283	11.9272638017129	11.9272638017129	-1.62	301427458.122905	28.8924063221469	9.46040569518216	4.10245842940745	235.399035904889	14.9499177434815	0	0
CHEMBL3617707	C=C(C)[C@@H]1CC[C@]2(COC(=O)CCC(=O)N(CC)CC)CC[C@]3(C)[C@H](CC[C@@H]4[C@@]5(C)CC[C@H](O)C(C)(C)[C@@H]5CC[C@]43C)[C@@H]12	12.9912384621247	-0.217815636760251	12.9912384621247	0.021403405772319	0.226245811209858	597.925	534.421	597.475709496	244	0	0.305823174299622	-0.465060273784799	0.465060273784799	0.305823174299622	0.837209302325581	1.53488372093023	2.18604651162791	16.5339451330021	9.32002024277138	2.7051985773852	-2.72561443966751	2.77095674434146	-2.66438965469269	5.80895718315306	-0.249527824162353	1.37517474281864	1095.50459808474	31.587211190881	28.896982176514	28.896982176514	20.1088274320165	17.8788120632785	17.8788120632785	17.1506717677387	17.1506717677387	15.3986158159589	15.3986158159589	12.7647762920729	12.7647762920729	-1.36	2136223624.57379	33.0161818476497	11.4624572625272	4.95682516080764	262.514007312667	14.7433000794912	0	0
CHEMBL3617708	C=C(C)[C@@H]1CC[C@]2(COC(=O)CCC(=O)N3CCCC3)CC[C@]3(C)[C@H](CC[C@@H]4[C@@]5(C)CC[C@H](O)C(C)(C)[C@@H]5CC[C@]43C)[C@@H]12	13.0068634621247	-0.197407473494945	13.0068634621247	0.020567737417101	0.249970627160648	595.909	534.421	595.460059432	242	0	0.305823174311496	-0.465060273784784	0.465060273784784	0.305823174311496	0.837209302325581	1.55813953488372	2.25581395348837	16.5339468031026	9.32002024625019	2.70528098913617	-2.72561442880704	2.77101979593914	-2.66438948863412	5.81094994737571	-0.249527756770744	1.21893532559544	1124.98030721901	31.0014247532541	28.3111957388871	28.3111957388871	20.1946138696434	17.9645985009054	17.9645985009054	17.6725366123915	17.6725366123915	15.7412367842257	15.7412367842257	13.1549951050087	13.1549951050087	-1.36	3546246986.56734	31.6155714365572	10.8720138946396	4.69856765487411	261.508176159138	14.7433000794912	0	0
CHEMBL1761333	C=C(C)[C@@H]1CC[C@]2(COC(=O)CCC(=O)O)CC[C@]3(C)[C@H](CC[C@@H]4[C@@]5(C)CC[C@H](O)C(C)(C)[C@@H]5CC[C@]43C)[C@@H]12	12.4993875550952	-0.95470506011567	12.4993875550952	0.019923754721509	0.269595370748435	542.801	488.369	542.397124828	220	0	0.305891007078143	-0.48121892883051	0.48121892883051	0.305891007078143	0.846153846153846	1.56410256410256	2.23076923076923	16.5341316002002	9.32002032753403	2.70500314217239	-2.72561359057438	2.7708128780278	-2.66438678794727	5.76049327451641	-0.249528735421054	1.45009090150287	1017.05580464066	28.5956473593183	25.4827686141409	25.4827686141409	18.122134224572	15.8321429688717	15.8321429688717	15.9783816719382	15.9783816719382	14.2824682118185	14.2824682118185	12.030349368691	12.030349368691	-1.36	301427458.122905	29.1433252405459	9.59651023512734	4.17328404478737	236.088638937074	14.9499177434815	0	0
CHEMBL1164178	C=C(C)[C@@H]1CC[C@]2(COC(=O)n3ccnn3)CC[C@]3(C)[C@H](CC[C@@H]4[C@@]5(C)CC[C@H](O)C(C)(C)[C@@H]5CC[C@]43C)[C@@H]12	12.7814708884286	-0.419673157546343	12.7814708884286	0.01560122971198	0.410006396271917	537.789	486.381	537.393042492	216	0	0.435631236498737	-0.447262805580079	0.447262805580079	0.435631236498737	0.974358974358974	1.74358974358974	2.43589743589744	16.552027979752	9.32002496687952	2.70519485201556	-2.72555897659176	2.77080774703578	-2.6644526591161	5.68376929381371	-0.248881227379581	1.32824748559783	1131.22830971941	28.0098609216914	25.2094344906831	25.2094344906831	18.3007670195261	15.6706431552809	15.6706431552809	15.8261668486045	15.8261668486045	14.311561673047	14.311561673047	12.1021622345958	12.1021622345958	-1.69	562949904.037395	27.4784161332761	8.90268098126609	3.64359899284771	234.89048595402	9.84339034864076	0	0
CHEMBL1164907	C=C(COC)[C@@H]1CC[C@]2(COC(=O)n3ccnn3)CC[C@]3(C)[C@H](CC[C@@H]4[C@@]5(C)CC[C@H](O)C(C)(C)[C@@H]5CC[C@]43C)[C@@H]12	12.8639660419843	-0.437827735735643	12.8639660419843	0.031531868129506	0.389313195929418	567.815	514.391	567.403607176	228	0	0.43563123649883	-0.447262805524007	0.447262805524007	0.43563123649883	0.975609756097561	1.75609756097561	2.46341463414634	16.552143891294	9.31997959462523	2.70619243850147	-2.72560107654471	2.77107064521292	-2.66472303046969	5.68379186175207	-0.248969618417268	1.33741400314107	1166.68510435308	29.4240744840645	26.3247895623335	26.3247895623335	19.3387718219869	16.2211199709328	16.2211199709328	16.0710751705406	16.0710751705406	14.5326925318903	14.5326925318903	12.2997288020396	12.2997288020396	-1.73	1546411375.09383	29.3466668423619	9.90204429310133	4.06628109425522	246.368973297924	14.5802533024408	0	0
CHEMBL2386784	C=C(c1cc(OC)c(OC)c(OC)c1)c1cc(OC)c(F)cc1OC	13.9282477171564	-0.513155530603222	13.9282477171564	0.101288580246914	0.758611458978782	348.37	327.202	348.137301992	134	0	0.202799030970436	-0.495998738124938	0.495998738124938	0.202799030970436	0.72	1.24	1.68	19.142261458149	9.97122854087686	2.18591256188333	-2.17057580168661	2.42207492877148	-1.9934489038728	5.83522706089959	0.324006862322195	2.61305523159644	760.619299126666	18.5601134533856	14.9357137832736	14.9357137832736	11.9974622203422	7.41379888233536	7.41379888233536	5.07960617814301	5.07960617814301	3.81223235570376	3.81223235570376	2.50710390712955	2.50710390712955	-2.89	358109.657039167	18.4486808635014	7.78742743795085	3.47362873651279	146.086750644614	23.6843147690002	5.74951183328391	23.0657563408976
CHEMBL2386785	C=C(c1ccc(OC)c(O)c1)c1cc(F)c(F)c(OC)c1F	14.2161219765684	-1.40821468698182	14.2161219765684	0.06264172335601	0.870853429845433	310.271	297.167	310.081678936	116	0	0.203208282167853	-0.50423997360094	0.50423997360094	0.203208282167853	1.04545454545455	1.72727272727273	2.27272727272727	19.1605672221366	9.97747469076867	2.21477786961766	-2.1271748790939	2.35243285364734	-2.01289965420545	5.79799493488515	0.345880158525491	2.54493183830623	741.901269516263	16.4387931098259	11.9141114534004	11.9141114534004	10.4002845653655	6.18423591015089	6.18423591015089	4.43234451490755	4.43234451490755	3.17247508722861	3.17247508722861	2.01257639382402	2.01257639382402	-2.63	72862.9275133159	15.7530943933885	6.00923529460873	2.59286705300067	124.776593170952	14.5802533024408	0	28.8829771819435
CHEMBL498271	C=C(c1ccc(OC)c(O)c1)c1cc(OC)c(OC)c(OC)c1	9.93534579110698	0.054251543209877	9.93534579110698	0.054251543209877	0.88385909653196	316.353	296.193	316.13107374	122	0	0.202799030823062	-0.50423997363546	0.50423997363546	0.202799030823062	0.782608695652174	1.34782608695652	1.78260869565217	16.5302780977291	9.98092543058438	2.15503982177379	-2.15451692697909	2.40932651861158	-1.9709065814907	5.81075341906864	0.324017358379579	2.48510182006341	696.342151264342	16.9827631841959	13.6740648844901	13.6740648844901	11.0487738153585	6.91938434121827	6.91938434121827	4.77919647588081	4.77919647588081	3.54050343063969	3.54050343063969	2.29968487982525	2.29968487982525	-2.82	143056.741469765	16.5487980447284	6.95981810923722	3.18186515781335	135.23696164998	24.0539792100409	0	22.9980473331356
CHEMBL846	C=C1/C(=C\C=C2/CCC[C@@]3(C)[C@H]2CC[C@@H]3[C@H](C)CCCC(C)(C)O)C[C@@H](O)C[C@@H]1O	10.1268863377722	-0.615156920679576	10.1268863377722	0.374345946712018	0.519991905035097	416.646	372.294	416.329045268	170	0	0.081130236249502	-0.392669570141623	0.392669570141623	0.081130236249502	1.23333333333333	1.96666666666667	2.66666666666667	16.2858753085624	9.60422916648627	2.49984901544352	-2.44236586732429	2.59511210859266	-2.35682191300893	5.38317146274128	0.059619017114399	1.7009505519737	682.711972628049	22.1040835277556	19.6612672638793	19.6612672638793	14.0096743651066	12.183329016419	12.183329016419	11.3459206697762	11.3459206697762	8.43703013980587	8.43703013980587	6.73706972644372	6.73706972644372	-0.9	3363116.53109312	23.7566309281335	9.30257301400553	5.28536937308356	183.524144701589	15.3195821845221	0	0
CHEMBL4068172	C=C1/C(=C\C=C2/CCC[C@]3(C)C(C(C)CCCC(C)(C)O)CC[C@@H]23)C[C@@H](O)C[C@@H]1O	10.1268863377722	-0.615156920679576	10.1268863377722	0.374345946712018	0.519991905035097	416.646	372.294	416.329045268	170	0	0.081130236249502	-0.392669570141623	0.392669570141623	0.081130236249502	1.23333333333333	1.96666666666667	2.66666666666667	16.2858753085624	9.60422916648626	2.49984901544352	-2.44236586732428	2.59511210859266	-2.35682191300894	5.38317146274128	0.059619017114397	1.7009505519737	682.711972628049	22.1040835277556	19.6612672638793	19.6612672638793	14.0096743651066	12.183329016419	12.183329016419	11.3459206697762	11.3459206697762	8.43703013980587	8.43703013980587	6.73706972644372	6.73706972644372	-0.9	3363116.53109312	23.7566309281335	9.30257301400553	5.28536937308356	183.524144701589	15.3195821845221	0	0
CHEMBL4068950	C=C1C(=C(SC)SC)CC[C@]2(CO)c3ccc(C(C)C)c(OC)c3CC[C@@H]12	10.6144266502897	-0.2233309712774	10.6144266502897	0.175610355253212	0.661588935454372	404.641	372.385	404.184372264	148	0	0.125292124049926	-0.496165678017203	0.496165678017203	0.125292124049926	1.2962962962963	2	2.55555555555556	32.2167172395227	9.54885205427792	2.4881984201839	-2.49705038228694	2.56175715069802	-2.46188340151123	8.21244428240409	0.118419766633798	2.13302090154073	759.887007669764	19.7672202345721	17.2240002307693	18.8569933926248	12.9442546397355	9.7607698612211	12.2102596040043	7.97386417979344	9.86527571785169	6.53223470365951	8.76661560728345	5.18185506677719	6.8076338559977	-0.84	1134139.290345	20.883039611312	8.26234437167167	3.27837807289756	172.398549725246	9.84339034864076	5.74951183328391	0
CHEMBL4095480	C=C1C(=C(SC)SC)CC[C@]2(COCOCC)c3ccc(C(C)C)c(OC)c3CC[C@@H]12	6.14790863567649	-0.073428760393046	6.14790863567649	0.073428760393046	0.29332995529087	462.721	424.417	462.226237076	172	0	0.146232786126334	-0.496165678012144	0.496165678012144	0.146232786126334	1.19354838709677	1.93548387096774	2.54838709677419	32.216717809445	9.54832986590926	2.49472010175651	-2.50380962926653	2.5658244972308	-2.47034266345477	8.21244817721311	-0.075271052922414	2.09796405433918	824.186135950067	22.5956473593183	20.0074967785702	21.6404899404257	14.9442546397355	11.3063494147701	13.7558391575532	8.77486241933886	10.6662739573971	6.98050434447535	9.21488524809928	5.52399586322627	7.14977465244678	-0.88	7888255.78209058	24.7563512295889	10.8253863784584	4.61552877051275	196.926232775253	14.2105888614001	12.5424541393837	0
CHEMBL4100531	C=C1C(=O)CC[C@]2(C)c3ccc(C(C)C)c(OC)c3CC[C@@H]12	12.0454759983016	0.029133125472412	12.0454759983016	0.029133125472412	0.748275710095465	298.426	272.218	298.193280072	118	0	0.15811721920024	-0.496165692102767	0.496165692102767	0.15811721920024	1.31818181818182	2.04545454545455	2.68181818181818	16.4664040253409	9.56134595282166	2.46485715081576	-2.46942801665449	2.52626218335539	-2.42972725324304	5.96385115708234	-0.117885262366726	2.15504142498505	641.352483865045	16.0685496218228	14.161431563619	14.161431563619	10.3969012605111	8.32036797845134	8.32036797845134	7.32599515703214	7.32599515703214	5.83466863296979	5.83466863296979	4.51560862734778	4.51560862734778	-1.57	90835.8379662884	15.3304682721238	5.25752281972005	2.03685631576414	133.114394711357	4.73686295380005	5.74951183328391	5.78324494636494
CHEMBL4081572	C=C1C(=O)CC[C@]2(C)c3cccc(OC)c3CC[C@@H]12	11.9020494771983	0.048726851851852	11.9020494771983	0.048726851851852	0.71948650414075	256.345	236.185	256.14632988	100	0	0.158117219200189	-0.496467154016186	0.496467154016186	0.158117219200189	1.36842105263158	2.15789473684211	2.89473684210526	16.4658367621728	9.56382295298766	2.46060784874643	-2.46602450941409	2.51503610003413	-2.42840417248536	5.96364053929597	-0.117884293376516	2.13399738322322	558.380534395884	13.6209558646301	11.661431563619	11.661431563619	9.07553405546521	6.9603256388106	6.9603256388106	5.94352953200049	5.94352953200049	5.07053612702021	5.07053612702021	3.94054083730988	3.94054083730988	-1.57	25647.0844914248	12.4631239078535	4.22440463877975	1.65761913709432	114.019568368168	4.73686295380005	5.74951183328391	5.78324494636494
CHEMBL250908	C=C1C(=O)O[C@@H](CCCCCCCC)[C@@H]1C(=O)O	11.2882974372409	-1.01219168055703	11.2882974372409	0.08192868981334	0.410733788065522	254.326	232.15	254.151809184	102	0	0.334244590153235	-0.480674313781858	0.480674313781858	0.334244590153235	1.27777777777778	1.88888888888889	2.5	16.5523406504877	9.9333825086669	2.42381831642601	-2.13077227476796	2.29848256619337	-2.24261756994243	5.97264555432253	-0.144230879557703	2.30402568046223	321.755681117155	13.5436055954405	10.9835132547632	10.9835132547632	8.57458606266997	6.70127355860793	6.70127355860793	4.84134936331992	4.84134936331992	3.37604944500232	3.37604944500232	2.29208978828003	2.29208978828003	-1.32	9955.61883964306	14.7399520383693	7.18918424313394	3.85946049464024	108.018887511062	9.84339034864076	12.0218724339097	0
CHEMBL558927	C=C1C(=O)O[C@@H]2C3=C(C)C(=O)C=C[C@]3(C)CC[C@@H]12	11.8352097505669	-0.308748110355253	11.8352097505669	0.024709467120182	0.484991364702163	244.29	228.162	244.109944372	94	0	0.333963520816062	-0.453767872014651	0.453767872014651	0.333963520816062	1.44444444444444	2.16666666666667	2.88888888888889	16.5507588401424	9.62269801721924	2.50776523871799	-2.41846073564918	2.52053862877535	-2.3868589275789	6.05642106578317	-0.138250864024469	2.1269811357815	537.941968312961	13.0769857902601	10.6554662917097	10.6554662917097	8.43817615439532	6.28479697278764	6.28479697278764	5.65004195488364	5.65004195488364	4.55988098484545	4.55988098484545	3.44012762064852	3.44012762064852	-1.64	14597.3592373463	11.4503925840489	3.4363434308717	1.30251964214424	106.198727501836	4.73686295380005	6.1039663877483	5.78324494636494
CHEMBL561201	C=C1C(=O)O[C@@H]2C3=C(C)C(=O)C[C@H]3[C@](C)(OC(C)=O)CC[C@@H]12	12.2166227324263	-0.744430272108843	12.2166227324263	0.034803949357521	0.547924149106763	304.342	284.182	304.13107374	118	0	0.333963189299099	-0.458900988380033	0.458900988380033	0.333963189299099	1.40909090909091	2.09090909090909	2.72727272727273	16.5597278971701	9.81154333041448	2.54879749229292	-2.34716697123476	2.51336783834587	-2.39530000875153	5.99745256324882	-0.160992711127056	2.0864444209218	628.960555322041	16.2316863286394	13.1017193846344	13.1017193846344	10.2427066070356	7.57563775620724	7.57563775620724	6.66285313285527	6.66285313285527	5.29770662792904	5.29770662792904	4.10719969867041	4.10719969867041	-1.91	83210.45688064	15.0037687484079	4.7963326720605	2.02418819126484	128.893282092364	9.4737259076001	11.705017198732	5.78324494636494
CHEMBL2332132	C=C1C(=O)O[C@@H]2C[C@H]3[C@]4(C)CC[C@H]([C@H](C)CC(=O)C=C(C)C)[C@@]4(C)CC[C@]34C[C@]4(CCC(=O)OC)[C@H]12	12.6853671960926	-0.243740551776266	12.6853671960926	0.024701878444524	0.309456982109027	496.688000000001	452.336	496.318874508	198	0	0.333643627271261	-0.468995167101401	0.468995167101401	0.333643627271261	1.19444444444444	1.91666666666667	2.58333333333333	16.5511676026731	9.43180668185728	2.82723170264859	-2.60832862766679	2.87581577622773	-2.56019635234699	5.9132698542826	-0.157960667974888	1.46379758997472	1037.56610271286	26.2587840661348	23.0764108793225	23.0764108793225	16.8486440758886	13.9942878322339	13.9942878322339	13.6496563126483	13.6496563126483	12.115555905466	12.115555905466	10.4359806289257	10.4359806289257	-1.91	83933708.224277	25.7275594385105	8.29575004709037	3.29050199925887	215.990809386858	9.4737259076001	6.1039663877483	5.78324494636494
CHEMBL4175317	C=C1C(=O)O[C@@H]2[C@H]1C(=O)O[C@@H]2CCCCCC	11.5957132621567	-0.556782276182078	11.5957132621567	0.246350177416646	0.417286618616145	238.283	220.139	238.120509056	94	0	0.334385012842936	-0.457806650714034	0.457806650714034	0.334385012842936	1.17647058823529	1.94117647058824	2.64705882352941	16.6122087466152	9.94571990642415	2.54069690041708	-2.1427621426945	2.37736786804648	-2.24545864319405	5.99002504334283	-0.149225337666518	1.90883751537174	347.328625170445	12.4138490834436	10.1076846565436	10.1076846565436	8.14706570774141	6.25082649981874	6.25082649981874	4.6975072547769	4.6975072547769	3.43934635119744	3.43934635119744	2.44455340661826	2.44455340661826	-1.32	9241.97136455795	12.1452393193359	4.89930925858291	2.21004169357098	100.967425720447	9.4737259076001	12.0218724339097	6.1039663877483
CHEMBL1957345	C=C1C(=O)O[C@@]2(C)CC[C@@H]3[C@]1(CC[C@H]1[C@@]3(C)CCC[C@@]1(C)C(=O)O)C2	12.5466957330772	-0.651015565948601	12.5466957330772	0.036180555555556	0.566654373875266	346.467	316.227	346.21440944	138	0	0.334025025773175	-0.480821401934799	0.480821401934799	0.334025025773175	1.12	1.8	2.48	16.5562881258418	9.37993218110808	2.67403790499537	-2.66801087640781	2.70914566705835	-2.63831081960787	5.90658443646006	-0.212998793060314	1.80215514112992	668.807200480795	18.2507123766271	15.6906200359497	15.6906200359497	11.5744038232052	9.7361742321376	9.7361742321376	9.91540843608039	9.91540843608039	8.64522542127483	8.64522542127483	7.50803294376255	7.50803294376255	-1.32	327526.050070463	17.1118178242213	4.89215165112575	1.99768880142254	149.555988851251	9.84339034864076	5.60105081098369	0
CHEMBL1957346	C=C1C(=O)O[C@@]2(C)CC[C@@H]3[C@]1(CC[C@H]1[C@@]3(C)CCC[C@@]1(C)C(=O)OC)C2	12.7118937914672	-0.416052177815571	12.7118937914672	0.042986111111111	0.512844840468895	360.494	328.238	360.230059504	144	0	0.334025025773175	-0.468587261524925	0.468587261524925	0.334025025773175	1.11538461538462	1.80769230769231	2.5	16.5566618253821	9.37982842615324	2.6753107742955	-2.66883393702055	2.71013891769236	-2.63904438751058	5.90672921713737	-0.213707638084948	1.78389935104269	683.629732496446	18.9578191578136	16.6516547309136	16.6516547309136	12.112408625666	10.1249398700834	10.1249398700834	10.1018374954691	10.1018374954691	8.80836718577169	8.80836718577169	7.72952974353553	7.72952974353553	-1.32	570221.047356891	18.0624384376357	5.35790865276339	2.07474923270089	156.240242442958	9.4737259076001	5.60105081098369	0
CHEMBL1957347	C=C1C(=O)O[C@@]2(C)CC[C@@H]3[C@]1(CC[C@H]1[C@@]3(C)CCC[C@@]1(C)C(=O)OCCC)C2	13.1020326803561	-0.415635511148904	13.1020326803561	0.01041371409675	0.492182995408049	388.548	352.26	388.261359632	156	0	0.334025025773175	-0.465277885683934	0.465277885683934	0.334025025773175	1.14285714285714	1.85714285714286	2.57142857142857	16.5568824302698	9.379804000686	2.67580403610041	-2.66904079191119	2.71044287171212	-2.63944144186278	5.9067641705045	-0.214413180248201	1.71397405479811	713.393709273327	20.3720327201867	18.0658682932867	18.0658682932867	13.112408625666	11.2124734954009	11.2124734954009	10.7461750627665	10.7461750627665	9.06025234641787	9.06025234641787	7.85599958438595	7.85599958438595	-1.32	1506465.38077204	19.9732193169186	6.33756104771018	2.54923173956458	168.970126671752	9.4737259076001	5.60105081098369	0
CHEMBL1957344	C=C1C(=O)O[C@@]2(C)CC[C@@H]3[C@]1(CC[C@H]1[C@@]3(C)CCC[C@@]1(C)C(=O)OCc1ccccc1)C2	13.5164615352314	-0.485466506046863	13.5164615352314	0.001084419879063	0.431037701613281	436.592	400.304	436.261359632	172	0	0.334025025773175	-0.460392569382947	0.460392569382947	0.334025025773175	1.0625	1.78125	2.53125	16.5569056994344	9.37980141690599	2.67607804416196	-2.66902796210007	2.71074774209759	-2.63930724904919	5.90683616050734	-0.214739077514026	1.43547131361578	953.438876289438	22.7778101141225	19.7455128580483	19.7455128580483	15.130046715871	12.2696037073306	12.2696037073306	11.6719870444855	11.6719870444855	9.83572624096283	9.83572624096283	8.38435593254309	8.38435593254309	-2.1	15068230.0456858	21.7303878316409	7.1991733897421	3.00982302191093	191.297336649023	9.4737259076001	12.2079327754966	0
CHEMBL1957335	C=C1C(=O)O[C@@]23CC[C@@H]4[C@](C)(C(=O)O)CCC[C@@]4(C)[C@@H]2CC[C@@]1(O)C3	12.3866957330772	-1.15297819822373	12.3866957330772	0.080461073318216	0.561935376386021	348.439	320.215	348.193673996	138	0	0.3364076318698	-0.48082140184297	0.48082140184297	0.3364076318698	1.16	1.84	2.52	16.5609926248926	9.41531325303349	2.6828063453257	-2.65590602708741	2.67449131170484	-2.67634207905	5.91231150252633	-0.247303124673356	1.76457928537082	670.997663986965	18.2507123766271	15.1378336314497	15.1378336314497	11.5744038232052	9.45978102988758	9.45978102988758	9.40572223745409	9.40572223745409	8.29492838568489	8.29492838568489	7.02083589613597	7.02083589613597	-1.36	330044.822920364	17.0738662987312	4.8738689984083	1.98874125765692	147.98528048905	14.9499177434815	5.60105081098369	0
CHEMBL1957336	C=C1C(=O)O[C@@]23CC[C@@H]4[C@](C)(C(=O)OC)CCC[C@@]4(C)[C@@H]2CC[C@@]1(O)C3	12.6452564266575	-1.12961400069287	12.6452564266575	0.097496693121693	0.572957882139633	362.466	332.226	362.20932406	144	0	0.3364076318698	-0.468587261433046	0.468587261433046	0.3364076318698	1.19230769230769	1.88461538461538	2.57692307692308	16.5614349585745	9.41516760193719	2.68399009841004	-2.65681582446393	2.67581307648311	-2.67680391442387	5.91240274048189	-0.247618800027448	1.74837121390778	685.888921753676	18.9578191578136	16.0988683264136	16.0988683264136	12.112408625666	9.84854666783339	9.84854666783339	9.5921512968428	9.5921512968428	8.45807015018175	8.45807015018175	7.24233269590895	7.24233269590895	-1.36	574533.635412446	18.0243482777325	5.33896177671749	2.06575960639478	154.669534080758	14.5802533024408	5.60105081098369	0
CHEMBL1957337	C=C1C(=O)O[C@@]23CC[C@@H]4[C@](C)(C(=O)OCCC)CCC[C@@]4(C)[C@@H]2CC[C@@]1(O)C3	13.0353953155464	-1.13188844972868	13.0353953155464	0.06707765127656	0.58384394680123	390.52	356.248	390.240624188	156	0	0.3364076318698	-0.465277885592047	0.465277885592047	0.3364076318698	1.21428571428571	1.92857142857143	2.64285714285714	16.5616576432182	9.41513245899864	2.68445070199612	-2.65704869235875	2.6762026891721	-2.6770482142589	5.91242913155058	-0.247943929066376	1.68346561344418	715.781243826887	20.3720327201867	17.5130818887867	17.5130818887867	13.112408625666	10.9360802931509	10.9360802931509	10.2364888641402	10.2364888641402	8.70995531082792	8.70995531082792	7.36880253675937	7.36880253675937	-1.36	1517748.9638277	19.9348909177335	6.3173637230769	2.53926536041125	167.399418309551	14.5802533024408	5.60105081098369	0
CHEMBL1957334	C=C1C(=O)O[C@@]23CC[C@@H]4[C@](C)(C(=O)OCOC)CCC[C@@]4(C)[C@@H]2CC[C@@]1(O)C3	12.9553953155464	-1.14841737534852	12.9553953155464	0.029781163976916	0.451435226974905	392.492	360.236	392.219888744	156	0	0.3364076318698	-0.455204801901097	0.455204801901097	0.3364076318698	1.21428571428571	1.92857142857143	2.64285714285714	16.676140943382	9.41515664100079	2.68461772238214	-2.65690138933975	2.67614639745698	-2.67708544182546	5.91242131094088	-0.248856323923648	1.68346561344418	717.815538676288	20.3720327201867	17.214223398064	17.214223398064	13.112408625666	10.425896937023	10.425896937023	9.93889098370085	9.93889098370085	8.58054578827666	8.58054578827666	7.2864873700333	7.2864873700333	-1.4	1517748.9638277	19.8965668371074	6.29719042663892	2.52931828922495	166.148021424661	19.3171162562409	5.60105081098369	6.79294230609983
CHEMBL1957339	C=C1C(=O)O[C@@]23CC[C@@H]4[C@](C)(C(=O)OCc5ccccc5)CCC[C@@]4(C)[C@@H]2CC[C@@]1(O)C3	13.4498241704217	-1.15117646378755	13.4498241704217	0.116148890883514	0.546102573859792	438.564	404.292	438.240624188	172	0	0.3364076318698	-0.460392569291052	0.460392569291052	0.3364076318698	1.125	1.84375	2.59375	16.5616821083652	9.4151284435889	2.68471084456887	-2.65703534229404	2.67657702659274	-2.67696392821487	5.91249234820037	-0.24809163687226	1.41469150796164	956.0532110742	22.7778101141225	19.1927264535483	19.1927264535483	15.130046715871	11.9932105050806	11.9932105050806	11.1623008458592	11.1623008458592	9.48542920537288	9.48542920537288	7.8971588849165	7.8971588849165	-2.14	15178625.2138178	21.692447215856	7.17887990653325	2.99950540001166	189.726628286822	14.5802533024408	12.2079327754966	0
CHEMBL1957340	C=C1C(=O)O[C@@]23CC[C@@H]4[C@](C)(C(=O)OCc5ccccc5)CCC[C@@]4(C)[C@@H]2CC[C@@]1(OC(C)=O)C3	13.5536235276301	-0.978722760083846	13.5536235276301	0.093547687848734	0.331001667574585	480.601	444.313	480.251188872	188	0	0.337547174120888	-0.460392569291052	0.460392569291052	0.337547174120888	1.05714285714286	1.77142857142857	2.48571428571429	16.5849174909183	9.41478216645447	2.69532603621758	-2.65947422500463	2.68113936078102	-2.68268508512917	5.92056496553199	-0.251455202002232	1.4234609583937	1064.1901190834	25.0622671644987	21.062009438976	21.062009438976	16.5465489353074	12.8819761430264	12.8819761430264	11.7186505845913	11.7186505845913	9.79613824316135	9.79613824316135	8.29974106634421	8.29974106634421	-2.63	57901178.8314588	24.0815887040362	8.20861722642799	3.62740938713596	206.93734609297	14.2105888614001	17.8089835864803	0
CHEMBL1957343	C=C1C(=O)O[C@@]23CC[C@@H]4[C@](C)(CO)CCC[C@@]4(C)[C@@H]2CC[C@@]1(O)C3	12.3887533462459	-1.07938637723608	12.3887533462459	0.037070145187705	0.57139306549354	334.456	304.216	334.21440944	134	0	0.336407631857966	-0.455204805443985	0.455204805443985	0.336407631857966	1.16666666666667	1.875	2.58333333333333	16.5609320927548	9.41647759180546	2.67208091805579	-2.66177367218572	2.67300698641196	-2.6733961127227	5.91186941267402	-0.248294078936423	1.75096150340692	600.446268806234	17.380468888624	14.9366921221724	14.9366921221724	11.191688322011	9.45183124351578	9.45183124351578	9.49524682928519	9.49524682928519	8.29151175525163	8.29151175525163	7.08890038995613	7.08890038995613	-0.87	230391.038427088	16.5905063528072	4.85120627073895	1.90000066282965	143.823758389007	14.9499177434815	5.60105081098369	0
CHEMBL1957342	C=C1C(=O)O[C@@]23CC[C@@H]4[C@](C)(COC(C)=O)CCC[C@@]4(C)[C@@H]2CC[C@@]1(O)C3	12.4925527034544	-1.10640785463634	12.4925527034544	0.019526171579743	0.589426558465538	376.493	344.237	376.224974124	150	0	0.336407631858047	-0.465285016051143	0.465285016051143	0.336407631858047	1.22222222222222	1.92592592592593	2.62962962962963	16.5615634919618	9.41630902822699	2.67418417287541	-2.66184767363838	2.67456074722931	-2.67398355137106	5.91194954017161	-0.249020182126743	1.67654634066421	700.816706298653	19.6649259390001	16.8059751076001	16.8059751076001	12.5475303696675	10.3325269025576	10.3325269025576	10.1173897046688	10.1173897046688	8.53547226974239	8.53547226974239	7.33890924779211	7.33890924779211	-1.36	839742.939124325	18.9781292718704	5.82034214854571	2.60421012833375	161.034476195154	14.5802533024408	5.60105081098369	0
CHEMBL4083935	C=C1C(=O)O[C@H](CCCCCCCC)[C@H]1CO	11.2949641039076	-0.333302791668141	11.2949641039076	0.036632231404959	0.402964055977046	240.343	216.151	240.172544628	98	0	0.333712874553531	-0.458273304699653	0.458273304699653	0.333712874553531	1.23529411764706	1.88235294117647	2.52941176470588	16.550994115893	9.94008778045508	2.36823777696513	-2.14493742202856	2.2913759292137	-2.19414412481132	5.90305410480884	-0.139071781549618	2.18210789944113	260.192937007113	12.6733621074374	10.7823717454859	10.7823717454859	8.2019072626078	6.70934353751191	6.70934353751191	4.81450805282949	4.81450805282949	3.45586150796773	3.45586150796773	2.28479738563063	2.28479738563063	-0.83	7109.07510719717	14.2318429189858	7.4870974333436	4.15327511183784	103.857365411019	9.84339034864076	6.1039663877483	0
CHEMBL388727	C=C1C(=O)O[C@H]2[C@H]1CC/C(C)=C/CC[C@@]1(C)O[C@H]21	11.6948537887377	-0.232657785336357	11.6948537887377	0.06713529856387	0.286237114451514	248.322	228.162	248.1412445	98	0	0.333720602867206	-0.455468026773709	0.455468026773709	0.333720602867206	1.5	2.27777777777778	3.05555555555556	16.6476002742644	9.83897048425418	2.60867633522785	-2.18503842114214	2.49215818124106	-2.28358167370287	5.90511856254178	-0.139526420890743	1.87188558081901	437.019667968353	12.9138490834436	11.0696798540828	11.0696798540828	8.51065579946675	6.74362577964548	6.74362577964548	5.98059999412772	5.98059999412772	4.57189376242578	4.57189376242578	3.20452585755432	3.20452585755432	-1.09	18095.8651296519	11.9701862869598	3.95359920282412	1.81120850088595	107.840353663483	9.4737259076001	12.2079327754966	0
CHEMBL565162	C=C1C(=O)O[C@H]2[C@H]1CC[C@]1(C)C3(C)C(=O)C=CC231	12.2057889266818	-0.370717592592593	12.2057889266818	0.04375	0.48348379237893	244.29	228.162	244.109944372	94	0	0.33365407172029	-0.457376503175937	0.457376503175937	0.33365407172029	1.38888888888889	2.11111111111111	2.83333333333333	16.5525929382769	9.71330986947393	2.90075969905718	-2.33274843733209	2.87421522236077	-2.35360782860446	6.04198038446139	-0.142832125761055	1.89693656012438	560.086022567143	12.9222852518809	10.6554662917097	10.6554662917097	8.3995010198005	6.53479697278764	6.53479697278764	6.52002360431761	6.52002360431761	6.48518264451302	6.48518264451302	5.19324844721968	5.19324844721968	-1.38	16698.8007573742	10.5340426513543	2.48965457153502	0.670060872077125	105.882499380491	4.73686295380005	6.1039663877483	5.78324494636494
CHEMBL2023689	C=C1C(=O)[C@@]23C(=O)O[C@H]4CCC(C)(C)[C@H]5C(=O)OC[C@@]45[C@@H]2CC[C@@H]1[C@H]3O	13.180292186319	-1.61493055555555	13.180292186319	0.154202569916855	0.399002544739153	360.406	336.214	360.157288488	140	0	0.322835884473352	-0.464652451531429	0.464652451531429	0.322835884473352	1.15384615384615	1.88461538461538	2.61538461538462	16.5658722181943	9.43539389953596	2.80083059994613	-2.6051193885623	2.69962988851781	-2.70245923989609	6.16066371428495	-0.244320631286335	1.75262921992629	768.263095769594	18.6458998910125	15.1178470808867	15.1178470808867	12.1860822800097	9.4813364641604	9.4813364641604	9.47894874517342	9.47894874517342	8.18381508037145	8.18381508037145	7.14020031013646	7.14020031013646	-1.69	939038.764818106	16.4812355798402	4.58387514049743	1.45972888123475	151.460282912876	14.5802533024408	12.7108483522612	11.1982354157617
CHEMBL4449335	C=C1C(=O)[C@@]23C(=O)O[C@H]4CCC(C)(C)[C@H]5C(=O)OC[C@@]45[C@@H]2CC[C@@H]1[C@H]3OC(=O)CN	13.5875602324263	-1.67958333333333	13.5875602324263	0.103443956286218	0.304525960473957	417.458	390.242	417.178752204	162	0	0.324004304410362	-0.464652444584137	0.464652444584137	0.324004304410362	1.23333333333333	1.96666666666667	2.66666666666667	16.5757443991236	9.43498654376772	2.81116782494325	-2.60705629829635	2.70475905476202	-2.70694837657759	6.16347336888685	-0.24689555855504	1.71559989956167	893.916938011525	21.6374637225752	17.2715871166906	17.2715871166906	14.1179339325878	10.6288898063298	10.6288898063298	10.1486957388434	10.1486957388434	8.57547358948491	8.57547358948491	7.4731326479269	7.4731326479269	-2.22	6241391.10866344	19.7262985178546	5.93106034680059	2.00842322913377	174.010891416036	19.9442563385623	18.8148147400095	11.1982354157617
CHEMBL4471680	C=C1C(=O)[C@@]23C(=O)O[C@H]4CCC(C)(C)[C@H]5C(=O)OC[C@@]45[C@@H]2CC[C@@H]1[C@H]3OC(=O)[C@@H](N)Cc1c[nH]c2ccccc12	14.0676958226445	-1.75762741719226	14.0676958226445	0.078829560167389	0.25841161625452	546.62	512.348	546.236601428	210	0	0.324004306221028	-0.464652444584137	0.464652444584137	0.324004306221028	1.2	1.975	2.775	16.5761494758088	9.43496280078807	2.81206048532977	-2.60737299263461	2.70555503465412	-2.70789869442958	6.16404355865748	-0.247241222011722	1.2542009884444	1491.33707287677	28.189505486453	22.7356887318284	22.7356887318284	19.0294188729102	14.1555988126372	14.1555988126372	13.0617132613417	13.0617132613417	10.8110105359577	10.8110105359577	9.116695679152	9.116695679152	-3.46	1416992836.93894	25.5040069944955	8.2844602467118	3.01405150915519	231.323752689246	24.9282348595095	24.8566555691575	11.1982354157617
CHEMBL4456113	C=C1C(=O)[C@@]23C(=O)O[C@H]4CCC(C)(C)[C@H]5C(=O)OC[C@@]45[C@@H]2CC[C@@H]1[C@H]3OC(=O)[C@@H](N)Cc1ccccc1	13.9601095646911	-1.73782053099017	13.9601095646911	0.086213969150199	0.285582264796409	507.583	474.319	507.225702396	196	0	0.324004306221028	-0.464652444584137	0.464652444584137	0.324004306221028	1.16216216216216	1.89189189189189	2.62162162162162	16.5761272735572	9.43496295458546	2.81193673613936	-2.60737509618292	2.70534201469629	-2.70789883525225	6.16381438751999	-0.247241859538934	1.40064993139474	1207.86682282627	26.3276981668872	21.2356887318284	21.2356887318284	17.5462556253158	13.1615818767809	13.1615818767809	12.1878144965917	12.1878144965917	9.99470452667024	9.99470452667024	8.44730213151428	8.44730213151428	-3	239514210.762561	24.3431952662722	7.99810650887574	3.04815455594002	215.432927736497	19.9442563385623	24.8566555691575	11.1982354157617
CHEMBL4439153	C=C1C(=O)[C@@]23C(=O)O[C@H]4CCC(C)(C)[C@H]5C(=O)OC[C@@]45[C@@H]2CC[C@@H]1[C@H]3OC(=O)[C@H](C)N	13.6690865929705	-1.69375	13.6690865929705	0.099875283446712	0.300486357979431	431.485	402.253	431.194402268	168	0	0.324004306206798	-0.464652444584137	0.464652444584137	0.324004306206798	1.2258064516129	1.93548387096774	2.61290322580645	16.5760631822095	9.43496935366183	2.81159426330412	-2.60730295800807	2.70501532769104	-2.70761748040778	6.16366930773638	-0.247199252518156	1.70093868443346	922.885774291363	22.5077072105783	18.1418306046937	18.1418306046937	14.49061273265	11.0664468623904	11.0664468623904	10.680273854007	10.680273854007	8.76529999511236	8.76529999511236	7.5158704291431	7.5158704291431	-2.22	8873078.35979618	20.669852329636	6.1796319566904	2.24035948707442	180.375833530433	19.9442563385623	24.8566555691575	11.1982354157617
CHEMBL4533749	C=C1C(=O)[C@@]23C(=O)O[C@H]4CCC(C)(C)[C@H]5C(=O)OC[C@@]45[C@@H]2CC[C@@H]1[C@H]3OC(=O)[C@H](C)NC	13.7542524880323	-1.66738945578231	13.7542524880323	0.113393801965231	0.301841014225048	445.512	414.264	445.210052332	174	0	0.324004306211566	-0.464652444584137	0.464652444584137	0.324004306211566	1.21875	1.9375	2.625	16.5761487892828	9.43496765944589	2.81171287976266	-2.60737983560129	2.70510058087088	-2.70771014117896	6.16369999740482	-0.247271516040028	1.67558450580654	940.632219102671	23.2148139917648	19.0644803355041	19.0644803355041	15.0286175351108	11.5217886636519	11.5217886636519	10.901961690494	10.901961690494	9.18008106371438	9.18008106371438	7.62845854014692	7.62845854014692	-2.22	15359981.226136	21.6165798828557	6.65273458569351	2.31443319920739	186.950747131425	19.5273774654065	24.8566555691575	11.1982354157617
CHEMBL2023688	C=C1C(=O)[C@@]23C(=O)O[C@H]4CCC(C)(C)[C@H]5[C@H](O)OC[C@@]45[C@@H]2CC[C@@H]1[C@H]3O	13.2027199074074	-1.57381944444444	13.2027199074074	0.210499929138322	0.38205710653201	362.422	336.214	362.172938552	142	0	0.322833939490219	-0.460823189369343	0.460823189369343	0.322833939490219	1.15384615384615	1.88461538461538	2.61538461538462	16.6154423477828	9.43403211474401	2.79507842450316	-2.61856101403214	2.70540491255568	-2.70418329897626	6.15946410159393	-0.24916861914882	1.73966981815853	727.813050952266	18.6458998910125	15.2341626551124	15.2341626551124	12.1860822800097	9.61164752257773	9.61164752257773	9.61746366687924	9.61746366687924	8.37495281429653	8.37495281429653	7.3472016638631	7.3472016638631	-1.24	939038.764818106	16.899184580655	4.77691732474892	1.53609014339419	152.092994565028	19.6867806972815	6.1039663877483	17.4882621450969
CHEMBL3585631	C=C1C(=O)[C@@]23CC[C@H](C(=C)C)[C@@](C)(CCC(=O)NC4CCCCC4)[C@@H]2CC[C@H]1C3	13.3068335716481	-0.207791699917647	13.3068335716481	0.028533556941295	0.474138347966779	397.603	358.291	397.298079488	160	0	0.219730261708483	-0.353376143980001	0.353376143980001	0.219730261708483	1.13793103448276	1.86206896551724	2.55172413793103	16.1495591144046	9.45662875682742	2.63668421825045	-2.57309429197158	2.67414183265287	-2.53065188148535	6.02638737715974	-0.141016835059845	1.52415901628778	718.219971369703	20.8111903089421	18.5253925942979	18.5253925942979	13.776346670282	11.9611091843756	11.9611091843756	10.887365546879	10.887365546879	9.24524408567638	9.24524408567638	7.79429045024094	7.79429045024094	-1.38	3541261.97317402	20.8751403372326	7.70526393940832	3.42675236270937	176.333179592955	5.31678860400633	0	5.78324494636494
CHEMBL3585623	C=C1C(=O)[C@@]23CC[C@H](C(=C)C)[C@@](C)(CCC(=O)O)[C@@H]2CC[C@H]1C3	13.0071146699421	-0.748001910640799	13.0071146699421	0.145115740740741	0.618131187358456	316.441	288.217	316.203844756	126	0	0.302861414723727	-0.481230131199507	0.481230131199507	0.302861414723727	1.34782608695652	2.04347826086957	2.65217391304348	16.3651924094944	9.45682235809138	2.63636909602398	-2.5722561870251	2.67375019943307	-2.52797797001384	6.0262614781636	-0.144106152023729	2.01532488071501	589.694206276074	16.9911993526332	14.3597220146755	14.3597220146755	10.7207037776161	8.829544266603	8.829544266603	8.37865632156684	8.37865632156684	7.26176398608205	7.26176398608205	6.24092622108599	6.24092622108599	-1.38	127381.641434143	16.476813461231	5.32184385644454	2.23001756677627	138.393729628692	5.10652739484071	0	5.78324494636494
CHEMBL3585628	C=C1C(=O)[C@@]23CC[C@H](C(=C)C)[C@@](C)(CCC(=O)OC(C)C)[C@@H]2CC[C@H]1C3	13.1772901622388	-0.233479426492819	13.1772901622388	0.078042800453515	0.382752759323896	358.522	324.25	358.250794948	144	0	0.305555582560073	-0.462953049630408	0.462953049630408	0.305555582560073	1.30769230769231	2	2.61538461538462	16.541609419489	9.45679688710037	2.63678550454527	-2.57259220135653	2.67412309696921	-2.52837115461449	6.02630305409063	-0.150955695318979	1.90207876786868	645.838371450645	19.2756564030094	16.898106978829	16.898106978829	12.1145506277335	10.2004644128597	10.2004644128597	9.52353216645005	9.52353216645005	7.61917077598435	7.61917077598435	6.55787283458696	6.55787283458696	-1.38	486030.292136646	19.3834792140942	6.65331681039276	2.87721367490294	157.807867449193	4.73686295380005	0	5.78324494636494
CHEMBL3585624	C=C1C(=O)[C@@]23CC[C@H](C(=C)C)[C@@](C)(CCC(=O)OC)[C@@H]2CC[C@H]1C3	13.0879788674729	-0.225377574640967	13.0879788674729	0.065949074074074	0.433692199758213	330.468	300.228	330.21949482	132	0	0.305023697275736	-0.468995169221049	0.468995169221049	0.305023697275736	1.33333333333333	2.04166666666667	2.66666666666667	16.522993878764	9.45680656325063	2.63657007252694	-2.57246198371426	2.67395475509194	-2.52814234334731	6.02628520878409	-0.146033576332797	1.97908600415021	604.205114820489	17.6983061338198	15.3207567096394	15.3207567096394	11.2587085800769	9.21830990454882	9.21830990454882	8.56105039150356	8.56105039150356	7.47969356045377	7.47969356045377	6.33811763057244	6.33811763057244	-1.38	224703.040144125	17.4432691748039	5.85604046620584	2.30990989273244	145.0779832204	4.73686295380005	0	5.78324494636494
CHEMBL3585629	C=C1C(=O)[C@@]23CC[C@H](C(=C)C)[C@@](C)(CCC(=O)OC4CCCCC4)[C@@H]2CC[C@H]1C3	13.2944878926358	-0.228199863182953	13.2944878926358	0.047168577307466	0.315567037475488	398.587	360.283	398.282095076	160	0	0.305575830689252	-0.462363530188112	0.462363530188112	0.305575830689252	1.13793103448276	1.86206896551724	2.55172413793103	16.5429010073807	9.45679313801876	2.6370580958391	-2.5726624136966	2.67440833409886	-2.52848157910043	6.02632522229023	-0.153623273887304	1.52415901628778	715.46508386754	20.8111903089421	18.4336408847618	18.4336408847618	13.776346670282	11.8622604554082	11.8622604554082	10.734796285367	10.734796285367	9.10233402357874	9.10233402357874	7.66385596364519	7.66385596364519	-1.38	3541261.97317402	20.8751403372326	7.70526393940832	3.42675236270937	175.896862638854	4.73686295380005	6.1039663877483	5.78324494636494
CHEMBL3585625	C=C1C(=O)[C@@]23CC[C@H](C(=C)C)[C@@](C)(CCC(=O)OCC)[C@@H]2CC[C@H]1C3	13.1343011815225	-0.226824333900227	13.1343011815225	0.067366307634165	0.406107813924555	344.495	312.239	344.235144884	138	0	0.305289284042943	-0.465968949263323	0.465968949263323	0.305289284042943	1.32	2.04	2.68	16.531848220991	9.45680267090673	2.63665466268587	-2.57251171852877	2.67402275128218	-2.5282261558976	6.02629331628308	-0.147670170409085	1.93179735636152	618.761871865839	18.4054129150063	16.0278634908259	16.0278634908259	11.7587085800769	9.80584352986632	9.80584352986632	8.78993894816385	8.78993894816385	7.55734786483528	7.55734786483528	6.46921197932003	6.46921197932003	-1.38	356535.593353616	18.4122491759402	6.40802417768314	2.70573948323729	151.442925334797	4.73686295380005	0	5.78324494636494
CHEMBL3585626	C=C1C(=O)[C@@]23CC[C@H](C(=C)C)[C@@](C)(CCC(=O)OCCC)[C@@H]2CC[C@H]1C3	13.1731556351497	-0.228151494394054	13.1731556351497	0.068880976001512	0.369709641367539	358.522	324.25	358.250794948	144	0	0.305299203332713	-0.465685799098132	0.465685799098132	0.305299203332713	1.30769230769231	2.03846153846154	2.69230769230769	16.5323657045301	9.4568021574275	2.63670110051611	-2.57252219637559	2.67406841306958	-2.52824268086609	6.02629882485079	-0.148076646040268	1.87820933500079	633.364188667906	19.1125196961929	16.7349702720125	16.7349702720125	12.2587085800769	10.3058435298663	10.3058435298663	9.20538795880097	9.20538795880097	7.71919651538577	7.71919651538577	6.52412186453651	6.52412186453651	-1.38	591427.520900576	19.3834792140942	6.97687500995829	2.87721367490294	157.807867449193	4.73686295380005	0	5.78324494636494
CHEMBL3585627	C=C1C(=O)[C@@]23CC[C@H](C(=C)C)[C@@](C)(CCC(=O)OCCCC)[C@@H]2CC[C@H]1C3	13.2062136561885	-0.229349841501492	13.2062136561885	0.070327735260771	0.251157342565912	372.549	336.261	372.266445012	150	0	0.305299372543968	-0.465674933149381	0.465674933149381	0.305299372543968	1.2962962962963	2.03703703703704	2.7037037037037	16.5324040578139	9.45680184158819	2.63673368575059	-2.57252539166596	2.67410588530536	-2.52824675244308	6.02630361411104	-0.148149099496369	1.82175459506343	648.011726309394	19.8196264773794	17.442077053199	17.442077053199	12.7587085800769	10.8058435298663	10.8058435298663	9.55894134939424	9.55894134939424	8.01296332804452	8.01296332804452	6.63856614286666	6.63856614286666	-1.38	961132.791951616	20.3567233285496	7.56172613567324	3.31764460823586	164.17280956359	4.73686295380005	0	5.78324494636494
CHEMBL3585630	C=C1C(=O)[C@@]23CC[C@H](C(=C)C)[C@@](C)(CCC(=O)OCc4ccccc4)[C@@H]2CC[C@H]1C3	13.2911822486184	-0.255314135110988	13.2911822486184	0.110019605064248	0.328337236423976	406.566	372.294	406.250794948	160	0	0.305637198686288	-0.460800489696702	0.460800489696702	0.305637198686288	1.2	1.93333333333333	2.63333333333333	16.5326101742075	9.45680163688394	2.6368298990474	-2.57252079979764	2.6742355136655	-2.52821142307071	6.02634458267472	-0.149073489074	1.50694215021778	869.354189552576	21.5182970901287	18.4146148367741	18.4146148367741	14.276346670282	11.362973741796	11.362973741796	10.1311999405199	10.1311999405199	8.49467040993073	8.49467040993073	7.04628710983656	7.04628710983656	-2.16	5909921.46212259	21.0865492790706	7.83042236664019	3.36444915172691	180.135077426464	4.73686295380005	6.60688196451292	5.78324494636494
CHEMBL3585633	C=C1C(=O)[C@@]23CC[C@H](C(C)(O)CO)[C@@](C)(CCC(=O)O)[C@@H]2CC[C@H]1C3	13.0670262503149	-1.27343974395314	13.0670262503149	0.013545682161754	0.662494506381107	350.455	320.215	350.20932406	140	0	0.30286123024995	-0.481230132259085	0.481230132259085	0.30286123024995	1.36	2.04	2.64	16.3655698317481	9.44417372386602	2.65523950162979	-2.59508107896317	2.67825927580801	-2.58804368429756	6.02618071649325	-0.176747111455969	2.03655288216114	609.207770555883	18.6209558646301	15.2541492056754	15.2541492056754	11.5820052122782	9.36937883036982	9.36937883036982	9.04759033020724	9.04759033020724	7.73771245548097	7.73771245548097	6.56313028093888	6.56313028093888	-1.2	299192.489357474	18.5869118442401	5.91507555245	2.58276306280831	148.671800165269	15.3195821845221	0	5.78324494636494
CHEMBL3585632	C=C1C(=O)[C@@]23CC[C@H](C4(C)CO4)[C@@](C)(CCC(=O)O)[C@@H]2CC[C@H]1C3	13.0937430713026	-0.74323055765516	13.0937430713026	0.120661966175359	0.630814421604491	332.44	304.216	332.198759376	132	0	0.302861230254937	-0.481230132259078	0.481230132259078	0.302861230254937	1.29166666666667	2	2.625	16.5974961032818	9.44885680562234	2.67607271629212	-2.57870437568509	2.69124541533353	-2.55535214581576	6.0262180389725	-0.150216327135536	1.73778943049454	619.128388353215	17.3280626458167	14.7679703051394	14.7679703051394	11.2284518216849	9.32234354642975	9.32234354642975	9.13364429888875	9.13364429888875	8.00370225307315	8.00370225307315	6.74948462266887	6.74948462266887	-1.16	384488.854520311	16.3160996463112	4.93522517182588	2.01277529663758	143.191046736854	9.84339034864076	0	5.78324494636494
CHEMBL1164920	C=C1C(=O)[C@@]23[C@@H](CC[C@@H]1[C@H]2O)[C@@]12CO[C@]3(O)[C@@H](O)[C@@H]1C(C)(C)CC[C@@H]2O	13.3409143518519	-2.14581018518518	13.3409143518519	0.096609977324263	0.462981157990646	364.438	336.214	364.188588616	144	0	0.207978505658826	-0.392434661192403	0.392434661192403	0.207978505658826	1.11538461538462	1.80769230769231	2.5	16.6462983742812	9.35399471006907	2.86314802938789	-2.74233565320319	2.75855006801768	-2.85184062799881	6.04697553549219	-0.45792743315619	1.81320170957009	717.089967242617	18.8614428406363	15.3120932651846	15.3120932651846	12.0648907992114	9.70659967864672	9.70659967864672	9.96769659208174	9.96769659208174	8.88241100587623	8.88241100587623	7.89842041058814	7.89842041058814	-0.79	741607.194133259	17.3180628172599	4.60636717228644	1.40689890593997	152.406394739869	25.1629725331629	11.5189568571451	5.78324494636494
CHEMBL4535269	C=C1C(=O)[C@@]23[C@@H](CC[C@@H]1[C@H]2OC(=O)[C@H](C)N)[C@@]12CO[C@]3(O)[C@@H](O)[C@@H]1C(C)(C)CC[C@@H]2O	13.8297087585034	-2.23969246031746	13.8297087585034	0.04228269085412	0.358124454269508	435.517	402.253	435.225702396	172	0	0.322449767389448	-0.459248742124989	0.459248742124989	0.322449767389448	1.29032258064516	1.96774193548387	2.61290322580645	16.6496126446992	9.35361253743296	2.87285568427613	-2.74277566058981	2.76358374474885	-2.85420041904737	6.05104231878243	-0.457774511116671	1.75427420515036	869.986298550574	22.7232501602021	18.3360767889916	18.3360767889916	14.3694212518517	11.2917100768767	11.2917100768767	11.1690217009153	11.1690217009153	9.46389592061714	9.46389592061714	8.27062427383553	8.27062427383553	-1.32	7009130.70987161	21.5217719376442	6.16955286101388	2.13963402535884	181.321945357427	30.5269755692844	23.6647640740413	5.78324494636494
CHEMBL4287116	C=C1C(=O)[C@@]23[C@@H]([C@@H](O)C[C@@H]1[C@H]2O)[C@]12CCCC(C)(C)[C@H]1C[C@H]3O[C@@H]2OCCCn1cc(CN2C(=O)CSC2=O)nn1	13.8434732943351	-1.15581253074057	13.8434732943351	0.016442372955235	0.360754740581652	586.711	548.407	586.246120556	222	0	0.288648387346995	-0.392751198036695	0.392751198036695	0.288648387346995	1.21951219512195	2.02439024390244	2.78048780487805	32.1666023719664	9.36817013746232	2.81370158575884	-2.72223076619995	2.75221213948233	-2.77975269335603	8.14271502667479	-0.401663936984565	1.08982602874834	1299.60617350846	28.8966122676395	23.529748062352	24.3462446432797	19.5125821205046	14.7443292186708	15.7299277783243	13.5506360720664	14.4772271937578	11.2566869778852	12.1153122331164	9.70114366594684	10.4261351162254	-2.12	2252418467.00372	27.6974954960108	9.4392615837034	3.69509820590312	242.538653220264	19.6867806972815	5.69392799484846	12.0732716757002
CHEMBL4281585	C=C1C(=O)[C@@]23[C@@H]([C@@H](O)C[C@@H]1[C@H]2O)[C@]12CCCC(C)(C)[C@H]1C[C@H]3O[C@@H]2OCCCn1cc(CSC2=NCCS2)nn1	13.8521410076078	-1.1102091676621	13.8521410076078	0.029160990123231	0.364689901509446	588.796	548.476	588.24401238	218	0	0.169930214348966	-0.392751198036695	0.392751198036695	0.169930214348966	1.3	2.15	2.95	32.2168745484757	9.36817015272649	2.81359591722187	-2.72223076063901	2.75221526757387	-2.77975267449639	8.38338369195981	-0.401663697760937	1.08144853672	1236.6470431118	27.8632320728199	23.3286065530746	24.9615997149301	19.1912149154587	14.7517200196904	16.7229171389974	13.3009348742306	15.6070236068157	10.9972702418269	13.283279072808	9.53749502450019	11.4235770063609	-1.24	1808314137.30594	27.5846567334392	9.90873311136216	3.83181584380858	243.474207861198	19.6867806972815	4.37574897041226	12.0732716757002
CHEMBL4291796	C=C1C(=O)[C@@]23[C@@H]([C@@H](O)C[C@@H]1[C@H]2O)[C@]12CCCC(C)(C)[C@H]1C[C@H]3O[C@@H]2OCCCn1cc(CSc2ncccn2)nn1	13.8588680944859	-1.12189575855663	13.8588680944859	0.017474399228703	0.207287678016107	581.739	542.427	581.267190348	220	0	0.187343249696272	-0.392751198036695	0.392751198036695	0.187343249696272	1.21951219512195	2.02439024390244	2.82926829268293	32.1665560195276	9.36817011665091	2.81358123918437	-2.72223076715186	2.75217641878126	-2.77975268532216	7.97908364813762	-0.401663721428709	1.07249619211555	1337.53407293084	28.5703388540064	23.6854091033065	24.5019056842342	19.6912149154587	14.8493642177578	15.8349627774113	13.3362105240865	14.2787091649463	10.9872502031887	11.8963712824515	9.49741892034784	10.1774593695505	-2.18	2741435830.6831	27.6410715836722	9.94027252449947	3.95126716849255	243.863170328269	19.6867806972815	0	17.2297081575209
CHEMBL4280484	C=C1C(=O)[C@@]23[C@@H]([C@@H](O)C[C@@H]1[C@H]2O)[C@]12CCCC(C)(C)[C@H]1C[C@H]3O[C@@H]2OCCCn1cc(CSc2nncs2)nn1	13.8459681681016	-1.1180216676621	13.8459681681016	0.021348490123231	0.269431087124069	587.768	550.472	587.223611284	216	0	0.173928017160832	-0.392751198036695	0.392751198036695	0.173928017160832	1.275	2.125	2.925	32.1945717082306	9.36817015683308	2.81356705488984	-2.72223076124575	2.75218651596808	-2.77975267708945	7.99759078208601	-0.401663705545012	1.08735704256778	1301.78307180618	27.8632320728199	22.9389568553911	24.5719500172466	19.1912149154587	14.3407182692215	16.2059696401298	13.0094829203175	15.0651689989173	10.7795898598715	12.6734964148551	9.36048300066988	10.7257645249755	-1.7	1808314137.30594	27.1524476557842	9.6681420385586	3.71796255000579	241.471987167085	19.6867806972815	5.51053927361738	16.4129273563737
CHEMBL4288378	C=C1C(=O)[C@@]23[C@@H]([C@@H](O)C[C@@H]1[C@H]2O)[C@]12CCCC(C)(C)[C@H]1C[C@H]3O[C@@H]2OCCCn1cc(CSc2nnnn2C)nn1	13.8577371458452	-1.12559834590285	13.8577371458452	0.01377181188249	0.265692468299259	585.731	546.419	585.273338348	222	0	0.208920477475055	-0.392751198036695	0.392751198036695	0.208920477475055	1.21951219512195	2.04878048780488	2.82926829268293	32.1665566484835	9.36817012782804	2.81359953906049	-2.72223076506632	2.75217230045053	-2.77975268621172	7.97920214434148	-0.401663730373546	1.07490016751686	1362.76616232291	28.733475560823	23.8477854867375	24.6642820676653	19.6018985179816	14.7135133670968	15.6991119267503	13.3899113835595	14.3324100244192	11.0264320106574	12.0706080812628	9.48098989069722	10.2078421905554	-2.19	2569289540.73634	27.6316684783943	9.66398506602942	3.80995741034833	242.772253036436	19.6867806972815	0	12.0732716757002
CHEMBL4239445	C=C1C(=O)[C@@]23[C@@H]([C@@H](O)C[C@@H]1[C@H]2O)[C@]12CCCC(C)(C)[C@H]1C[C@H]3O[C@@H]2OCCc1cn(Cc2ccc(C)cc2)nn1	13.8679274067339	-1.12314477760432	13.8679274067339	0.016225380181021	0.532289571591206	547.696	506.368	547.304621412	214	0	0.169930214349007	-0.392751198036677	0.392751198036677	0.169930214349007	1.175	1.95	2.725	16.6893964049805	9.36816817434411	2.81360915586936	-2.72219183649754	2.75210652553053	-2.77984850431986	6.04417508533324	-0.401461384691518	1.14240701214912	1336.27064246695	28.0263687796364	23.7529771098458	23.7529771098458	19.085061765576	14.9012074919093	14.9012074919093	13.8327220814983	13.8327220814983	11.3878423583902	11.3878423583902	9.74954836105487	9.74954836105487	-2.39	1438599972.65389	26.505171450729	9.05307938773931	3.4864736528873	235.300764341011	19.6867806972815	0	12.0732716757002
CHEMBL4250026	C=C1C(=O)[C@@]23[C@@H]([C@@H](O)C[C@@H]1[C@H]2O)[C@]12CCCC(C)(C)[C@H]1C[C@H]3O[C@@H]2OCCc1cn(Cc2ccc(Cl)cc2)nn1	13.8614116316996	-1.13139130538209	13.8614116316996	0.007978852403243	0.508791854029871	568.114	529.81	567.249998996	214	0	0.169930214349007	-0.392751198036677	0.392751198036677	0.169930214349007	1.2	1.975	2.75	35.4956924305306	9.36816820108477	2.8136119241649	-2.72219183644354	2.75213035930928	-2.77984850303987	6.30091587091857	-0.401461374784984	1.14240701214912	1342.69055684496	28.0263687796364	23.130941582855	23.8868705288735	19.085061765576	14.5901897284139	14.9681542014232	13.4735897025447	13.9100254830167	11.1804971827266	11.4324734980661	9.64587577322308	9.77186393089282	-2.1	1438599972.65389	26.7770606213127	9.19935720489553	3.5553487695151	239.239088453496	19.6867806972815	0	12.0732716757002
CHEMBL4246530	C=C1C(=O)[C@@]23[C@@H]([C@@H](O)C[C@@H]1[C@H]2O)[C@]12CCCC(C)(C)[C@H]1C[C@H]3O[C@@H]2OCCc1cn(Cc2ccc(OC)cc2)nn1	13.8771481926167	-1.13159930831366	13.8771481926167	0.007770849471678	0.493297168874984	563.695	522.367	563.299536032	220	0	0.169930214349007	-0.496768199928316	0.496768199928316	0.169930214349007	1.17073170731707	1.95121951219512	2.70731707317073	16.6894492992285	9.36816815774234	2.81363446484672	-2.72219184112301	2.7521535688371	-2.77984851095294	6.04418354674126	-0.40146140542032	1.12402648197644	1355.39383422477	28.733475560823	24.1612254003097	24.1612254003097	19.6230665680368	15.0135799276051	15.0135799276051	13.6951982179361	13.6951982179361	11.4262940489403	11.4262940489403	9.78700583962014	9.78700583962014	-2.59	2474105087.89838	27.2557525196754	9.45871132236769	3.71218546631036	240.414309570518	24.4236436510816	5.74951183328391	12.0732716757002
CHEMBL4239470	C=C1C(=O)[C@@]23[C@@H]([C@@H](O)C[C@@H]1[C@H]2O)[C@]12CCCC(C)(C)[C@H]1C[C@H]3O[C@@H]2OCCc1cn(Cc2ccccc2Cl)nn1	13.8641081091347	-1.13432169066696	13.8641081091347	0.005048467118376	0.508791854029871	568.114	529.81	567.249998996	214	0	0.169930214349007	-0.392751198036677	0.392751198036677	0.169930214349007	1.225	2.025	2.825	35.4956926688216	9.36816820154699	2.81361894616553	-2.7221918304295	2.75214566023618	-2.77984849970101	6.30877411171026	-0.401461375577753	1.15081601378091	1359.94055684496	28.0263687796364	23.130941582855	23.8868705288735	19.1018985179816	14.5961727925576	14.9741372655669	13.4385330731316	13.8457331998722	11.2128480326483	11.5815757563922	9.67015326164829	9.86564806769521	-2.1	1467393258.73139	26.7770606213127	9.19935720489553	3.49208759895892	239.239088453496	19.6867806972815	0	12.0732716757002
CHEMBL4245714	C=C1C(=O)[C@@]23[C@@H]([C@@H](O)C[C@@H]1[C@H]2O)[C@]12CCCC(C)(C)[C@H]1C[C@H]3O[C@@H]2OCCn1cc(CC2CC2)nn1	13.8001049735667	-1.10435320244985	13.8001049735667	0.035016955335491	0.58215443221876	497.636	458.324	497.288971348	196	0	0.16993021434922	-0.392751198036587	0.392751198036587	0.16993021434922	1.25	2.05555555555556	2.83333333333333	16.6896816158859	9.36817629116414	2.81360530106793	-2.72212614826985	2.7520332451129	-2.77991490420852	6.04412630446033	-0.401802713517554	1.2034125540743	1096.68834400736	25.0348049480737	21.43513986465	21.43513986465	17.1912149154587	13.9510317676617	13.9510317676617	13.3101162547924	13.3101162547924	11.0795882434352	11.0795882434352	9.48046648248296	9.48046648248296	-1.61	254436073.735991	23.5026756755945	7.71342750837344	2.92870604919556	211.967723210211	19.6867806972815	0	12.0732716757002
CHEMBL4238213	C=C1C(=O)[C@@]23[C@@H]([C@@H](O)C[C@@H]1[C@H]2O)[C@]12CCCC(C)(C)[C@H]1C[C@H]3O[C@@H]2OCCn1cc(CCCCCCCC)nn1	13.8600364715604	-1.11057437044955	13.8600364715604	0.02879578733579	0.303055233319956	555.76	506.368	555.367221668	222	0	0.16993021434922	-0.392751198036587	0.392751198036587	0.16993021434922	1.15	1.925	2.725	16.6896883705688	9.3681761899857	2.81362606010928	-2.72212615146317	2.75205509938391	-2.77991491218099	6.04413927212986	-0.401802779357733	1.18001713644115	1117.7793996078	28.2858818036303	24.6862167202066	24.6862167202066	19.1735768252536	15.9333936774567	15.9333936774567	14.1803833895527	14.1803833895527	11.6713225127287	11.6713225127287	9.97019446124403	9.97019446124403	-1.61	1195943740.40932	28.506883583885	10.5860604312147	4.10340489165438	238.433322821326	19.6867806972815	0	12.0732716757002
CHEMBL4249965	C=C1C(=O)[C@@]23[C@@H]([C@@H](O)C[C@@H]1[C@H]2O)[C@]12CCCC(C)(C)[C@H]1C[C@H]3O[C@@H]2OCCn1cc(Cc2ccccc2)nn1	13.8503233869124	-1.1235715715858	13.8503233869124	0.015798586199539	0.548933150313151	533.669	494.357	533.288971348	208	0	0.16993021434922	-0.392751198036587	0.392751198036587	0.16993021434922	1.17948717948718	1.97435897435897	2.76923076923077	16.6896861647745	9.36817620700263	2.81360305959844	-2.72212614380887	2.75201703229071	-2.77991491826831	6.04416337352627	-0.401802738249853	1.15900283554403	1292.14762198387	27.1561252916333	22.8303273790354	22.8303273790354	18.6912149154587	14.4905238893864	14.4905238893864	13.3249916915365	13.3249916915365	11.112919282096	11.112919282096	9.65519444880398	9.65519444880398	-2.39	1009042281.69521	25.5694041590712	8.8030243820926	3.41011771824766	228.935822226614	19.6867806972815	0	12.0732716757002
CHEMBL4247084	C=C1C(=O)[C@@]23[C@@H]([C@@H](O)C[C@@H]1[C@H]2O)[C@]12CCCC(C)(C)[C@H]1C[C@H]3O[C@H]2O	13.2957060185185	-1.1224537037037	13.2957060185185	0.016916454081633	0.576246913479339	348.439	320.215	348.193673996	138	0	0.169930212106285	-0.392751198990094	0.392751198990094	0.169930212106285	1.16	1.88	2.6	16.6180193046388	9.36859206862735	2.80991966851287	-2.71634659247054	2.7471316494146	-2.77651809912955	6.04401417357892	-0.393056554829824	1.76238611448254	670.997663986965	17.9387931098259	14.9422299388743	14.9422299388743	11.6860822800097	9.61984641232489	9.61984641232489	9.83930611908984	9.83930611908984	8.73538714317253	8.73538714317253	7.90053429598366	7.90053429598366	-0.75	510686.932558326	16.4255814864124	4.55838345585505	1.51485945404864	147.612160987673	20.0564451383222	0	12.0732716757002
CHEMBL4290709	C=C1C(=O)[C@@]23[C@@H]([C@@H](O)C[C@@H]1[C@H]2O)[C@]12CCCC(C)(C)[C@H]1C[C@H]3O[C@H]2OCCCN=[N+]=[N-]	13.6223179500304	-1.11676757558319	13.6223179500304	0.022602582202149	0.227434914177848	431.533	398.269	431.242021156	170	0	0.169930214348966	-0.392751198036695	0.392751198036695	0.169930214348966	1.32258064516129	2.09677419354839	2.83870967741935	16.6893593931658	9.36817035327749	2.81328927706741	-2.72223661780104	2.75181281197363	-2.77975154223797	6.04408662326552	-0.401560668563194	1.58856390298361	854.150007691469	22.1814337969452	18.3662257638977	18.3662257638977	14.7240870824705	11.6022526835849	11.6022526835849	10.9976886695192	10.9976886695192	9.4440652909711	9.4440652909711	8.43846118725731	8.43846118725731	-1.44	10093875.2756159	21.4080411864399	7.02735924193019	2.51180646946284	182.160020826949	19.6867806972815	0	12.0732716757002
CHEMBL4251371	C=C1C(=O)[C@@]23[C@@H]([C@@H](O)C[C@@H]1[C@H]2O)[C@]12CCCC(C)(C)[C@H]1C[C@H]3O[C@H]2OCCN=[N+]=[N-]	13.5805674569338	-1.13094887723608	13.5805674569338	0.008421280549257	0.23918537044521	417.506	386.258	417.226371092	164	0	0.169930214348948	-0.392751198036702	0.392751198036702	0.169930214348948	1.33333333333333	2.1	2.83333333333333	16.6895783504472	9.36817726066512	2.81327021742707	-2.72215848835952	2.75166199463722	-2.77990655732377	6.04408205643837	-0.401164775667072	1.64371890675432	838.629640691681	21.4743270157586	17.6591189827111	17.6591189827111	14.2240870824705	11.1022526835849	11.1022526835849	10.6441352789259	10.6441352789259	9.23290093358281	9.23290093358281	8.31339691008439	8.31339691008439	-1.44	6190765.30668475	20.4619885420377	6.53110447966564	2.21245554894573	175.795078712552	19.6867806972815	0	12.0732716757002
CHEMBL453801	C=C1C(=O)[C@]23C[C@H]1CC[C@H]2[C@@]12CO[C@@H](O)[C@@H]1C(C)(C)[C@@H](O)C[C@@H]2OC3=O	13.1672530864198	-1.18001747921391	13.1672530864198	0.048274019484337	0.38205710653201	362.422	336.214	362.172938552	142	0	0.320136606463423	-0.460791508036762	0.460791508036762	0.320136606463423	1.19230769230769	1.92307692307692	2.65384615384615	16.6156170942191	9.43313134305534	2.77769586996649	-2.62226683968719	2.70555385481968	-2.69971316197821	6.14967747622855	-0.253123966940374	1.71715741526548	727.813050952266	18.6458998910125	15.2341626551124	15.2341626551124	12.1692455276041	9.59481077017212	9.59481077017212	9.61512750057831	9.61512750057831	8.48446052039604	8.48446052039604	7.21485416573416	7.21485416573416	-1.24	974289.824638807	16.899184580655	4.77691732474893	1.57343597551931	152.092994565028	19.6867806972815	11.5189568571451	12.0732716757002
CHEMBL3585635	C=C1C(O)[C@@]23CC[C@H](C(=C)C)[C@@](C)(CCC(=O)O)[C@@H]2CC[C@H]1C3	11.2088168461829	-0.725574189552363	11.2088168461829	0.070234788359789	0.764639899555709	318.457	288.217	318.21949482	128	0	0.302861413102558	-0.481230131203767	0.481230131203767	0.302861413102558	1.34782608695652	2.04347826086957	2.65217391304348	16.365238883507	9.4544728382529	2.63331095779538	-2.58920909578554	2.68692076115375	-2.53848001682327	5.66291886121125	-0.14217578081967	1.99785684817042	551.090040312691	16.9911993526332	14.4760375889012	14.4760375889012	10.7207037776161	8.96096928030786	8.96096928030786	8.57876918192388	8.57876918192388	7.50734760377216	7.50734760377216	6.48865014195372	6.48865014195372	-1.09	127381.641434143	16.7568079010216	5.47487352839828	2.3086596858212	139.026441280845	10.2130547896814	0	0
CHEMBL4444185	C=C1C2=C(C(=O)N1OC)[C@@H](F)[C@@](C)(O)[C@H](CCCCC)O2	14.6772200963719	-1.82196617535903	14.6772200963719	0.099419879062736	0.79090015980231	299.342	277.166	299.153286404	118	0	0.284641709233513	-0.484417647870949	0.484417647870949	0.284641709233513	1.52380952380952	2.19047619047619	2.76190476190476	19.144452944835	9.83313932573159	2.54917295289853	-2.39200475187697	2.43438867888744	-2.52870840182796	5.99850482411002	-0.159041062844199	2.28107012883085	486.065289384309	15.7840925714467	12.6873709797127	12.6873709797127	9.85660780098705	7.20874517667235	7.20874517667235	5.66225066092268	5.66225066092268	4.09771940617432	4.09771940617432	2.77275088388211	2.77275088388211	-1.4	44123.8213882333	15.9789235554718	5.76984457618972	2.46490073868883	123.519826141816	9.84339034864076	22.9751610418571	11.9308402671665
CHEMBL3632630	C=C1C2=C(C(=O)N1OC)[C@H](O)[C@@](C)(O)[C@H](CCCCC)O2	12.1775448354656	-1.52156131897203	12.1775448354656	0.01258474531788	0.746641427436381	297.351	274.167	297.157622836	118	0	0.284315049893922	-0.484438154311293	0.484438154311293	0.284315049893922	1.47619047619048	2.14285714285714	2.71428571428571	16.6814716174747	9.8237971843795	2.53785877846086	-2.40367628057933	2.42029698480799	-2.54696971196404	5.99816609443273	-0.161930753039334	2.28107012883085	482.455648909872	15.7840925714467	12.7566201022035	12.7566201022035	9.85660780098705	7.24872617618352	7.24872617618352	5.70223166043385	5.70223166043385	4.15818194937214	4.15818194937214	2.80325250113707	2.80325250113707	-1.37	44123.8213882333	16.0083862147492	5.78787436720163	2.47455103890698	124.148524491086	14.9499177434815	23.5060228995361	5.75916487165618
CHEMBL4468630	C=C1C2=C(C(=O)N1OC)[C@H](OC(=O)CCCCCl)[C@@](C)(O)[C@H](CCCCC)O2	12.770651730925	-1.56110030251813	12.770651730925	0.064152686794882	0.334774629797952	415.914	385.674	415.17616536	158	0	0.306009618266691	-0.484344169708098	0.484344169708098	0.306009618266691	1.35714285714286	2.07142857142857	2.67857142857143	35.4956636651731	9.82017936678807	2.56332644361363	-2.42037284764669	2.4370972393211	-2.56375935141769	6.17365199607218	-0.183127580357442	2.30928488546585	644.607169403251	20.896976746569	16.8322946853866	17.5882236314051	13.2884594535652	9.75529246980144	10.2898149536263	7.31568364689927	7.6936481199085	5.13798915071333	5.40525039262576	3.51851400049351	3.70749623699812	-1.57	1247779.63437491	22.7163351900021	9.76202105401412	4.52680071209825	170.757334867305	14.5802533024408	22.9751610418571	11.8631312594045
CHEMBL3633245	C=C1C2=C(C(=O)N1OC)[C@H](OC(=O)CCl)[C@@](C)(O)[C@H](CCCCC)O2	12.5830767704618	-1.5893005165029	12.5830767704618	0.01579462186109	0.41733711172244	373.833	349.641	373.129215168	140	0	0.321104006447722	-0.484344169652844	0.484344169652844	0.321104006447722	1.48	2.16	2.72	35.4956638044184	9.82059761843436	2.56322795391302	-2.41932303696563	2.4358249092149	-2.56467516917179	6.26009748399124	-0.181024146934298	2.408982342247	599.945492125459	18.7756564030094	14.710974341827	15.4669032878455	11.7884594535652	8.25529246980143	8.78981495362629	6.30322525016432	6.57048649207675	4.48256663434655	4.70078452458254	3.12725678926235	3.19025086809722	-1.57	292400.047790176	19.7507640968063	7.76167177148479	3.53942698931122	151.662508524116	14.5802533024408	28.8551644868274	11.8631312594045
CHEMBL4467698	C=C1C2=C(C(=O)N1OC)[C@H](OC(=O)CSc1nc3ccccc3[nH]1)[C@@](C)(O)[C@H](CCCCC)O2	12.9862809816888	-1.61909207298367	12.9862809816888	0.03303575159275	0.314022000983797	487.578	458.346	487.177706648	182	0	0.316608691287571	-0.484344169668799	0.484344169668799	0.316608691287571	1.38235294117647	2.14705882352941	2.85294117647059	32.1665558079955	9.82059405587444	2.5640146582185	-2.41995175829241	2.43790548522389	-2.56497182698159	7.99334377248947	-0.180931186118862	1.53748078981972	1107.68172161868	24.4574546788841	19.4978728315401	20.3143694124678	16.272424038959	11.2553943724053	12.2409929320588	8.51737478552027	9.48142338577688	6.06784463527253	6.91467064066994	4.25481592789008	4.92245022753789	-2.82	45682090.3288631	24.3091887063325	9.81045720068517	4.44767975845614	201.649919462359	19.564231823388	22.9751610418571	17.0195677412252
CHEMBL4455134	C=C1C2=C(C(=O)N1OC)[C@H](OC(=O)CSc1nc3ccccc3o1)[C@@](C)(O)[C@H](CCCCC)O2	12.9762809816888	-1.63471707298367	12.9762809816888	0.01741075159275	0.320490867186197	488.562	460.338	488.161722236	182	0	0.316671585968646	-0.484344169668799	0.484344169668799	0.316671585968646	1.35294117647059	2.11764705882353	2.82352941176471	32.1665676373461	9.82059406427776	2.56410737937709	-2.4198921769214	2.43828104664261	-2.56496255561226	7.99260564249099	-0.180936870647331	1.53748078981972	1106.29489967076	24.4574546788841	19.406121122004	20.2226177029317	16.272424038959	11.1636426628692	12.1492412225227	8.40576744841246	9.3323585701038	5.96121523576418	6.7628260647793	4.16325115274143	4.78422160298187	-2.82	45682090.3288631	24.3091887063325	9.81045720068517	4.44767975845614	201.235088305422	18.9974042394942	34.2447153662201	17.4461514010467
CHEMBL4475941	C=C1C2=C(C(=O)N1OC)[C@H](OC(=O)CSc1nc3ccccc3s1)[C@@](C)(O)[C@H](CCCCC)O2	12.9929476483554	-1.608675406317	12.9929476483554	0.014382215657919	0.308251254419421	504.63	476.406	504.138878616	182	0	0.316581142085332	-0.484344169668799	0.484344169668799	0.316581142085332	1.38235294117647	2.14705882352941	2.85294117647059	32.1945885404172	9.82059407504336	2.56402210001206	-2.41995689237445	2.4391797393264	-2.56495679204879	8.01272577137155	-0.180928246194108	1.53748078981972	1108.43660912084	24.4574546788841	19.406121122004	21.0391142838594	16.272424038959	11.1636426628692	12.9657378034504	8.40576744841246	10.6588833067982	5.96121523576418	8.11408783062459	4.16325115274143	6.01431529722399	-2.4	45682090.3288631	24.7159744729192	10.0694429421309	4.59357208448118	206.081122311756	14.5802533024408	22.9751610418571	16.202786940078
CHEMBL2419354	C=C1CCCC(C)(C)C1(O)CC/C(C)=C/CC[C@]1(C)CC[C@@H]([C@@H](C)C(=O)O)OO1	11.2903006464812	-0.855332224905143	11.2903006464812	0.131948258773777	0.404885163532445	408.579	368.259	408.28757438	166	0	0.308479173270887	-0.480961146564302	0.480961146564302	0.308479173270887	1.31034482758621	2	2.55172413793103	17.2146384453213	9.61233413703555	2.46521466166023	-2.4794964778943	2.48634428918194	-2.4816392027603	5.69709824280941	-0.410538116386017	1.81537919918292	627.182276854668	21.8720327201867	18.9222906818259	18.9222906818259	13.4011015524953	11.0372349998192	11.0372349998192	10.1239203462084	10.1239203462084	7.30973587012794	7.30973587012794	4.62938276974662	4.62938276974662	-1.17	1322353.53017054	24.102676227419	9.31808233791094	5.70854399099911	175.648426666712	10.2130547896814	11.705017198732	0
CHEMBL2419355	C=C1CCC[C@@H]2[C@@](C)(CC[C@@]3(C)CC[C@H]([C@H](C)C(=O)OC)OO3)[C@H](C)CC[C@@]12C	11.8085592137964	-0.296858272891598	11.8085592137964	0.21789270730739	0.307694159036073	406.607	364.271	406.308309824	166	0	0.310641024564934	-0.468726634515456	0.468726634515456	0.310641024564934	1.20689655172414	1.93103448275862	2.55172413793103	17.2146650677511	9.45783515460006	2.53994802825327	-2.5896514156957	2.62666831329866	-2.50946422697048	5.71992033527627	-0.411751892283567	1.64939746388324	620.312894347987	21.4493829893763	19.5134620504794	19.5134620504794	13.5551317587405	11.6617892782649	11.6617892782649	10.9298021662676	10.9298021662676	9.22038383771866	9.22038383771866	6.47549476190965	6.47549476190965	-0.87	2108916.54595439	22.8071519675388	8.33937942278917	4.16593309716646	177.222218384879	4.73686295380005	11.705017198732	0
CHEMBL606379	C=C1CC[C@@H]2[C@@H](/C=C/[C@](C)(O)CC[C@H]1OC(C)=O)CC[C@@H]2C(C)C	11.4229103331466	-0.85765235260771	11.4229103331466	0.273141901822457	0.59024397038353	334.5	300.228	334.250794948	136	0	0.30272751955524	-0.458040111938606	0.458040111938606	0.30272751955524	1.33333333333333	2.04166666666667	2.66666666666667	16.5423573597177	9.78584294931644	2.36810723982144	-2.27226389050053	2.45223487369034	-2.25887854088654	5.66030560234231	-0.144922106276017	2.22090915030227	489.312325306461	17.9054129150063	15.7549095290609	15.7549095290609	11.1931777841789	9.45992815648018	9.45992815648018	8.36289384480198	8.36289384480198	5.96701370518358	5.96701370518358	4.52269179405078	4.52269179405078	-1.09	169299.995829694	19.2375912162594	7.86051038062355	4.95264949901355	146.716526026081	9.84339034864076	6.1039663877483	0
CHEMBL3120657	C=C1CC[C@@H]2[C@H]([C@H]3[C@@H]1CC[C@H]3C)C2(C)C	4.35405706727135	0.654976851851852	4.35405706727135	0.654976851851852	0.516860746522009	204.357	180.165	204.187800768	84	0	-0.017196169486362	-0.099570480432218	0.099570480432218	0.017196169486362	1.2	1.93333333333333	2.66666666666667	14.6815002450402	9.79638283756713	2.63661972198057	-2.25019551991386	2.70011158114843	-2.18450502917109	5.19508583297942	0.279952711024866	1.9302418196237	299.160171243986	10.7925287398839	10.4222852518809	10.4222852518809	7.031710636091	6.70856065888554	6.70856065888554	6.88904462032799	6.88904462032799	5.90934986657549	5.90934986657549	4.93301036686325	4.93301036686325	-0.26	3550.26915671572	9.93024678511325	2.89809538463298	1.19913257512533	94.1413441366101	0	0	0
CHEMBL4638010	C=C1CC[C@H]2O[C@@]2(C)[C@H](OC(=O)C=C(C)C)/C=C/[C@@](C)(CCC=C(C)C)CC1=O	12.7546665204318	-0.559391600004199	12.7546665204318	0.045154167638385	0.259295698556606	400.559	364.271	400.261359632	160	0	0.330876645101764	-0.451770980390516	0.451770980390516	0.330876645101764	1.27586206896552	1.96551724137931	2.58620689655172	16.6469035335864	9.78177384757826	2.5801995676872	-2.26538346307174	2.45575595666396	-2.32374950525176	5.94855458539069	-0.143113504545348	2.3192832333853	748.785044114332	21.8196264773794	18.8397354641125	18.8397354641125	13.4488319538621	10.5208821098484	10.5208821098484	9.44498960189674	9.44498960189674	5.8013238908121	5.8013238908121	3.78797411177058	3.78797411177058	-1.94	1756977.02720254	23.3400231049543	9.25119867933159	6.53127732032836	175.277921996654	9.4737259076001	5.60105081098369	11.8872113341132
CHEMBL186141	C=C1CC[C@H]2[C@@](C)(CC[C@@H](O)[C@@]2(C)CO)[C@@H]1C/C=C1/C(=O)OC[C@H]1O	11.7548567474893	-0.843662380847401	11.7548567474893	0.02802697467876	0.411450734901697	350.455	320.215	350.20932406	140	0	0.336070331315979	-0.459129829613819	0.459129829613819	0.336070331315979	1.32	2.04	2.64	16.5516854279016	9.45895994766831	2.56888403077999	-2.5946654582756	2.61214751995681	-2.56908869620509	5.9112753084467	-0.150654855574916	1.89136439272794	596.893933058858	18.4054129150063	15.2017429628681	15.2017429628681	11.7360532107579	9.25572992742594	9.25572992742594	8.53574686331071	8.53574686331071	7.23390044787655	7.23390044787655	5.56342532691968	5.56342532691968	-1.17	386791.333978811	18.6160292639761	6.52611350660424	2.86211285718285	148.934220262548	20.0564451383222	12.7108483522612	0
CHEMBL4280577	C=C1CC[C@H]2[C@@](C)(CC[C@@H](O)[C@@]2(C)CO)[C@@H]1C/C=C1/C(=O)OC[C@H]1OC(=O)CCCSc1ccc(C)cc1	12.5523841831564	-0.68417015172945	12.5523841831564	0.050401741838604	0.141996795944317	542.738	500.402	542.270210064	208	0	0.337247423385084	-0.457895579188927	0.457895579188927	0.337247423385084	1.26315789473684	2	2.71052631578947	32.1665364651292	9.45895744511112	2.56976711157287	-2.59466792698597	2.61279166883532	-2.56910609310775	7.98886318225404	-0.150682851486821	1.36112018381398	1064.63293473573	27.5014247532541	22.9099956590779	23.7264922400056	18.0793898036584	13.8092014640041	14.7948000236576	11.7635182603001	12.9318462061499	9.30394269978093	10.4022408399169	6.90711347984787	7.76002372805602	-2.09	251591375.799187	28.9063090198661	11.9701143301667	5.89819963056074	230.419968643314	19.6867806972815	6.60688196451292	6.1039663877483
CHEMBL4285103	C=C1CC[C@H]2[C@@](C)(CC[C@@H](O)[C@@]2(C)CO)[C@@H]1C/C=C1/C(=O)OC[C@H]1OC(=O)CCCSc1ccc(F)cc1	13.033656541639	-0.725836818396117	13.033656541639	0.014898783258722	0.144138230348088	546.701	507.389	546.245138188	208	0	0.337247423385084	-0.457895579188927	0.457895579188927	0.337247423385084	1.28947368421053	2.02631578947368	2.73684210526316	32.1665365015139	9.4589574666615	2.56977448126232	-2.59466792771036	2.61279159686786	-2.5691060915648	7.98886024150935	-0.150682876120923	1.36112018381398	1071.00630248946	27.5014247532541	22.2879601320871	23.1044567130148	18.0793898036584	13.4981837005087	14.4837822601622	11.4043858813465	12.5727138271962	9.09659752411734	10.1948956642533	6.80344089201607	7.65635114022423	-2.16	251591375.799187	28.8380473908114	11.9256562387011	5.87142367988806	228.220561931844	19.6867806972815	12.4241028055588	6.1039663877483
CHEMBL4288896	C=C1CC[C@H]2[C@@](C)(CC[C@@H](O)[C@@]2(C)CO)[C@@H]1C/C=C1/C(=O)OC[C@H]1OC(=O)CCCSc1ccc(OC)cc1	12.5747097111637	-0.698531591571659	12.5747097111637	0.03897498178547	0.134568599686745	558.737	516.401	558.265124684	214	0	0.337247423385084	-0.496767181443888	0.496767181443888	0.337247423385084	1.25641025641026	2	2.69230769230769	32.1665365511497	9.4589574321283	2.56979832344778	-2.59466793484005	2.61284884898259	-2.56910610316268	7.98886692025697	-0.150682874473261	1.34495921776895	1082.91329570745	28.2085315344406	23.3182439495417	24.1347405304695	18.6173946061192	13.9215738996999	14.9071724593534	11.625994396738	12.7943223425877	9.34239439033107	10.4406925304671	6.94457095841313	7.79748120662129	-2.29	433711786.822828	29.6868631695887	12.4817338203151	6.22949240418188	235.533513872821	24.4236436510816	12.3563937977968	6.1039663877483
CHEMBL4291895	C=C1CC[C@H]2[C@@](C)(CC[C@@H](O)[C@@]2(C)CO)[C@@H]1C/C=C1/C(=O)OC[C@H]1OC(=O)CCCSc1ccc([N+](=O)[O-])cc1	12.5523841831564	-0.751231295713671	12.5523841831564	0.005720707140988	0.075400045821558	573.708	534.396	573.239638208	218	0	0.337247423385084	-0.457895579188927	0.457895579188927	0.337247423385084	1.3	2.025	2.7	32.166536640261	9.45895743650522	2.5698595874122	-2.59466794755399	2.61287757838476	-2.56910611347612	7.9888699437824	-0.384471711436396	1.33687675843932	1166.74484922305	29.0787750224437	23.1737058355056	23.9902024164333	18.9900734061814	13.8979566334242	14.8835551930777	11.7014766659427	12.8698046117924	9.33049907562548	10.4287972157615	6.93669853632123	7.78960878452939	-2.69	612813125.897983	30.2727692502924	12.446379163632	6.13527382066379	238.708002251418	19.6867806972815	6.60688196451292	6.1039663877483
CHEMBL4286543	C=C1CC[C@H]2[C@@](C)(CC[C@@H](O)[C@@]2(C)CO)[C@@H]1C/C=C1/C(=O)OC[C@H]1OC(=O)CCCSc1ccccn1	12.5120141315322	-0.694641022048805	12.5120141315322	0.041045506905446	0.158590829262265	529.699	490.387	529.249808968	202	0	0.337247423385084	-0.457895579188927	0.457895579188927	0.337247423385084	1.35135135135135	2.16216216216216	2.89189189189189	32.1665458911159	9.45895747853016	2.56973720009727	-2.59466791294016	2.61272295521813	-2.56910608170911	7.98772944986146	-0.150682842685809	1.37546591126065	1028.48301598592	26.631181265251	21.8572092545778	22.6737058355056	17.6855429535411	13.2583150810501	14.2439136407036	11.1184408882039	12.2336407594931	8.90193140565855	9.93198881585244	6.6918087784074	7.49980826230929	-2.16	177005513.760982	27.8635597530941	11.7043104325909	5.81034285836616	223.274674509864	19.6867806972815	6.60688196451292	6.1039663877483
CHEMBL4277153	C=C1CC[C@H]2[C@@](C)(CC[C@@H](O)[C@@]2(C)CO)[C@@H]1C/C=C1/C(=O)OC[C@H]1OC(=O)CCCSc1cccs1	12.4946057793024	-0.674728087994457	12.4946057793024	0.050701278836473	0.148835307768307	534.74	496.436	534.210980936	198	0	0.337247423385084	-0.457895579188927	0.457895579188927	0.337247423385084	1.38888888888889	2.19444444444444	2.91666666666667	32.1945520328126	9.45895750662294	2.56971982160613	-2.59466790420666	2.6127670617138	-2.56910607137557	8.00631539905539	-0.150682815840438	1.38872449677902	988.172501124777	25.9240744840645	21.2408936803521	22.8738868422076	17.1855429535411	12.8830024658471	14.7482538367555	10.8825519745261	13.2254143744139	8.75362250300393	10.9708590439636	6.60097353877684	8.40285045175684	-1.61	121414402.537385	27.4254702938551	11.4176200003253	5.46915912516573	221.695389799329	19.6867806972815	6.60688196451292	6.1039663877483
CHEMBL4278531	C=C1CC[C@H]2[C@@](C)(CC[C@@H](O)[C@@]2(C)CO)[C@@H]1C/C=C1/C(=O)OC[C@H]1OC(=O)CSc1ccc(C)cc1	12.5250808285424	-0.708368121168221	12.5250808285424	0.033617941552195	0.237469387217946	514.684	476.38	514.238909936	196	0	0.337247428004404	-0.457895574231452	0.457895574231452	0.337247428004404	1.27777777777778	2	2.69444444444444	32.1665369144833	9.45895755119445	2.56972901651891	-2.5946676216792	2.61272540685901	-2.56910749865934	7.99539530687223	-0.150666832475667	1.44489402866648	1032.70491386507	26.087211190881	21.4957820967048	22.3122786776325	17.0793898036584	12.8092014640041	13.7948000236576	11.1001782917723	12.148933081753	8.86666213318545	9.85220082118762	6.61794123926062	7.29903327108685	-2.09	95283397.4772444	26.9584838639992	10.7201905798793	5.15417537407052	217.690084414521	19.6867806972815	6.60688196451292	6.1039663877483
CHEMBL4286450	C=C1CC[C@H]2[C@@](C)(CC[C@@H](O)[C@@]2(C)CO)[C@@H]1C/C=C1/C(=O)OC[C@H]1OC(=O)CSc1ccc(F)cc1	13.0753422761361	-0.768368121168221	13.0753422761361	0.015968835307309	0.238518677127608	518.647	483.367	518.21383806	196	0	0.337247428004404	-0.457895574231452	0.457895574231452	0.337247428004404	1.30555555555556	2.02777777777778	2.72222222222222	32.1665369508697	9.45895757288973	2.56973683990092	-2.59466762187567	2.61272528222254	-2.56910749661567	7.99539236327686	-0.150666848952412	1.44489402866648	1038.98042490616	26.087211190881	20.873746569714	21.6902431506417	17.0793898036584	12.4981837005087	13.4837822601622	10.7410459128187	11.7898007027994	8.65931695752186	9.64485564552403	6.51426865142882	7.19536068325505	-2.16	95283397.4772444	26.8904090229074	10.6772262953506	5.12893370378791	215.490677703051	19.6867806972815	12.4241028055588	6.1039663877483
CHEMBL4289870	C=C1CC[C@H]2[C@@](C)(CC[C@@H](O)[C@@]2(C)CO)[C@@H]1C/C=C1/C(=O)OC[C@H]1OC(=O)CSc1ccc([N+](=O)[O-])cc1	12.5250808285424	-0.80203203301395	12.5250808285424	0.016833032211855	0.122877765191122	545.654	510.374	545.20833808	206	0	0.337247428004404	-0.457895574231452	0.457895574231452	0.337247428004404	1.31578947368421	2.02631578947368	2.68421052631579	32.1665370896226	9.45895754269806	2.56982349692126	-2.59466763715842	2.612811399995	-2.56910751703926	7.99540211547583	-0.384471496261124	1.42234278340737	1134.16773009741	27.6645614600706	21.7594922731325	22.5759888540602	17.9900734061814	12.8979566334242	13.8835551930777	11.0381366974149	12.0868914873956	8.89321850902999	9.87875719703216	6.64752629573398	7.32861832756021	-2.69	232415610.752898	28.321408599058	11.1965416661802	5.39149611886365	225.978118022625	19.6867806972815	6.60688196451292	6.1039663877483
CHEMBL4293671	C=C1CC[C@H]2[C@@](C)(CC[C@@H](O)[C@@]2(C)CO)[C@@H]1C/C=C1/C(=O)OC[C@H]1OC(=O)CSc1cccs1	12.4461338764283	-0.694184867619888	12.4461338764283	0.042021006290487	0.245530015813974	506.686	472.414	506.179680808	186	0	0.337247428004434	-0.457895574231419	0.457895574231419	0.337247428004434	1.41176470588235	2.20588235294118	2.91176470588235	32.194552320764	9.45895761218961	2.56968293635282	-2.59466757176996	2.61270280811555	-2.56910746766582	8.01257509698993	-0.150666801580434	1.46814540255929	956.501970728072	24.5098609216914	19.826680117979	21.4596732798345	16.1855429535411	11.8830024658471	13.7482538367555	10.2192120059983	12.4425012500171	8.31634193640845	10.4208190252343	6.31685631250458	7.88380173302926	-1.61	46036571.6820222	25.4819379671286	10.1702791665341	4.7435202051381	208.965505570536	19.6867806972815	6.60688196451292	6.1039663877483
CHEMBL4278114	C=C1CC[C@H]2[C@@](C)(CC[C@@H](O)[C@@]2(C)CO)[C@@H]1CC(Sc1ccc(C)cc1)C1=CCOC1=O	12.5458468163564	-0.502873680176846	12.5458468163564	0.007298381777826	0.355341079968827	456.648	420.36	456.233430632	174	0	0.334778894769871	-0.458047973689562	0.458047973689562	0.334778894769871	1.25	1.96875	2.59375	32.1666646775972	9.45756020075047	2.5752905169432	-2.59865903476227	2.62008336802161	-2.57279856122629	7.99771346179804	-0.15175472046055	1.65901088185137	906.736359583782	23.0956473593183	19.4721787345905	20.2886753155182	15.1855429535411	11.7587246483521	12.638377459607	10.4394946892494	11.7156370641648	8.54279612351544	9.81802895774726	6.50589745353189	7.7357400816689	-1.56	15875133.925072	23.5932474073396	8.9990169525141	4.08075877185895	195.685132856177	14.9499177434815	6.60688196451292	0
CHEMBL4292197	C=C1CC[C@H]2[C@@](C)(CC[C@@H](O)[C@@]2(C)CO)[C@@H]1CC(Sc1ccc(F)cc1)C1=CCOC1=O	13.437689481977	-0.544540346843513	13.437689481977	0.042801340357708	0.359035607963645	460.611	427.347	460.208358756	174	0	0.334778894770046	-0.458047973689562	0.458047973689562	0.334778894770046	1.28125	2	2.625	32.1666647141408	9.45756020237633	2.57530911681364	-2.59865652267234	2.62007553942178	-2.57279874206205	7.99771048709564	-0.151754761077626	1.65901088185137	912.906889470528	23.0956473593183	18.8501432075997	19.6666397885275	15.1855429535411	11.4477068848568	12.3273596961117	10.0803623102958	11.3565046852111	8.33545094785185	9.61068378208368	6.4022248657001	7.6320674938371	-1.63	15875133.925072	23.5255763338182	8.95784382856207	4.0578107221138	193.485726144707	14.9499177434815	12.4241028055588	0
CHEMBL4289865	C=C1CC[C@H]2[C@@](C)(CC[C@@H](O)[C@@]2(C)CO)[C@@H]1CC(Sc1ccc(OC)cc1)C1=CCOC1=O	12.572169130406	-0.517728216665998	12.572169130406	0.01872514183096	0.338202393443916	472.647	436.359	472.228345252	180	0	0.334778894770111	-0.496767181421199	0.496767181421199	0.334778894770111	1.27272727272727	2	2.60606060606061	32.1666647639954	9.45756016458166	2.57533912557592	-2.59865744606966	2.62023172446136	-2.57279828885885	7.99771726783804	-0.15175475071947	1.64776436755867	924.94433325171	23.8027541405048	19.8804270250544	20.6969236059821	15.7235477560019	11.8710970840479	12.7507498953028	10.3019708256872	11.5781132006026	8.58124781406558	9.85648064829741	6.54335493209716	7.77319756023416	-1.76	27407623.0722397	24.3672818586776	9.47393033449106	4.37557613703924	200.798678085684	19.6867806972815	12.3563937977968	0
CHEMBL4281571	C=C1CC[C@H]2[C@@](C)(CC[C@@H](O)[C@@]2(C)CO)[C@@H]1CC(Sc1ccc([N+](=O)[O-])cc1)C1=CCOC1=O	12.5458468163564	-0.570921017454952	12.5458468163564	0.028199343612403	0.189028293683121	487.618	454.354	487.202858776	184	0	0.334778894770333	-0.458047973689562	0.458047973689562	0.334778894770333	1.29411764705882	2	2.58823529411765	32.1666648534987	9.45756017335039	2.57543554684188	-2.59865452264468	2.62026699597187	-2.57279850481715	7.99772037337752	-0.384471221022088	1.64902705633906	1007.04814305916	24.6729976285079	19.7358889110182	20.5523854919459	16.096226556064	11.8474798177722	12.7271326290271	10.377453094892	11.6535954698074	8.56935249935998	9.84458533359181	6.53548251000525	7.76532513814226	-2.16	38712152.2003115	24.9485612298834	9.47331338907422	4.3151180588937	203.973166464281	14.9499177434815	6.60688196451292	0
CHEMBL4288777	C=C1CC[C@H]2[C@@](C)(CC[C@@H](O)[C@@]2(C)CO)[C@@H]1CC(Sc1ccccc1)C1=CCOC1=O	12.4917315900189	-0.500420167780152	12.4917315900189	0.006654616710984	0.377628916888053	442.621	408.349	442.217780568	168	0	0.334778894769852	-0.458047973689562	0.458047973689562	0.334778894769852	1.25806451612903	2	2.64516129032258	32.1666646089825	9.45756020285155	2.57523551736321	-2.59865695332257	2.61997243465616	-2.5727981744495	7.99770841764242	-0.151754694075475	1.66125903930394	865.417756280029	22.2254038713152	18.5495290037801	19.3660255847079	14.7916961034237	11.3480410458292	12.2276938570841	9.93949468924939	11.2156370641648	8.26501834573766	9.54025117996949	6.38812343209984	7.63901813701257	-1.56	11146354.2609687	22.6274335774591	8.76074182298049	4.00694885494633	189.320190741781	14.9499177434815	6.60688196451292	0
CHEMBL4293247	C=C1CC[C@H]2[C@@](C)(CC[C@@H](O)[C@@]2(C)CO)[C@@H]1CC(Sc1ccccn1)C1=CCOC1=O	12.4713234267536	-0.512765846792498	12.4713234267536	0.016654616710984	0.390482618390616	443.609	410.345	443.213029536	168	0	0.334779852459694	-0.45804796838766	0.45804796838766	0.334779852459694	1.35483870967742	2.16129032258064	2.80645161290323	32.166674104069	9.45756074325161	2.57540398411909	-2.59856271587201	2.61971714870336	-2.57281241256625	7.99659312322188	-0.151755177210537	1.66125903930394	871.532784207329	22.2254038713152	18.4193923300905	19.2358889110182	14.7916961034237	11.2078382653982	12.0874910766531	9.7944173171531	11.017431617508	8.1442316862151	9.35811750414891	6.28735171460088	7.46580150345052	-1.63	11146354.2609687	22.5599025488136	8.71932119590372	3.98386390040632	188.539838722727	14.9499177434815	6.60688196451292	0
CHEMBL4281993	C=C1CC[C@H]2[C@@](C)(CC[C@@H](O)[C@@]2(C)CO)[C@@H]1CC(Sc1cccs1)C1=CCOC1=O	12.4334045555014	-0.49216420750399	12.4334045555014	0.001515727822095	0.370862640666311	448.65	416.394	448.174201504	164	0	0.334779388883942	-0.45804797096233	0.45804797096233	0.334779388883942	1.4	2.2	2.83333333333333	32.1946417031466	9.45756119907305	2.5753308734644	-2.59858282474769	2.62048018490574	-2.57278570775664	8.01483997896134	-0.151754251102736	1.65606712505204	832.268775803655	21.5182970901287	17.8030767558648	19.4360699177202	14.2916961034237	10.8325256501952	12.5918312727049	9.55852840347536	12.0092052324288	7.99695483566138	10.3352056325643	6.19554604894918	8.42693664879874	-1.08	7441747.91295555	22.1260225752351	8.45459149351253	3.69949300671837	186.960554012192	14.9499177434815	6.60688196451292	0
CHEMBL4285418	C=C1CC[C@H]2[C@@](C)(CC[C@@H](O)[C@@]2(C)CO)[C@@H]1CC(Sc1ncccn1)C1=CCOC1=O	12.4509152634883	-0.525111525804843	12.4509152634883	0.026654616710984	0.299940473157922	444.597	412.341	444.208278504	168	0	0.334780835984531	-0.45804796294582	0.45804796294582	0.334780835984531	1.32258064516129	2.06451612903226	2.70967741935484	32.1666836026883	9.45756120752309	2.57559184590752	-2.59847138912097	2.61948779140862	-2.57282786991857	7.99548971185701	-0.151755713061012	1.66125903930394	875.590088934389	22.2254038713152	18.2892556564008	19.1057522373285	14.7916961034237	11.0676354849672	11.9472882962221	9.65780772197631	10.8276939477708	8.03322277326036	9.18576157489615	6.19830702287737	7.30431189566392	-1.7	11146354.2609687	22.492381792215	8.67796493711145	3.96083984710922	187.759486703674	14.9499177434815	6.60688196451292	5.15643648182071
CHEMBL4283074	C=C1CC[C@H]2[C@@](C)(CC[C@@H](O)[C@@]2(C)CO)[C@@H]1CC(Sc1nccs1)C1=CCOC1=O	12.4129963922361	-0.504509886516335	12.4129963922361	0.011515727822095	0.384569335344888	449.638	418.39	449.169450472	164	0	0.334780354483594	-0.45804796561752	0.45804796561752	0.334780354483594	1.43333333333333	2.23333333333333	2.86666666666667	32.1946577404159	9.4575616058892	2.57551238890994	-2.59849244255201	2.620147747442	-2.57279797442056	8.0135081944444	-0.151754680147126	1.65606712505204	838.265950831651	21.5182970901287	17.6729400821751	19.3059332440305	14.2916961034237	10.6923228697641	12.4516284922739	9.42445421589192	11.7688748957245	7.8962090155616	10.0763470634949	6.11505019545058	8.18544908830295	-1.15	7441747.91295555	22.0585694077172	8.41365390679592	3.67732965465931	186.180201993139	14.9499177434815	10.9465376451865	0
CHEMBL1933972	C=C1CC[C@H]2[C@@](C)(CC[C@@H](OC(C)=O)[C@@]2(C)COC(C)=O)[C@@H]1C/C=C1/C(=O)OC[C@H]1OC(C)=O	12.2796136977208	-0.695005356054012	12.2796136977208	0.028049720514651	0.247449307318962	476.566	440.278	476.241018112	188	0	0.337247421775802	-0.465133671887827	0.465133671887827	0.337247421775802	1.08823529411765	1.76470588235294	2.38235294117647	16.5971910358523	9.45801944456967	2.59065136468837	-2.5991497217137	2.62094746078249	-2.58260606054041	5.91833574117363	-0.190903733667145	1.91194610692439	904.476689527326	25.2587840661348	20.8095919191514	20.8095919191514	15.8795889586492	11.9079289086922	11.9079289086922	10.3224435789958	10.3224435789958	8.04053643237522	8.04053643237522	6.4643493399733	6.4643493399733	-2.64	19806907.9869366	25.9733222918068	9.92119166157161	5.05317566690782	200.566373680991	18.9474518152002	19.3177303167741	6.1039663877483
CHEMBL3736441	C=C1CC[C@H]2[C@@](C)(CC[C@@H](OC(C)=O)[C@@]2(C)COC(C)=O)[C@@H]1CC(Sc1ccccc1)C1=CCOC1=O	12.6662995757757	-0.51694794555793	12.6662995757757	0.068848366507097	0.180461019382191	526.695	488.391	526.238909936	200	0	0.334778894769852	-0.46513367189424	0.46513367189424	0.334778894769852	1.16216216216216	1.89189189189189	2.51351351351351	32.1666650476239	9.45663429891353	2.59552411387689	-2.60286917119327	2.628023274668	-2.58575799877396	7.99771411233584	-0.191253367287779	1.67238989242445	1080.80234840607	26.7943179720676	22.2880949746357	23.1045915555634	17.5413850011976	13.1144883659832	13.9941411772381	11.1439144847837	12.4200568596991	8.78204437152383	10.0572772057557	7.00363874956663	8.25453345447935	-2.54	149554952.783214	27.4935993915845	11.0596458422033	5.66467223146328	223.741626354076	14.2105888614001	19.3177303167741	0
CHEMBL4279603	C=C1CC[C@H]2[C@@](C)(CC[C@H]3OC(C)(C)OC[C@@]23C)[C@@H]1C/C=C1/C(=O)OC[C@H]1OC(=O)CCCSc1ccc(C)cc1	12.6833059457093	-0.642740705754549	12.6833059457093	0.023457352260115	0.105594081202295	582.803	536.435	582.301510192	224	0	0.337247423385084	-0.457895579188927	0.457895579188927	0.337247423385084	1.14634146341463	1.90243902439024	2.65853658536585	32.1665366792742	9.45653694389515	2.60455610862539	-2.63086106424173	2.63366342627311	-2.62464258061136	7.98886552265289	-0.343771473694458	1.20185968867397	1188.09977479524	29.4156383156272	25.3320650490057	26.1485616299334	19.4102878249327	15.1674004936943	16.1529990533478	13.3846047225011	14.5529326683509	10.0831574230623	11.1814555631983	7.77107717026756	8.62398741847572	-2.09	1105071643.30889	30.3704880190994	11.8888336812628	6.32569188951778	249.147586787597	18.9474518152002	6.60688196451292	11.8910775403189
CHEMBL4281671	C=C1CC[C@H]2[C@@](C)(CC[C@H]3OC(C)(C)OC[C@@]23C)[C@@H]1C/C=C1/C(=O)OC[C@H]1OC(=O)CCCSc1ccc(F)cc1	13.0816250011304	-0.684407372421217	13.0816250011304	0.002696106585375	0.106552428980416	586.766	543.422	586.276438316	224	0	0.337247423385084	-0.457895579188927	0.457895579188927	0.337247423385084	1.17073170731707	1.92682926829268	2.68292682926829	32.1665367156718	9.45653696522498	2.60456361031151	-2.63086106435975	2.63366344299581	-2.62464258029332	7.98886258030022	-0.34377152832115	1.20185968867397	1194.60850545892	29.4156383156272	24.7100295220149	25.5265261029426	19.4102878249327	14.8563827301989	15.8419812898524	13.0254723435475	14.1938002893972	9.87581224739868	10.9741103875347	7.66740458243576	8.52031483064392	-2.16	1105071643.30889	30.3027855499498	11.8470637755064	6.29944771251588	246.948180076126	18.9474518152002	12.4241028055588	11.8910775403189
CHEMBL4283077	C=C1CC[C@H]2[C@@](C)(CC[C@H]3OC(C)(C)OC[C@@]23C)[C@@H]1C/C=C1/C(=O)OC[C@H]1OC(=O)CCCSc1ccc(OC)cc1	12.6961705290426	-0.657102145596758	12.6961705290426	0.015952226026615	0.099944030567733	598.802	552.434	598.296424812	230	0	0.337247423385084	-0.496767181443888	0.496767181443888	0.337247423385084	1.14285714285714	1.9047619047619	2.64285714285714	32.166536765325	9.45653693102098	2.60458920439696	-2.6308610655969	2.63372390185679	-2.62464258277269	7.98886926304422	-0.343771530854914	1.18729035897388	1206.74720480873	30.1227450968137	25.7403133394696	26.5568099203973	19.9482926273934	15.2797729293901	16.2653714890436	13.247080858939	14.4154088047887	10.1216091136124	11.2199072537484	7.80853464883282	8.66144489704098	-2.29	1904113667.93956	31.1447333334694	12.36956294201	6.31456718058353	254.261132017104	23.6843147690002	12.3563937977968	11.8910775403189
CHEMBL4278209	C=C1CC[C@H]2[C@@](C)(CC[C@H]3OC(C)(C)OC[C@@]23C)[C@@H]1C/C=C1/C(=O)OC[C@H]1OC(=O)CCCSc1ccccn1	12.6524385987705	-0.653211576073905	12.6524385987705	0.019648383819798	0.118945305055359	569.764	526.42	569.281109096	218	0	0.337247423385084	-0.457895579188927	0.457895579188927	0.337247423385084	1.225	2.05	2.825	32.1665461053327	9.45653697699146	2.60452393654719	-2.63086106118825	2.63359037757251	-2.62464257817499	7.98773175693235	-0.343771438094256	1.21500971406128	1151.31959421415	28.5453948276241	24.2792786445056	25.0957752254334	19.0164409748153	14.6165141107403	15.6021126703938	12.7395273504049	13.8547272216941	9.68114612893989	10.7112035391338	7.5557724688271	8.36377195272898	-2.16	777508032.221804	29.3364135429881	11.6110064635272	5.90397997444692	242.002292654147	18.9474518152002	6.60688196451292	11.8910775403189
CHEMBL4277742	C=C1CC[C@H]2[C@@](C)(CC[C@H]3OC(C)(C)OC[C@@]23C)[C@@H]1C/C=C1/C(=O)OC[C@H]1OC(=O)CCCSc1cccs1	12.6350302465407	-0.633298642019556	12.6350302465407	0.028530452272179	0.109427855898343	574.805	532.469	574.242281064	214	0	0.337247423385084	-0.457895579188927	0.457895579188927	0.337247423385084	1.25641025641026	2.07692307692308	2.84615384615385	32.1945524369795	9.45653700483412	2.60450498805219	-2.6308610598253	2.63363412596751	-2.62464257598054	8.00631816275826	-0.343771385264915	1.22726205950963	1110.32131434464	27.8382880464376	23.6629630702799	25.2959562321354	18.5164409748153	14.2412014955373	16.1064528664457	12.5036384367271	14.8465008366149	9.53283722628526	11.7500737672449	7.46493722919653	9.26681414217654	-1.61	533330876.769795	28.9020550248285	11.3423142929306	5.90245086009685	240.423007943612	18.9474518152002	6.60688196451292	11.8910775403189
CHEMBL4285422	C=C1CC[C@H]2[C@@](C)(CC[C@H]3OC(C)(C)OC[C@@]23C)[C@@H]1C/C=C1/C(=O)OC[C@H]1OC(=O)CSc1ccc(C)cc1	12.6515145128536	-0.666938675193321	12.6515145128536	0.019053915401162	0.174088635275145	554.749	512.413	554.270210064	212	0	0.337247428004404	-0.457895574231452	0.457895574231452	0.337247428004404	1.15384615384615	1.8974358974359	2.64102564102564	32.1665371286376	9.45653704659537	2.60451035726229	-2.63086091580036	2.63359056845429	-2.62464303434721	7.99539778696699	-0.343771402524042	1.27026441443555	1155.69535482711	28.0014247532541	23.9178514866326	24.7343480675603	18.4102878249327	14.1674004936943	15.1529990533478	12.7212647539733	13.770019543954	9.64587685646679	10.631415544469	7.48190492968031	8.16299696150654	-2.09	418742692.012167	28.439103150216	10.7146371343327	5.59478686504832	236.417702558804	18.9474518152002	6.60688196451292	11.8910775403189
CHEMBL4293666	C=C1CC[C@H]2[C@@](C)(CC[C@H]3OC(C)(C)OC[C@@]23C)[C@@H]1C/C=C1/C(=O)OC[C@H]1OC(=O)CSc1ccc([N+](=O)[O-])cc1	12.6515145128536	-0.76060258703905	12.6515145128536	0.00562968193931	0.09471887178797	585.719	546.407	585.239638208	222	0	0.337247428004404	-0.457895574231452	0.457895574231452	0.337247428004404	1.19512195121951	1.92682926829268	2.63414634146341	32.1665373038384	9.45653703814616	2.60460775080115	-2.63086091772384	2.63368213995295	-2.6246430382763	7.99540460051163	-0.38447209686579	1.24913946536068	1259.07233623087	29.5787750224437	24.1815616630603	24.998058243988	19.3209714274556	14.2561556631144	15.2417542227679	12.6592231596159	13.7079779495966	9.67243323231133	10.6579719203135	7.51148998615367	8.19258201797991	-2.69	1020854302.38657	29.7904181648535	11.1871559194427	5.83204015354985	244.705736166907	18.9474518152002	6.60688196451292	11.8910775403189
CHEMBL4281995	C=C1CC[C@H]2[C@@](C)(CC[C@H]3OC(C)(C)OC[C@@]23C)[C@@H]1C/C=C1/C(=O)OC[C@H]1OC(=O)CSc1cccs1	12.5865583436666	-0.652755421644988	12.5865583436666	0.025670506482039	0.182989023753901	546.751	508.447	546.210980936	202	0	0.337247428004434	-0.457895574231419	0.457895574231419	0.337247428004434	1.27027027027027	2.08108108108108	2.83783783783784	32.1945527249051	9.456537107029	2.60446021495792	-2.63086089979312	2.63356291714817	-2.62464302727908	8.0125780018506	-0.343771314149437	1.29184538680849	1078.15494791706	26.4240744840645	22.2487495079068	23.8817426697623	17.5164409748153	13.2412014955373	15.1064528664457	11.8402984681993	14.0635877122181	9.09555665968979	11.2000337485157	7.18082000292427	8.74776542344896	-1.61	202341532.216227	26.9757142571718	10.1734849550596	5.1883124730969	227.693123714818	18.9474518152002	6.60688196451292	11.8910775403189
CHEMBL4284189	C=C1CC[C@H]2[C@@](C)(CC[C@H]3OC(C)(C)OC[C@@]23C)[C@@H]1CC(Sc1ccc(C)cc1)C1=CCOC1=O	12.6862712835947	-0.513227725975672	12.6862712835947	0.007318124621291	0.25283259249142	496.713	456.393	496.26473076	190	0	0.334778894769871	-0.458047973689562	0.458047973689562	0.334778894769871	1.11428571428571	1.85714285714286	2.54285714285714	32.1666648926842	9.4551726820366	2.60838048541375	-2.6334095030538	2.63956382273375	-2.62650182033545	7.99771608026061	-0.34387678577364	1.4432890946998	1027.29702540099	25.0098609216914	21.8942481245183	22.7107447054461	16.5164409748153	13.1169236780423	13.9965764892972	12.0605811514504	13.3367235263658	9.32201084679677	10.5972436810286	7.36986114395158	8.59970377208858	-1.56	69843428.7408965	25.1047718971437	9.07587109115314	4.53204915644142	214.41275100046	14.2105888614001	6.60688196451292	5.7871111525706
CHEMBL4283136	C=C1CC[C@H]2[C@@](C)(CC[C@H]3OC(C)(C)OC[C@@]23C)[C@@H]1CC(Sc1ccc(F)cc1)C1=CCOC1=O	13.5400746860586	-0.539894392642339	13.5400746860586	0.041132185899051	0.255712891446862	500.676	463.38	500.239658884	190	0	0.334778894770046	-0.458047973689562	0.458047973689562	0.334778894770046	1.14285714285714	1.88571428571429	2.57142857142857	32.1666649292405	9.45517268375778	2.60839602819025	-2.63340816526	2.6395576916414	-2.62650188667062	7.99771310385446	-0.343876845952354	1.4432890946998	1033.62229441055	25.0098609216914	21.2722125975276	22.0887091784553	16.5164409748153	12.805905914547	13.6855587258018	11.7014487724968	12.9775911474121	9.11466567113318	10.389898505365	7.26618855611979	8.49603118425679	-1.63	69843428.7408965	25.037756401659	9.03727793592873	4.50924311919712	212.213344288989	14.2105888614001	12.4241028055588	5.7871111525706
CHEMBL4290990	C=C1CC[C@H]2[C@@](C)(CC[C@H]3OC(C)(C)OC[C@@]23C)[C@@H]1CC(Sc1ccc(OC)cc1)C1=CCOC1=O	12.7125935976442	-0.522824080142339	12.7125935976442	0.008369131603259	0.24411834184065	512.712	472.392	512.25964538	196	0	0.334778894770111	-0.496767181421199	0.496767181421199	0.334778894770111	1.13888888888889	1.88888888888889	2.55555555555556	32.1666649791127	9.45517264638757	2.60842619557916	-2.63340858403385	2.6396974375219	-2.6265017089721	7.9977198888758	-0.34387684637523	1.43409415685404	1045.92390885412	25.7169677028779	22.3024964149822	23.1189929959099	17.0544457772761	13.2292961137381	14.108948924993	11.9230572878882	13.1991996628036	9.36046253734691	10.6356953715787	7.40731862251685	8.63716125065385	-1.76	120503181.060641	25.8714052625129	9.5209690851468	4.54101504170014	219.526296229967	18.9474518152002	12.3563937977968	5.7871111525706
CHEMBL4287570	C=C1CC[C@H]2[C@@](C)(CC[C@H]3OC(C)(C)OC[C@@]23C)[C@@H]1CC(Sc1ccc([N+](=O)[O-])cc1)C1=CCOC1=O	12.6862712835947	-0.558149600975672	12.6862712835947	0.006090863585002	0.137722069142752	527.683	490.387	527.234158904	200	0	0.334778894770333	-0.458047973689562	0.458047973689562	0.334778894770333	1.16216216216216	1.89189189189189	2.54054054054054	32.1666650686473	9.45517265503107	2.6085142798913	-2.63340698910807	2.6397344966977	-2.62650178001659	7.99772299697985	-0.384471887865469	1.43405594734741	1129.71097306941	26.587211190881	22.157958300946	22.9744548818737	17.4271245773383	13.2056788474624	14.0853316587173	11.998539557093	13.2746819320084	9.34856722264131	10.6238000568731	7.39944620042495	8.62928882856195	-2.16	170207505.770797	26.4472434270465	9.54328051023465	4.76623172198004	222.700784608563	14.2105888614001	6.60688196451292	5.7871111525706
CHEMBL4279659	C=C1CC[C@H]2[C@@](C)(CC[C@H]3OC(C)(C)OC[C@@]23C)[C@@H]1CC(Sc1ccccc1)C1=CCOC1=O	12.6321560572572	-0.511595072914448	12.6321560572572	0.004864612224597	0.270086409792237	482.686	444.382	482.249080696	184	0	0.334778894769852	-0.458047973689562	0.458047973689562	0.334778894769852	1.11764705882353	1.88235294117647	2.58823529411765	32.1666648240455	9.45517268426168	2.60832865045785	-2.63340837685734	2.63946100494835	-2.62650166586497	7.99771103183383	-0.343876734921083	1.44581312254805	985.104558991051	24.1396174336883	20.971598393708	21.7880949746357	16.122594124698	12.7062400755194	13.5858928867743	11.5605811514504	12.8367235263658	9.044233069019	10.3194659032508	7.25208712251953	8.50298182743225	-1.56	49044373.0392786	24.148445743631	8.82963947362295	4.18063053661633	208.047808886063	14.2105888614001	6.60688196451292	5.7871111525706
CHEMBL4294384	C=C1CC[C@H]2[C@@](C)(CC[C@H]3OC(C)(C)OC[C@@]23C)[C@@H]1CC(Sc1ccccn1)C1=CCOC1=O	12.6117478939919	-0.518539517358892	12.6117478939919	0.008755773914504	0.292756892248175	483.674	446.378	483.244329664	184	0	0.334779852459694	-0.45804796838766	0.45804796838766	0.334779852459694	1.20588235294118	2.02941176470588	2.73529411764706	32.1666743192278	9.45517321046849	2.60844495432283	-2.63335110969356	2.63925288567349	-2.62650755474009	7.99659570715625	-0.343876742603912	1.44581312254805	991.380070032138	24.1396174336883	20.8414617200183	21.657958300946	16.122594124698	12.5660372950884	13.4456901063433	11.4155037793541	12.638518079709	8.92344640949643	10.1373322274302	7.15131540502058	8.32976519387021	-1.63	49044373.0392786	24.0815887040362	8.79092151624779	4.15853081853539	207.26745686701	14.2105888614001	6.60688196451292	5.7871111525706
CHEMBL4281200	C=C1CC[C@H]2[C@@](C)(CC[C@H]3OC(C)(C)OC[C@@]23C)[C@@H]1CC(Sc1ncccn1)C1=CCOC1=O	12.5913397307266	-0.525483961803336	12.5913397307266	0.029555970249288	0.241395266772458	484.662	448.374	484.239578632	184	0	0.334780835984531	-0.45804796294582	0.45804796294582	0.334780835984531	1.17647058823529	1.94117647058824	2.64705882352941	32.1666838179428	9.45517366278837	2.6085742505153	-2.63329547463898	2.63906497056124	-2.62651389659337	7.99549226597979	-0.3438767509265	1.44581312254805	995.604045291337	24.1396174336883	20.7113250463286	21.5278216272563	16.122594124698	12.4258345146574	13.3054873259123	11.2788941841773	12.4487804099718	8.8124374965417	9.96497629817749	7.06227071329707	8.16827558608361	-1.7	49044373.0392786	24.014743224886	8.75226282174283	4.13648538838417	206.487104847956	14.2105888614001	6.60688196451292	10.9435476343913
CHEMBL4289085	C=C1CC[C@H]2[C@@](C)(CC[C@H]3OC(C)(C)OC[C@@]23C)[C@@H]1CC(Sc1nccs1)C1=CCOC1=O	12.5534208594744	-0.51355557933924	12.5534208594744	0.00895433096078	0.286458355143767	489.703	454.423	489.2007506	180	0	0.334780354483594	-0.45804796561752	0.45804796561752	0.334780354483594	1.27272727272727	2.09090909090909	2.78787878787879	32.1946581456072	9.45517405177673	2.60851237885505	-2.63330956773248	2.63959203032447	-2.62650162620504	8.01351120559269	-0.343876699630166	1.44279490338806	957.503015068717	23.4325106525018	20.0950094721029	21.7280026339583	15.622594124698	12.0505218994543	13.8098275219641	11.0455406780929	13.3899613579255	8.67542373884293	10.8555617867762	6.97901388587028	9.04941277872264	-1.15	32757640.0407834	23.5853026421495	8.50516809267549	4.12993682167846	204.907820137421	14.2105888614001	10.9465376451865	5.7871111525706
CHEMBL4278631	C=C1CC[C@H]2[C@@](C)(CC[C@H]3OC(C)(C)OC[C@@]23C)[C@@H]1C[C@@H](Sc1cccs1)C1=CCOC1=O	12.5738290227397	-0.506611134894795	12.5738290227397	0.003391348051566	0.264629420810265	488.715	452.427	488.205501632	180	0	0.334779388883942	-0.45804797096233	0.45804797096233	0.334779388883942	1.24242424242424	2.06060606060606	2.75757575757576	32.1946421081657	9.45517365526356	2.6083873246169	-2.63336468040342	2.63985898871066	-2.62649649016193	8.01484302707898	-0.343876692933563	1.44279490338806	951.332485181972	23.4325106525018	20.2251461457926	21.858139307648	15.622594124698	12.1907246798853	13.9500303023951	11.1796148656764	13.6302916946298	8.77616955894272	11.1144203558457	7.05950973936887	9.29090033921843	-1.08	32757640.0407834	23.6520722615463	8.54344210587137	4.1520436382805	205.688172156475	14.2105888614001	6.60688196451292	5.7871111525706
CHEMBL599325	C=C1CC[C@]2(C)[C@@H](Br)C[C@@H](O)[C@@](C)(O)[C@H]2/C=C/CC[C@H]1C(C)C	10.9617278701604	-1.07589297524565	10.9617278701604	0.04951388888889	0.500612396599342	385.386	352.122	384.166392396	132	0	0.094512636970638	-0.390076593236273	0.390076593236273	0.094512636970638	1.34782608695652	2	2.60869565217391	79.9187334794623	9.57043813600754	2.54865455489936	-2.53806268469772	2.53371609802469	-2.59477811395617	9.09260915662168	-0.14894423146633	2.3575015393217	468.262131995945	17.4138490834436	15.0564842354558	16.6424807745705	10.6029133939066	8.99175312272173	9.90742865151341	8.44260953547499	9.54792767564602	6.44729739306668	7.86703107111804	4.63250239199107	5.50029043936313	-0.12	78389.0160595752	19.2079939619931	7.01336564386578	3.61924250176122	149.738297939972	10.2130547896814	0	0
CHEMBL3754651	C=C1C[C@H]2[C@@H]3CCC(=O)[C@@]3(C)C[C@@H](O)[C@@H]2[C@@]2(C)C=CC(=O)C=C12	12.4338602292769	-0.511433295540439	12.4338602292769	0.003015492462418	0.7478974225943	312.409	288.217	312.172544628	122	0	0.178167376764108	-0.392748190959644	0.392748190959644	0.178167376764108	1.30434782608696	2.04347826086957	2.78260869565217	16.2678621416869	9.46657267221186	2.61623433105933	-2.57367950960044	2.63809967801546	-2.55860924832854	6.01536522521664	-0.14067479594041	1.82345818841607	685.000355414098	16.5685496218228	13.8406959666878	13.8406959666878	10.7705280533685	8.62078975487792	8.62078975487792	8.33100586722365	8.33100586722365	7.17979689642038	7.17979689642038	6.11891407501997	6.11891407501997	-1.48	176830.029564189	15.0714850879131	4.53546994553777	1.80061715068836	136.698295442979	5.10652739484071	5.78324494636494	5.78324494636494
CHEMBL394387	C=C1[C@@H](OC(C)=O)CC[C@@]2(C)C[C@H](OC(C)=O)C3=C(C)C[C@H](OC(=O)C(C)CC)[C@@H]([C@@H](OC(C)=O)[C@H]12)C3(C)C	13.1065715668027	-0.704195483749056	13.1065715668027	0.280944856101557	0.245064045925627	546.701	500.333	546.319268432	218	0	0.308432897664174	-0.461417604996416	0.461417604996416	0.308432897664174	0.948717948717949	1.51282051282051	2.05128205128205	16.5642198768744	9.4962581317946	2.61055916706876	-2.58424923769099	2.6034728886382	-2.60304603472942	5.72108680056278	-0.187598756081508	2.2763836835429	1054.80714651722	29.4468647993337	25.0500788951576	25.0500788951576	18.0276361007507	14.1395167856111	14.1395167856111	12.6498480072147	12.6498480072147	9.29364094540556	9.29364094540556	7.5798861025652	7.5798861025652	-2.64	118213259.909288	30.8952127531177	11.4582977768468	6.09374791041111	232.391084252974	18.9474518152002	24.4158655509932	0
CHEMBL506312	C=C1[C@@H](OC(C)=O)CC[C@]2(C)[C@@H]1C[C@@H]1C[C@H](OC(C)=O)C(C)=C([C@@H](O)[C@@H]2OC(=O)/C=C/c2ccccc2)C1(C)C	13.2650849468193	-1.12888064793819	13.2650849468193	0.038871344522429	0.22131026119265	550.692	508.356000000001	550.293053684	216	0	0.33066597320185	-0.458030203443646	0.458030203443646	0.33066597320185	0.975	1.6	2.225	16.5576170127301	9.5019985456837	2.58656868486623	-2.57265927672012	2.59488232217801	-2.5840261870031	5.86871906593768	-0.173226836904111	1.79620530418762	1226.44550419263	29.4050484360768	24.437790743681	24.437790743681	18.7507804394475	14.1138252563741	14.1138252563741	12.4011891075819	12.4011891075819	9.54731714164986	9.54731714164986	7.40762172837014	7.40762172837014	-3.19	366694338.788454	29.7844856266209	11.357817351874	5.66503612333515	236.817973391913	19.3171162562409	24.4158655509932	0
CHEMBL4070993	C=C1[C@@H]2CC(=O)c3c(ccc(C(C)C)c3OC)[C@@]2(C)CC[C@@]1(O)CO	13.016826814059	-1.2877781452087	13.016826814059	0.027930366591081	0.825381134557687	344.451	316.227	344.198759376	136	0	0.16704133560111	-0.495688120437733	0.495688120437733	0.16704133560111	1.36	2.04	2.6	16.4667460397816	9.53041454284629	2.53342939889083	-2.51731218650562	2.55591209926309	-2.52444763242283	6.02495726004412	-0.029078457926808	2.19118073739416	735.656751732088	18.5685496218228	15.5558587546189	15.5558587546189	11.6915416670152	8.96375593281143	8.96375593281143	8.07758921556951	8.07758921556951	6.40486994642968	6.40486994642968	4.6751037355836	4.6751037355836	-1.65	320193.708244564	18.1503921431322	5.95829852221503	2.45910583588891	149.067804330146	14.9499177434815	11.3505626442676	5.78324494636494
CHEMBL2419880	C=CC(=C)CC[C@@]1(C)[C@@H](C)CC[C@]23[C@H](C[C@H](O)C[C@H]12)[C@H](OC(=O)CCC)O[C@@H]3OC(C)=O	12.3400297902694	-0.808660609305451	12.3400297902694	0.059576378390862	0.419762196865413	448.6	408.28	448.282489	180	0	0.307590681802841	-0.43526014182805	0.43526014182805	0.307590681802841	1.25	1.96875	2.59375	16.7837739725582	9.43531061913268	2.69664870804821	-2.60502497465555	2.6805862762367	-2.596759771236	5.69108541307234	-0.23773843803841	2.01444522629697	746.599134811977	23.6814337969452	20.1009747440121	20.1009747440121	15.0776070314989	12.0846023992849	12.0846023992849	10.3902861430119	10.3902861430119	8.57836032593148	8.57836032593148	6.64914112216721	6.64914112216721	-1.66	9059787.77059956	24.9721401895216	9.67969138473	4.40584477036734	191.924018003593	19.3171162562409	0	0
CHEMBL2419876	C=CC(=C)CC[C@@]1(C)[C@@H](C)CC[C@]23[C@H](C[C@H](OC(C)=O)C[C@H]12)[C@H](OC(C)=O)O[C@@H]3OC(C)=O	12.0616486402106	-0.853236384059797	12.0616486402106	0.027197656840513	0.307817283163859	462.583	424.279	462.261753556	184	0	0.304457567061019	-0.462538524817154	0.462538524817154	0.304457567061019	1.06060606060606	1.6969696969697	2.27272727272727	16.7837847110172	9.43501024319032	2.70090773630811	-2.60658759707622	2.68315957109978	-2.60000764984104	5.66885039961791	-0.237916356271674	2.0896914390949	819.458040334099	24.5516772849483	20.5560441670668	20.5560441670668	15.4334490791555	11.9096938886173	11.9096938886173	10.3374770145391	10.3374770145391	8.47301587591284	8.47301587591284	6.73196637388349	6.73196637388349	-2.15	12275718.0648774	25.4725891870478	9.60846596067444	4.74528076576814	196.404851580947	18.9474518152002	6.1039663877483	0
CHEMBL2419878	C=CC(=C)CC[C@@]1(C)[C@@H](C)CC[C@]23[C@H]4O[C@H](C[C@@H]2[C@H](OC(C)=O)O4)C[C@H]13	11.5800375063188	-0.43879949819434	11.5800375063188	0.008294713718821	0.530754420620053	360.494	328.238	360.230059504	144	0	0.304446230524005	-0.435505506187289	0.435505506187289	0.304446230524005	1.34615384615385	2.11538461538462	2.80769230769231	16.7818437159241	9.42601679097314	2.72225663419571	-2.64341705824142	2.70899796427664	-2.63882518676662	5.65683066109391	-0.303840475651748	1.66371691278716	627.631787295303	18.6898699653825	16.3312992956752	16.3312992956752	12.3075514214692	10.0931973076896	10.0931973076896	9.25469427003717	9.25469427003717	8.18343084348379	8.18343084348379	6.55746978426612	6.55746978426612	-1.13	798122.611835162	18.2434380328783	6.20115531886709	2.44625138348226	156.502662540237	14.2105888614001	0	6.29002672933521
CHEMBL470550	C=CC(=C)CC[C@@]1(C)[C@@H](C)C[C@@H](O)[C@]2(C=O)C(C=O)=C[C@@H](OC(=O)C(C)CC)C[C@H]12	12.4668102623153	-1.27995807350718	12.4668102623153	0.111212312085328	0.346011310507405	416.558	380.27	416.256274252	166	0	0.308727641652294	-0.457886113347117	0.457886113347117	0.308727641652294	1.4	2.06666666666667	2.6	16.5436885210584	9.45098680466123	2.61682329685696	-2.58715139666139	2.60971145101247	-2.60357342194352	5.86263609431226	-0.166520554506847	2.50966400323938	737.821015137423	22.6898699653825	18.7261066483679	18.7261066483679	14.0979737437546	10.926920740213	10.926920740213	9.3843844828398	9.3843844828398	7.8377941667129	7.8377941667129	5.2599699240449	5.2599699240449	-2.01	2656802.12518232	24.2611977021968	9.42122811860618	4.09068063681893	179.809735651571	14.6379275327126	18.6762874340074	0
CHEMBL2419870	C=CC(=C)CC[C@@]1(C)[C@@H](C)C[C@@H](O)[C@]23C(=C[C@@H](OC(=O)C(C)CC)C[C@H]12)[C@@H](OCC)O[C@@H]3OC(C)=O	12.7983612882328	-1.00143723230033	12.7983612882328	0.148267431972789	0.251727842887111	504.664	460.312	504.308703748	202	0	0.308727466696954	-0.457897289006652	0.457897289006652	0.308727466696954	1.30555555555556	2	2.58333333333333	16.7760842089582	9.44638648303262	2.70542397597079	-2.60228973395324	2.66919674548847	-2.62752819088367	5.71983154647495	-0.256121862763057	2.16124082784048	894.053566946513	26.8361343353244	22.7497100104822	22.7497100104822	16.9470157401377	13.3023554672493	13.3023554672493	11.0133941517096	11.0133941517096	8.99800643864721	8.99800643864721	6.4846368342249	6.4846368342249	-1.96	57687644.5917609	28.6088278284949	11.196136974378	4.94130964283958	215.442786544105	24.0539792100409	6.1039663877483	6.29002672933521
CHEMBL475676	C=CC(=C)CC[C@@]1(C)[C@@H](C)C[C@@H](O)[C@]23C(=C[C@@H](OC(=O)C(C)CC)C[C@H]12)[C@H](OC(=O)CCC)O[C@@H]3OC(C)=O	12.8814804427408	-1.16995630196523	12.8814804427408	0.074700948535725	0.158937651122376	546.701	500.333	546.319268432	218	0	0.308727472460009	-0.457896487100572	0.457896487100572	0.308727472460009	1.20512820512821	1.8974358974359	2.48717948717949	16.7840750759877	9.44637805401544	2.71040372221397	-2.60131888584921	2.66974368333787	-2.62764604785976	5.72251380835295	-0.254599140389923	2.18160669504669	1000.54795912562	29.1205913857006	24.3650650821326	24.3650650821326	18.340862590255	14.2754820137116	14.2754820137116	11.797911948574	11.797911948574	9.37257314543231	9.37257314543231	6.6778956553004	6.6778956553004	-2.45	218843196.423131	31.0826348619964	12.3788958687787	5.87206019441625	232.334192872942	19.3171162562409	6.1039663877483	0
CHEMBL518074	C=CC(=C)CC[C@@]1(C)[C@@H](C)C[C@@H](O)[C@]23C(=C[C@@H](OC(=O)C(C)CC)C[C@H]12)[C@H](OC(C)=O)O[C@@H]3OC(C)=O	12.796303675064	-1.17602111678005	12.796303675064	0.075704417569497	0.203957532806584	518.647	476.311	518.287968304	206	0	0.308727472460009	-0.457896487100584	0.457896487100584	0.308727472460009	1.21621621621622	1.86486486486487	2.43243243243243	16.7838804225694	9.44638282772615	2.70998972936742	-2.6012971942482	2.66942036440723	-2.62761932672857	5.72099911823357	-0.254335519900867	2.18687444695523	968.953452936586	27.7063778233275	22.9508515197595	22.9508515197595	17.3028577877942	13.2148218419318	13.2148218419318	11.1674851044431	11.1674851044431	8.95296679706481	8.95296679706481	6.44619667496229	6.44619667496229	-2.45	78830657.5563037	29.1110813663422	11.1155073911728	5.27728906826228	219.604308644149	19.3171162562409	6.1039663877483	0
CHEMBL470761	C=CC(=C)CC[C@@]1(C)[C@@H](C)C[C@@H](O)[C@]23C(=C[C@@H](OC(=O)C(C)CC)C[C@H]12)[C@H](OC)O[C@@H]3OC(C)=O	12.7421884487266	-1.00291871378181	12.7421884487266	0.148685384647686	0.284568647658012	490.637	448.301	490.293053684	196	0	0.308727466696945	-0.457897289012539	0.457897289012539	0.308727466696945	1.34285714285714	2.02857142857143	2.6	16.7741928023991	9.44640180137838	2.70475399837228	-2.60220592220761	2.66867322144409	-2.62744910229268	5.71982104243953	-0.254433362158821	2.1478202357264	878.531574290723	26.1290275541379	22.0426032292956	22.0426032292956	16.4470157401377	12.7148218419318	12.7148218419318	10.7937546108436	10.7937546108436	8.89404123196593	8.89404123196593	6.38672172238095	6.38672172238095	-1.96	36282816.8167124	27.6246547194596	10.5707366147619	4.74742205038303	209.077844429709	24.0539792100409	6.1039663877483	6.29002672933521
CHEMBL2419872	C=CC(=C)CC[C@@]1(C)[C@@H](C)C[C@@H](OC)[C@]23C(=CC(=O)C[C@H]12)[C@H](OC(=O)CCC)O[C@@H]3OC(C)=O	13.0722011999244	-1.10315135004619	13.0722011999244	0.058365011127907	0.354655437118364	474.594	436.29	474.261753556	188	0	0.307835971351134	-0.434681410656565	0.434681410656565	0.307835971351134	1.29411764705882	2	2.58823529411765	16.78434039634	9.44732722926797	2.71256622874858	-2.59914266041568	2.66889426374907	-2.62688097720099	5.92407563478197	-0.25493958426605	2.15728008056023	889.409489797388	25.2587840661348	21.0560441670668	21.0560441670668	16.0363321376147	12.1406736951524	12.1406736951524	10.1342297280883	10.1342297280883	8.23536156203254	8.23536156203254	6.2624386637627	6.2624386637627	-2.25	22806252.7406009	26.3564197530864	10.1624483651894	4.4008875739645	202.08019066316	14.2105888614001	0	5.78324494636494
CHEMBL2419871	C=CC(=C)CC[C@@]1(C)[C@@H](C)C[C@@H](OC)[C@]23C(=CC(=O)C[C@H]12)[C@H](OC(C)=O)O[C@@H]3OC(C)=O	12.9464874653565	-1.10921616486101	12.9464874653565	0.067058033089778	0.433089554171128	446.54	412.268	446.230453428	176	0	0.304692158680831	-0.43468141066593	0.43468141066593	0.304692158680831	1.28125	1.9375	2.5	16.7841467029257	9.44733201090154	2.71216231930563	-2.59912268954491	2.66857677780746	-2.62685558707017	5.92386568305308	-0.25467273376804	2.19098608781362	858.351733173524	23.8445705037617	19.6418306046937	19.6418306046937	14.9983273351539	11.0800135233726	11.0800135233726	9.5038028839574	9.5038028839574	7.81575521366503	7.81575521366503	6.03073968342458	6.03073968342458	-2.25	8187751.00379707	24.3935612871226	8.94494457210677	3.85715196251017	189.350306434367	14.2105888614001	0	5.78324494636494
CHEMBL2419875	C=CC(=C)CC[C@@]1(C)[C@@H](C)C[C@@H](OC)[C@]23C(=C[C@@H](OC(=O)C(C)CC)C[C@H]12)[C@H](OC(C)=O)O[C@H]3OC(C)=O	12.8771678725949	-1.09453963529856	12.8771678725949	0.193559145880575	0.162482932086505	532.674	488.322	532.303618368	212	0	0.308727472460026	-0.457896487090054	0.457896487090054	0.308727472460026	1.18421052631579	1.84210526315789	2.39473684210526	16.7843807316195	9.44569555404775	2.71447524585683	-2.60842420129579	2.67510563975413	-2.63192060802376	5.72103157778001	-0.257537107261099	2.22438766564889	984.737273785111	28.4134846045141	23.9118862147234	23.9118862147234	17.840862590255	13.600573503044	13.600573503044	11.3760315309944	11.3760315309944	9.20968779110528	9.20968779110528	6.70401779481755	6.70401779481755	-2.45	133682282.839822	30.0964883927511	11.7420099697992	5.344986092947	226.288562235857	18.9474518152002	6.1039663877483	0
CHEMBL2419869	C=CC(=C)CC[C@@]1(C)[C@@H](C)C[C@@H](OC)[C@]23C(=C[C@@H](OC(C)=O)C[C@H]12)[C@@H](OCC)O[C@@H]3OC(C)=O	12.1989726670436	-0.865315833123373	12.1989726670436	0.064378306878308	0.27065532914438	476.61	436.29	476.27740362	190	0	0.304470649009346	-0.458295814060224	0.458295814060224	0.304470649009346	1.23529411764706	1.91176470588235	2.47058823529412	16.7766014325272	9.4457235482023	2.70947562026622	-2.60914947667028	2.674447220831	-2.63144347828993	5.66753220627441	-0.259178918873637	2.21379281303704	847.916664625082	25.2587840661348	21.4262876550699	21.4262876550699	16.0363321376147	12.2067266529266	12.2067266529266	10.0851907475748	10.0851907475748	8.28979581838349	8.28979581838349	6.52361586581598	6.52361586581598	-1.96	22629485.4243405	26.6413869077784	10.3430111644741	4.4989120344061	203.032213792623	23.6843147690002	6.1039663877483	6.29002672933521
CHEMBL2419877	C=CC(=C)CC[C@@]1(C)[C@@H](C)C[C@@H](OC)[C@]23C(=C[C@H](OC(C)=O)C[C@H]12)[C@H](OC(C)=O)O[C@@H]3OC(C)=O	12.1963685003769	-1.0868937914672	12.1963685003769	0.184654195011339	0.215676317694636	490.593	452.289	490.256668176	194	0	0.304691969441273	-0.458295012158026	0.458295012158026	0.304691969441273	1.11428571428571	1.74285714285714	2.28571428571429	16.7843634936919	9.4457199154551	2.71397882885344	-2.60816462339658	2.67466574459499	-2.63153157826457	5.67769749868165	-0.257454074533121	2.23514946944585	922.142041147745	26.1290275541379	21.6274291643472	21.6274291643472	16.3921741852713	12.1191930276092	12.1191930276092	10.2392817003082	10.2392817003082	8.24475617680108	8.24475617680108	6.48517570655336	6.48517570655336	-2.45	30918932.4472806	27.1427356271768	10.2684015218288	4.82664543403525	207.193735892667	18.9474518152002	6.1039663877483	0
CHEMBL475879	C=CC(=C)CC[C@@]1(C)[C@@H](C)[C@@H](O)[C@@H](O)[C@]23C(=C[C@@H](OC(=O)C(C)CC)C[C@H]12)[C@H](OC(=O)CCC)O[C@@H]3OC(C)=O	12.8935380559095	-1.44613071617536	12.8935380559095	0.136728839633175	0.163256428852016	562.7	516.332	562.314183052	224	0	0.308727472460305	-0.457896486921948	0.457896486921948	0.308727472460305	1.2	1.875	2.45	16.7842399782605	9.43862318749389	2.73184280026011	-2.61563637496446	2.66987956810029	-2.67731876804696	5.72262650762046	-0.273805963136877	2.22955245203234	1033.82341362783	29.9908348737037	24.6825221656356	24.6825221656356	18.7683829451836	14.3838509891977	14.3838509891977	11.8694692733122	11.8694692733122	9.4839839980651	9.4839839980651	6.71463856457044	6.71463856457044	-2.49	338541777.31737	32.029980236254	12.5735777514003	5.65077437218199	237.128426625138	24.4236436510816	6.1039663877483	0
CHEMBL2419874	C=CC(=C)CC[C@@]1(C)[C@@H]2C[C@@H](O)C[C@H]3[C@@H](OC(C)=O)O[C@H](OC(C)=O)[C@@]23CC[C@H]1C	11.9361287952968	-0.814725424120266	11.9361287952968	0.060206916099773	0.513979016481628	420.546	384.258	420.251188872	168	0	0.304457567013895	-0.435462720767471	0.435462720767471	0.304457567013895	1.23333333333333	1.9	2.5	16.7835799708452	9.43531712018743	2.69616682748679	-2.60498591329205	2.68027143881767	-2.5966682857807	5.66451338963347	-0.237420979480673	2.04509367890058	716.484714319643	22.2672202345721	18.686761181639	18.686761181639	14.0396022290381	11.0239422275051	11.0239422275051	9.75985929888094	9.75985929888094	8.15875397756397	8.15875397756397	6.42011210270839	6.42011210270839	-1.66	3246613.95386933	23.0126013116997	8.46395887046381	3.84306789672773	179.1941337748	19.3171162562409	0	0
CHEMBL4164984	C=CC(=O)Nc1cc2c(N3CCc4ccccc43)ncnc2cc1OC	11.7638411406548	-0.298548497975356	11.7638411406548	0.298548497975356	0.732963947477209	346.39	328.246	346.142975816	130	0	0.247365680610213	-0.494495660728254	0.494495660728254	0.247365680610213	1.30769230769231	2.15384615384615	2.96153846153846	16.4664668384894	10.1369419953242	2.23085341502443	-2.20380867992838	2.38534447798881	-2.15497511428422	6.03214340601811	-0.111442554626434	1.87087324586314	1015.86385666868	18.0956473593183	14.3982598645043	14.3982598645043	12.7070398980568	8.32607694065963	8.32607694065963	5.99064168115845	5.99064168115845	4.52164963379501	4.52164963379501	3.2939653577826	3.2939653577826	-3.41	1523576.22000148	16.0798111485702	6.47769781291416	2.65154517072949	150.688439503217	14.9535612886569	17.8946946858835	0
CHEMBL4175383	C=CC(=O)Nc1cc2c(N3CCc4ccccc43)ncnc2cc1O[C@@H]1CCOC1	12.0604326939428	-0.299268925035068	12.0604326939428	0.047592727939049	0.657210647827107	402.454	380.278	402.169190564	152	0	0.247365684125052	-0.485667738546885	0.485667738546885	0.247365684125052	1.3	2.2	3.03333333333333	16.5455525689881	10.1331276242562	2.24557816769683	-2.2137343688798	2.39193406439372	-2.18301012109811	6.03244653113809	-0.111450240867469	1.60415042025266	1124.63135526922	20.5014247532541	16.5051787677174	16.5051787677174	14.7246779882618	10.0473777607086	10.0473777607086	7.38996722577776	7.38996722577776	5.48327765955516	5.48327765955516	4.00798370127102	4.00798370127102	-3.45	16022938.7607007	18.5705131776675	7.75887009514021	3.371337331416	173.890979922385	19.6904242424569	23.9986610736318	0
CHEMBL4440896	C=CC(=O)Nc1ccccc1CN(C(=O)Nc1cccc(C(F)(F)F)c1)C1CCN(C(C)CCC)CC1	13.5012541293683	-4.50919129630765	13.5012541293683	0.075994700795837	0.373276628575639	516.608	481.328	516.27121102	200	0	0.415985524403375	-0.322204717491515	0.415985524403375	0.322204717491515	1.13513513513514	1.83783783783784	2.48648648648649	19.4131896860762	9.99395461393271	2.32124454363086	-2.40579190270191	2.31082157907301	-2.49757333077384	5.99064871923358	-0.137127224217029	1.84200386764222	1081.09209794882	27.0014247532541	21.3525244015336	21.3525244015336	17.6167420662197	12.6222790869278	12.6222790869278	9.39197863463259	9.39197863463259	6.77298895600274	6.77298895600274	4.72131780755796	4.72131780755796	-3.33	113988742.046654	28.2445829622677	12.7627262077154	7.82451265043524	216.071179086682	20.4333966697136	0	0
CHEMBL3092933	C=CCCCCCOc1ncc(-c2ccccc2OCCCCC=C)n1C	6.01414742162661	0.647691423919328	6.01414742162661	0.647691423919328	0.305380989938102	368.521	336.265	368.246378264	146	0	0.295966483597162	-0.49288712666053	0.49288712666053	0.295966483597162	0.925925925925926	1.59259259259259	2.37037037037037	16.4946325803074	10.1274613758474	2.13261365445169	-2.12299486082643	2.31269002431394	-2.03959888777777	5.67181200040287	0.273734512011785	1.94462254065377	706.153952840638	19.3217801884925	16.530550249307	16.530550249307	13.2743869076792	9.86085000379043	9.86085000379043	6.60058081490647	6.60058081490647	4.4524712938204	4.4524712938204	2.88486820905044	2.88486820905044	-2.49	1499415.06962147	20.8174558504739	11.9979435089897	6.62840389026581	163.084351210315	9.4737259076001	5.74951183328391	0
CHEMBL3093017	C=CCCCCOc1cc(F)ccc1-c1cnc(OCCC=C)n1C	13.6543579254894	-0.324568197521841	13.6543579254894	0.324568197521841	0.428866174578791	344.43	319.23	344.19000626	134	0	0.295977552790976	-0.492776649041544	0.492776649041544	0.295977552790976	1.12	1.92	2.68	19.1421473679894	10.1216269241792	2.14546779345825	-2.12565620491196	2.32189734892107	-2.03628958452633	5.67359827790746	0.289421162568276	2.14790965536229	709.716870615994	18.070703332936	14.709844109567	14.709844109567	12.1682337577966	8.46051584281801	8.46051584281801	5.68424258786696	5.68424258786696	3.77845940724358	3.77845940724358	2.41052982807141	2.41052982807141	-2.56	483339.793985262	18.7740167037473	9.66712351995524	5.20886965179861	148.155060270051	9.4737259076001	11.5667326743298	0
CHEMBL3093016	C=CCCCCOc1cc2ccccc2cc1-c1cnc(OCCC=C)n1C	6.17954732336767	0.56763319560009	6.17954732336767	0.56763319560009	0.307286357980302	376.5	348.276	376.215078136	146	0	0.295977555389358	-0.49286359448951	0.49286359448951	0.295977555389358	0.964285714285714	1.71428571428571	2.46428571428571	16.4946122318691	10.0378159122249	2.15116207132192	-2.14086880343609	2.35310363961808	-2.035462083978	5.89746230942521	0.28945856276755	1.90288511431219	942.928186228811	19.7693739456852	16.5639304441267	16.5639304441267	13.740713402868	9.76555054216969	9.76555054216969	6.73927938024441	6.73927938024441	4.68270556948378	4.68270556948378	3.12232120546054	3.12232120546054	-3.01	3039873.51694854	19.7433562922664	9.78913904336213	4.63206399771402	166.67118939886	9.4737259076001	5.74951183328391	0
CHEMBL3093014	C=CCCCCOc1cc2ccccc2cc1-c1cnc(OCCCCC=C)n1C	6.21031926413087	0.633050613891613	6.21031926413087	0.633050613891613	0.234542784358304	404.554	372.298	404.246378264	158	0	0.29596648773476	-0.49286359448951	0.49286359448951	0.29596648773476	0.9	1.53333333333333	2.2	16.4946411079613	10.037813739799	2.15223755585942	-2.14163872039482	2.35346848526731	-2.04078684567899	5.89747651555287	0.275143307521651	1.81280836591718	974.324090765281	21.1835875080583	17.9781440064998	17.9781440064998	14.740713402868	10.7655505421697	10.7655505421697	7.44638616143096	7.44638616143096	5.16331615181536	5.16331615181536	3.44296829788781	3.44296829788781	-3.01	8097036.02312593	21.6929698599546	11.2460550389364	5.53167591513489	179.401073627654	9.4737259076001	5.74951183328391	0
CHEMBL3093021	C=CCCCCOc1ccc(C)cc1-c1cnc(OCCC=C)n1C	6.02643507846971	0.5776502006676	6.02643507846971	0.5776502006676	0.422350358228424	340.467	312.243	340.215078136	134	0	0.295977553947612	-0.492886775221589	0.492886775221589	0.295977553947612	1.08	1.88	2.64	16.4946046498439	10.081210588907	2.14049906076162	-2.13241309309024	2.3244005221529	-2.03580840995989	5.68263791630711	0.289444959225947	2.15383414598419	703.916766635387	18.070703332936	15.3318796365578	15.3318796365578	12.1682337577966	8.7715336063134	8.7715336063134	6.04337496682059	6.04337496682059	3.96986635677425	3.96986635677425	2.55318611095901	2.55318611095901	-2.49	486349.02550731	18.8430437955848	9.72047115458058	5.24494441302309	150.354466981522	9.4737259076001	5.74951183328391	0
CHEMBL3093018	C=CCCCCOc1ccc(F)cc1-c1cnc(OCCC=C)n1C	13.7698813831471	-0.315432316968211	13.7698813831471	0.315432316968211	0.428866174578791	344.43	319.23	344.19000626	134	0	0.295977565630203	-0.49288347713472	0.49288347713472	0.295977565630203	1.12	1.92	2.68	19.1421457948551	10.1204355407693	2.14776403404308	-2.12568620920363	2.32243746943181	-2.03646850420443	5.67423071393405	0.289424742618665	2.15383414598419	709.716870615994	18.070703332936	14.709844109567	14.709844109567	12.1682337577966	8.46051584281801	8.46051584281801	5.68424258786696	5.68424258786696	3.77641067420404	3.77641067420404	2.4115667223047	2.4115667223047	-2.56	486349.02550731	18.7740167037473	9.66712351995524	5.20886965179861	148.155060270051	9.4737259076001	11.5667326743298	0
CHEMBL3093019	C=CCCCCOc1ccc(OC)cc1-c1cnc(OCCC=C)n1C	6.015380656701	0.554131682149081	6.015380656701	0.554131682149081	0.405256145657814	356.466	328.242	356.209992756	140	0	0.295977569903345	-0.496739673772534	0.496739673772534	0.295977569903345	1.07692307692308	1.88461538461538	2.61538461538462	16.4951092577019	10.1150855273283	2.15013723419004	-2.13716493573645	2.34591708291338	-2.03628976542081	5.69294648950153	0.289415374971625	2.19821998180334	722.041423654161	18.7778101141225	15.7401279270216	15.7401279270216	12.7062385602574	8.88390604200919	8.88390604200919	5.90585110325841	5.90585110325841	4.02153133004855	4.02153133004855	2.54542841314199	2.54542841314199	-2.69	846011.033446252	19.6323142187984	10.3347585447184	5.15101609120476	155.468012211029	14.2105888614001	11.4990236665678	0
CHEMBL3092912	C=CCCCCOc1ccccc1-c1cnc(NC(=O)CCCC=C)n1C	12.0494251335254	-0.038098309242824	12.0494251335254	0.038098309242824	0.418476390450224	367.493	338.261	367.225977168	144	0	0.2261893162881	-0.492887133902895	0.492887133902895	0.2261893162881	1.18518518518519	1.92592592592593	2.7037037037037	16.4772987963106	10.1271859080316	2.14027798770328	-2.12379988780731	2.30764028327301	-2.14230259684777	5.89131794844326	-0.115869811294592	2.05570350913847	764.668424838675	19.4849168953091	16.116336686934	16.116336686934	13.1682337577966	9.4257282597889	9.4257282597889	6.38422126831551	6.38422126831551	4.27465331348085	4.27465331348085	2.7470648875013	2.7470648875013	-2.82	1315307.11673846	20.4914036443563	11.0119551960866	6.13186604209336	161.317248150063	9.3039626015914	5.74951183328391	0
CHEMBL3092920	C=CCCCCOc1ccccc1-c1cnc(OC)n1C	5.91979898904006	0.58869078353972	5.91979898904006	0.58869078353972	0.546350448687953	286.375	264.199	286.168127944	112	0	0.295685682233881	-0.492887126660541	0.492887126660541	0.295685682233881	1.28571428571429	2.0952380952381	2.80952380952381	16.4845360251513	10.1275128891598	2.12353099038837	-2.11667068920879	2.30992709048156	-2.00663747911892	5.67165752092304	0.308075481404577	2.12423008037733	590.226085932543	15.0791395013733	12.7105592929981	12.7105592929981	10.2743869076792	7.16392657873176	7.16392657873176	4.81823280663961	4.81823280663961	3.35129810440464	3.35129810440464	2.20944131374238	2.20944131374238	-2.23	79845.9075115586	15.1644194862057	7.5253155590129	3.65545492549792	125.584301556119	9.4737259076001	5.74951183328391	0
CHEMBL3093020	C=CCCCCOc1ccccc1-c1cnc(OCCC=C)n1C	5.97143507846971	0.578614706840439	5.97143507846971	0.578614706840439	0.440382831238308	326.44	300.232	326.199428072	128	0	0.295977552691061	-0.49288712666053	0.49288712666053	0.295977552691061	1.04166666666667	1.83333333333333	2.625	16.4946016468965	10.1274925935375	2.13090982276317	-2.1213562292544	2.31200471508756	-2.03308013822401	5.67179871133332	0.289448465403298	2.08083005432683	661.408501869944	17.2004598449329	14.4092299057474	14.4092299057474	11.7743869076792	8.36085000379044	8.36085000379044	5.53992064312664	5.53992064312664	3.72186071148882	3.72186071148882	2.38744442132653	2.38744442132653	-2.49	343426.410633892	17.8575033851385	9.60474335095798	4.75090097790327	143.989524867125	9.4737259076001	5.74951183328391	0
CHEMBL3093015	C=CCCCCOc1ccccc1-c1cnc(OCCCC=C)n1C	5.98817176350185	0.624859528815608	5.98817176350185	0.624859528815608	0.395046656025713	340.467	312.243	340.215078136	134	0	0.295966667511719	-0.49288712666053	0.49288712666053	0.295966667511719	1	1.72	2.52	16.4946262984325	10.1274858258941	2.1317861571804	-2.12221343351364	2.31231283110987	-2.0371200231284	5.6717989147118	0.27889456662091	2.03891768949398	676.28561489593	17.9075666261194	15.116336686934	15.116336686934	12.2743869076792	8.86085000379044	8.86085000379044	5.89347403371992	5.89347403371992	3.9524712938204	3.9524712938204	2.54502520717376	2.54502520717376	-2.49	562410.95941462	18.8430437955848	10.3904250056928	5.52087497060896	150.354466981522	9.4737259076001	5.74951183328391	0
CHEMBL3093013	C=CCCCCOc1ccccc1-c1cnc(OCCCCC=C)n1C	6.00220701923291	0.638323247636469	6.00220701923291	0.638323247636469	0.349027352390525	354.494	324.254	354.2307282	140	0	0.295966485036464	-0.49288712666053	0.49288712666053	0.295966485036464	0.961538461538462	1.61538461538462	2.30769230769231	16.4946304920765	10.127476987647	2.13229207873696	-2.1227072867373	2.31252657212039	-2.03885944934911	5.67180473356573	0.27513927975678	1.99269988578491	691.200736476566	18.614673407306	15.8234434681205	15.8234434681205	12.7743869076792	9.36085000379044	9.36085000379044	6.24702742431319	6.24702742431319	4.2024712938204	4.2024712938204	2.7080915137538	2.7080915137538	-2.49	917944.404605406	19.8297389353566	11.1885008832154	5.79639097740026	156.719409095918	9.4737259076001	5.74951183328391	0
CHEMBL3092919	C=CCCCCOc1ccccc1-c1cnc(OCCOCC=C)n1C	5.98220701923291	0.444031373507106	5.98220701923291	0.444031373507106	0.394028330659532	356.466	328.242	356.209992756	140	0	0.29605163900464	-0.49288712666053	0.49288712666053	0.29605163900464	1.03846153846154	1.88461538461538	2.69230769230769	16.5319237928382	10.1275001789471	2.13275776686401	-2.12294457776014	2.31165882205464	-2.09243942619381	5.671802206176	0.115280968485086	1.99269988578491	694.314678706069	18.614673407306	15.5245849773978	15.5245849773978	12.7743869076792	8.93820027298006	8.93820027298006	5.82616046566236	5.82616046566236	3.86325859708538	3.86325859708538	2.51244442132653	2.51244442132653	-2.53	917944.404605406	19.7902506960392	11.1563531400467	5.77475384864145	155.468012211029	14.2105888614001	12.3563937977968	0
CHEMBL3092913	C=CCCCCOc1ccccc1-c1cnc(S(=O)(=O)c2ccccc2)n1C	12.9339833242409	-3.69524710774676	12.9339833242409	0.008783376132312	0.389961960850763	396.512	372.32	396.150763628	146	0	0.239601567384645	-0.492887137995717	0.492887137995717	0.239601567384645	1.07142857142857	1.78571428571429	2.53571428571429	32.2279359992817	10.1276864443604	2.24555233668084	-2.12335253129542	2.31745704137137	-2.09352844402211	7.90915104152172	0.308155588553195	1.89443931497998	1040.65364290163	19.9849168953091	15.913807219874	16.7303038008017	13.5528786861462	9.20381936935612	10.6869826169505	6.4305979786861	8.27402444653379	4.46258859508466	6.21534367884239	2.97451720339928	4.35113670322687	-2.86	2704403.87537863	19.8893283821599	8.88592406360911	4.17230966641551	165.788306800067	9.3039626015914	5.74951183328391	0
CHEMBL3092909	C=CCCCCOc1nc(-c2ccccc2OC)cn1C	5.73575727513228	0.633804799697657	5.73575727513228	0.633804799697657	0.546350448687953	286.375	264.199	286.168127944	112	0	0.296085040067624	-0.496052777484635	0.496052777484635	0.296085040067624	1.28571428571429	2.0952380952381	2.85714285714286	16.4942556294928	10.136318555118	2.11417718639549	-2.04640634539358	2.29513316847184	-2.0154084198431	5.6656175990875	0.274994829013028	2.0615102426903	590.226085932544	15.0791395013733	12.7105592929981	12.7105592929981	10.2575501552736	7.16392657873176	7.16392657873176	4.85282489863679	4.85282489863679	3.25043105039986	3.25043105039986	2.12372659735835	2.12372659735835	-2.23	77840.4411686051	15.1644194862057	7.5253155590129	3.87515156396424	125.58430155612	14.0408255553915	5.74951183328391	0
CHEMBL3092925	C=CCCCCOc1ncc(-c2cc(C(C)C)ccc2OC)n1C	5.81345119992441	0.461540979831405	5.81345119992441	0.461540979831405	0.482301120765213	328.456	300.232	328.215078136	130	0	0.295966486294686	-0.496053735898889	0.496053735898889	0.295966486294686	1.29166666666667	2.08333333333333	2.75	16.4942940417288	9.98854975998435	2.14905198475127	-2.13494872356084	2.33737993168416	-2.03542787729203	5.68544156219258	0.275242860416455	2.20275225881129	674.273526647313	17.526733258566	15.2105592929981	15.2105592929981	11.5789173603195	8.51798585422879	8.51798585422879	6.23237073285652	6.23237073285652	4.14546090546115	4.14546090546115	2.61599672487889	2.61599672487889	-2.23	278697.435702926	18.1136245173084	8.5742243451551	4.19038369914828	144.679127899309	9.4737259076001	5.74951183328391	0
CHEMBL3092922	C=CCCCCOc1ncc(-c2cc(C(F)(F)F)ccc2OC)n1C	12.9984163743904	-4.42649126979052	12.9984163743904	0.313733671447868	0.502198300956502	354.372	333.204	354.155512572	136	0	0.415936777102999	-0.496053647126552	0.496053647126552	0.415936777102999	1.28	2.04	2.68	19.4131807239321	10.0678088161869	2.31349049374577	-2.13408440332339	2.37314820968394	-2.06377727674811	5.68558230834703	-0.137113621335418	2.24975432296549	723.596636574926	18.4493829893763	14.2671024428362	14.2671024428362	11.8795586232018	7.89155689076856	7.89155689076856	5.53077106478138	5.53077106478138	3.78206481293223	3.78206481293223	2.41559239012272	2.41559239012272	-2.44	359579.302484352	18.8923523222866	8.09191054109765	4.55389716066482	144.445849879295	9.4737259076001	5.74951183328391	0
CHEMBL3092924	C=CCCCCOc1ncc(-c2cc(Cl)ccc2OC)n1C	6.09039374500676	0.593177437641724	6.09039374500676	0.593177437641724	0.531076984037002	320.82	299.652	320.129155592	118	0	0.295966491517378	-0.496052259666204	0.496052259666204	0.295966491517378	1.36363636363636	2.18181818181818	2.90909090909091	35.495691457785	10.1289829329915	2.13762299118683	-2.10590433032993	2.33240961089567	-2.03253252079312	6.3049583937729	0.275243965443206	2.13565942136312	637.584329811848	15.9493829893763	13.0111734968177	13.7671024428362	10.6682337577966	7.26359241775933	7.64155689076856	4.96255475137993	5.39899053185191	3.41678441199008	3.65188151477781	2.21148562469298	2.38358864864585	-1.94	112710.196614244	16.4308483607186	7.89556212149	3.82705734403655	135.887567783001	9.4737259076001	5.74951183328391	0
CHEMBL3092921	C=CCCCCOc1ncc(-c2cc(F)c(F)cc2OC)n1C	13.5411579866226	-0.952351374666524	13.5411579866226	0.240215726850377	0.54193740751697	322.355	302.195	322.14928432	124	0	0.29596649807061	-0.495939843717436	0.495939843717436	0.29596649807061	1.26086956521739	2	2.69565217391304	19.1597487390341	10.117505422454	2.16757460005078	-2.10837365999079	2.3289897576767	-2.03610089169627	5.67549442601126	0.275233932430058	2.18619004037584	683.473157713645	16.8196264773794	13.3117877006373	13.3117877006373	11.0789173603195	7.36924132093061	7.36924132093061	5.08454968977676	5.08454968977676	3.49766685931589	3.49766685931589	2.22875167263909	2.22875167263909	-2.37	166505.308498954	16.9913070577777	7.76037497341779	3.88487258529233	133.915372361972	9.4737259076001	5.74951183328391	11.6344416820918
CHEMBL3091478	C=CCCCCOc1ncc(-c2ccc(Cl)cc2OC)n1C	6.00408259384785	0.602413076341648	6.00408259384785	0.602413076341648	0.531076984037002	320.82	299.652	320.129155592	118	0	0.29596648507808	-0.495998364402414	0.495998364402414	0.29596648507808	1.36363636363636	2.18181818181818	2.90909090909091	35.4956914586135	10.1294191297354	2.13542158390418	-2.10527954597529	2.33092425610472	-2.03236396605224	6.3038846664911	0.275244281400182	2.1194424938637	637.584329811848	15.9493829893763	13.0111734968177	13.7671024428362	10.6682337577966	7.26359241775933	7.64155689076856	4.96255475137993	5.39899053185191	3.41883314502961	3.65393024781735	2.20777876958039	2.36987086129299	-1.94	112591.146747177	16.4308483607186	7.89556212149	3.82705734403655	135.887567783001	9.4737259076001	5.74951183328391	0
CHEMBL3092923	C=CCCCCOc1ncc(-c2cccc(OC)c2OC)n1C	5.76107851473923	0.600440759637188	5.76107851473923	0.600440759637188	0.520707321320236	316.401	292.209	316.178692628	124	0	0.295966503375053	-0.492844442793599	0.492844442793599	0.295966503375053	1.21739130434783	2.04347826086957	2.73913043478261	16.5093905854599	10.1162477173902	2.16176419738964	-2.12992356826614	2.37915029531641	-2.03467088674635	5.71190470148408	0.275217255155626	2.17312014667198	649.711409463073	16.6564897705629	14.0414573142724	14.0414573142724	11.223075312663	7.69296568109422	7.69296568109422	5.1590310073736	5.1590310073736	3.65820620178457	3.65820620178457	2.41994005530257	2.41994005530257	-2.43	198884.823382371	16.9322882362284	8.26787976623192	3.85835557170081	137.062788900023	14.2105888614001	0	11.4990236665678
CHEMBL3092927	C=CCCCCOc1ncc(-c2ccccc2OC)n1C	5.73575727513228	0.633804799697657	5.73575727513228	0.633804799697657	0.546350448687953	286.375	264.199	286.168127944	112	0	0.295966485028017	-0.496054093194521	0.496054093194521	0.295966485028017	1.28571428571429	2.0952380952381	2.85714285714286	16.4942882079002	10.1314323250685	2.12445731379041	-2.09865484135656	2.30582196470096	-2.03194126065419	5.67114515196286	0.275244122418889	2.07675263178249	590.226085932544	15.0791395013733	12.7105592929981	12.7105592929981	10.2743869076792	7.16392657873176	7.16392657873176	4.81823280663961	4.81823280663961	3.36223444927485	3.36223444927485	2.18736332371481	2.18736332371481	-2.23	79891.6061407779	15.1644194862057	7.5253155590129	3.65545492549792	125.58430155612	9.4737259076001	5.74951183328391	0
CHEMBL3092914	C=CCCOc1ccccc1-c1cnc(S(=O)(=O)c2ccccc2)n1C	12.8694404640874	-3.69279323763992	12.8694404640874	0.000375383177962	0.469043564033334	368.458	348.298	368.1194635	134	0	0.239601567384645	-0.492563924240247	0.492563924240247	0.239601567384645	1.11538461538462	1.80769230769231	2.53846153846154	32.2279358434054	10.1294017508965	2.24528097278799	-2.11857604491599	2.31645063937371	-2.09325093104663	7.90914933940356	0.325894503159308	2.02009712237892	1008.5453775188	18.570703332936	14.4995936575009	15.3160902384286	12.5528786861462	8.20381936935612	9.68698261695051	5.72349119749955	7.56691766534725	3.98197801275308	5.73473309651081	2.65387011097202	4.0304896107996	-2.86	1013678.96111054	17.9468420662903	7.57549971227309	3.41079216088848	153.058422571273	9.3039626015914	5.74951183328391	0
CHEMBL3092928	C=CCCOc1ncc(-c2ccccc2OC)n1C	5.59263652683296	0.583053508440413	5.59263652683296	0.583053508440413	0.589935439938143	258.321	240.177	258.136827816	100	0	0.295977552682614	-0.496054093194521	0.496054093194521	0.295977552682614	1.36842105263158	2.15789473684211	2.89473684210526	16.4942596475788	10.1314498740918	2.12294382090251	-2.09536751065344	2.30528366961489	-2.02404413430858	5.67113950365341	0.289689682957733	2.27963690864281	561.023259358402	13.6649259390002	11.296345730625	11.296345730625	9.27438690767924	6.16392657873176	6.16392657873176	4.11112602545306	4.11112602545306	2.88162386694327	2.88162386694327	1.86671623128754	1.86671623128754	-2.23	29710.6919090886	13.2075296296801	6.08883661417288	2.7844965945225	112.854417327326	9.4737259076001	5.74951183328391	0
CHEMBL3746653	C=CCN(C)C(=O)c1ccc(C(CC)(CC)c2ccc(OCC(O)C(C)(C)C)c(C)c2)n1CC	13.0842817986127	-0.541703018815421	13.0842817986127	0.005963531369306	0.413667068014778	468.682	424.33	468.335193268	188	0	0.270002977138904	-0.490601251522218	0.490601251522218	0.270002977138904	1.17647058823529	1.82352941176471	2.32352941176471	16.4898634259708	9.72433764233845	2.35142803026895	-2.34676880476312	2.41045047723405	-2.32755802707933	5.92613426389037	0.021606533956503	2.46453754974438	979.747307444452	25.6814337969452	22.4422299388743	22.4422299388743	15.960109957781	12.4461764405575	12.4461764405575	10.2847405679053	10.2847405679053	7.08697632683522	7.08697632683522	4.58108008430679	4.58108008430679	-2.53	19888006.9311899	27.7125872917305	11.263845541956	5.57276062158575	205.981061126472	19.3103997272826	18.0503217926453	0
CHEMBL4093629	C=CCN(C)C(=O)c1ccc(C(CC)(CC)c2ccc(OCCC(O)(CC)CC)c(C)c2)n1CC	13.1039227311692	-0.658866434221071	13.1039227311692	0.012178064190982	0.312718259901453	482.709	436.341	482.350843332	194	0	0.270002977138904	-0.493207274084327	0.493207274084327	0.270002977138904	1.08571428571429	1.74285714285714	2.25714285714286	16.478414920767	9.72435107651391	2.35091891885651	-2.34623428046357	2.41038697125525	-2.32469676664342	5.92613821083932	0.011599578458254	2.40674079938	983.482982429785	26.2254038713152	22.9862000132443	22.9862000132443	16.6607099976856	13.1895346576546	13.1895346576546	9.62182329695734	9.62182329695734	7.83181199131906	7.83181199131906	5.11688857098028	5.11688857098028	-2.53	41377899.1424909	28.7054493573659	12.4364266262934	6.00392964269218	212.346003240869	19.3103997272826	11.4434398281324	0
CHEMBL3785132	C=CCN(CC=C)CC(=O)N1N=C(C)CC1c1cc(Br)ccc1O	12.7461261101663	-0.287673847316705	12.7461261101663	0.111180083144369	0.723330026955071	392.297	370.121	391.089539044	128	0	0.256937345383825	-0.507589755864154	0.507589755864154	0.256937345383825	1.45833333333333	2.125	2.75	79.9187311865565	10.0098068398489	2.32713932774383	-2.25794457795641	2.36669715309884	-2.38035937398178	9.10300392504471	-0.133563637322636	2.219246687047	662.227761120153	17.6898699653825	13.78180944773	15.3678059868447	11.4559274580313	7.74586620259742	8.53886447215477	5.76807462141798	6.68375015020967	3.79999465291716	4.29324629163421	2.75679201994698	3.13558421756506	-1.92	230784.965101471	18.4191113420579	8.25903495625028	4.33171205115248	150.634100578741	5.10652739484071	5.74951183328391	0
CHEMBL2336668	C=CCN1CCN(Cc2nc3ccc4c(c3[nH]2)C(=O)c2ccccc2C4=O)CC1	13.1404053098931	-0.116630186189307	13.1404053098931	0.10500871210155	0.546279462214704	386.455	364.279	386.174275944	146	0	0.196191990099427	-0.34025870835666	0.34025870835666	0.196191990099427	0.931034482758621	1.62068965517241	2.3448275862069	16.1442936580289	9.8332219916604	2.31526807080163	-2.33016660906249	2.31339167850678	-2.45388323954563	6.31097432639772	0.097997272678789	1.45771094793827	1138.98538898881	19.9574546788841	16.1493367200608	16.1493367200608	14.1521983431904	9.91091232529843	9.91091232529843	7.63500950841381	7.63500950841381	5.82163505460358	5.82163505460358	4.3121948204675	4.3121948204675	-3.09	7877442.65856392	17.9714054355198	7.06068391068487	3.00968665518864	168.389837604475	4.98397852094721	5.82440449799993	11.5664898927299
CHEMBL4543831	C=CCNC(=O)COc1cc2c(cc1OCC)Cc1c(Nc3cccc(OCC)c3)nn(C)c1-2	12.0165609937768	-0.217742088758763	12.0165609937768	0.103251916891923	0.324824354703385	462.55	432.31	462.22670544	178	0	0.257688564771428	-0.493809276195945	0.493809276195945	0.257688564771428	1.14705882352941	1.94117647058824	2.70588235294118	16.5215945962815	10.0858301343573	2.28721420090825	-2.14290664947698	2.4514060587599	-2.28424846668976	5.82435424634654	-0.122399972761504	1.61386112963988	1201.75156402084	24.0787750224437	19.811512924302	19.811512924302	16.5327384007523	11.3979406248112	11.3979406248112	7.83252526377463	7.83252526377463	5.44716165238538	5.44716165238538	4.0602345677791	4.0602345677791	-3.94	58119805.54357	23.2260040645453	10.3315884397833	4.85417169272867	199.073636217016	24.8441660694128	5.74951183328391	23.9237684089157
CHEMBL1957338	C=CCOC(=O)[C@]1(C)CCC[C@@]2(C)[C@@H]3CC[C@@]4(O)C[C@@]3(CC[C@H]12)OC(=O)C4=C	12.9876175377686	-1.14296512557809	12.9876175377686	0.126257676681784	0.45330178201713	388.504	356.248	388.224974124	154	0	0.3364076318698	-0.461045462705298	0.461045462705298	0.3364076318698	1.25	1.96428571428571	2.67857142857143	16.5616475185047	9.41513553364045	2.68442895681405	-2.65699718453767	2.67615230890564	-2.67702759760485	5.91244238111735	-0.247816788190761	1.69215120841061	743.274714841837	20.3720327201867	17.0904321579763	17.0904321579763	13.112408625666	10.5454700928921	10.5454700928921	9.98770652016975	9.98770652016975	8.60495355651112	8.60495355651112	7.30865568380629	7.30865568380629	-1.62	1517748.9638277	19.6858623394955	6.18666854659995	2.47495496101827	166.709815277367	14.5802533024408	12.2079327754966	0
CHEMBL1922247	C=CCO[C@H]1C=C2CCN3Cc4cc5c(cc4[C@H]([C@@H]1OCC=C)[C@@H]23)OCO5	6.29127645502646	-0.087478741496599	6.29127645502646	0.072480158730159	0.722551679507829	367.445	342.245	367.17835828	142	0	0.230800637982393	-0.453584521816122	0.453584521816122	0.230800637982393	1.11111111111111	1.88888888888889	2.7037037037037	16.6968781490198	9.72670271792511	2.49922487684118	-2.46352695893716	2.502589683411	-2.51198524462881	5.53116059421384	-0.067237620250138	1.59919425426967	801.747670673934	18.3801044096945	15.4332134295544	15.4332134295544	13.2963562955338	9.61916698995401	9.61916698995401	7.51020952504409	7.51020952504409	6.03725555477543	6.03725555477543	5.01375897281792	5.01375897281792	-2.08	3535923.6607885	17.0480147074297	6.82136008039405	2.72700072016215	159.392357827404	18.9474518152002	6.1039663877483	11.4990236665678
CHEMBL4073668	C=CCOc1c(C(C)C)ccc2c1C(=O)C[C@H]1C3=C(CC[C@]21C)C(=O)OC3	13.257343159486	-0.198650947650767	13.257343159486	0.032272507768539	0.582202426056509	366.457	340.249	366.183109312	142	0	0.333916056693917	-0.488477301318611	0.488477301318611	0.333916056693917	1.37037037037037	2.14814814814815	2.85185185185185	16.5377128283414	9.56103266493572	2.51009881320802	-2.45905215578338	2.54829880411834	-2.42962322930062	6.03207701745843	-0.135632845523835	1.88755838989973	876.60969680751	19.3445705037617	16.2623851949229	16.2623851949229	12.8800645081055	9.71421482856869	9.71421482856869	8.33813200415629	8.33813200415629	6.51617000338852	6.51617000338852	5.0278342564549	5.0278342564549	-2.36	1555530.8304448	18.0243482777325	6.3625445083976	2.56935929957544	159.788854198384	9.4737259076001	18.9632757623097	5.78324494636494
CHEMBL3330439	C=CCOc1c(Cl)cc(Cl)cc1C(=O)c1cccnc1	12.4716087175611	-0.248553476946334	12.4716087175611	0.244714348702444	0.614097289353321	308.164	297.076	307.016683952	102	0	0.197909279002558	-0.487202610063844	0.487202610063844	0.197909279002558	1.4	2.2	2.85	35.4968354218804	10.0393665048118	2.18384728127635	-2.11609725777492	2.33401157589915	-2.06369221214532	6.3635862828242	0.103038882834073	2.48688510128139	641.821815019218	14.5351694270032	10.4753045691466	11.9871624611835	9.6302289553358	5.8064997327255	6.56242867874395	3.93480051531432	4.77843642252691	2.52225061625358	3.02122024484092	1.67055141421095	2.21852063473543	-1.84	35015.8387012119	14.5666404870969	6.54823892489409	3.1827610528221	126.359910515224	4.73686295380005	12.3563937977968	5.78324494636494
CHEMBL3330400	C=CCOc1ccc(Br)cc1C(=O)c1cccnc1	12.4158371126228	-0.117164588057445	12.4158371126228	0.117164588057445	0.623997319784081	318.17	306.074	317.005140724	96	0	0.197838914950669	-0.488775365646676	0.488775365646676	0.197838914950669	1.42105263157895	2.26315789473684	2.94736842105263	79.9187311071158	10.0416429592502	2.1482810707845	-2.09492113833686	2.2527024843274	-2.0566422217672	9.10300525822904	0.103032764734164	2.39415126553635	596.349498921144	13.6649259390002	10.174690365327	11.7606869044417	9.21954535281284	5.70085082955422	6.49384909911157	3.81098527556173	4.72666080435342	2.46664886391771	2.95990050263475	1.60679294123662	1.96787820169411	-1.94	24506.140980928	13.4907041006415	6.29222492397435	3.29088934488593	119.620925667102	4.73686295380005	12.3563937977968	5.78324494636494
CHEMBL3330397	C=CCOc1ccc(C)cc1C(=O)c1cccnc1	12.4366704459562	-0.087164588057445	12.4366704459562	0.087164588057445	0.606523529181345	253.301	238.181	253.11027872	96	0	0.197808314902823	-0.488776402851286	0.488776402851286	0.197808314902823	1.42105263157895	2.26315789473684	2.94736842105263	16.4771192947463	10.0177122759765	2.14482325651915	-2.09915198527992	2.22694895276793	-2.06015700788873	6.10167578839434	0.103030203488072	2.39415126553635	590.952857855272	13.6649259390002	10.7967258923178	10.7967258923178	9.21954535281284	6.0118685930496	6.0118685930496	4.17011765451537	4.17011765451537	2.66010454648791	2.66010454648791	1.74841232989093	1.74841232989093	-2.42	24506.140980928	13.0221199496273	5.95655148301381	3.07250098702179	112.118320175857	4.73686295380005	12.3563937977968	5.78324494636494
CHEMBL3288599	C=CCOc1cccc2c1C(=O)C=C(C)C2=O	11.8918822436382	-0.183553476946334	11.8918822436382	0.12161753590325	0.746632049988298	228.247	216.151	228.078644244	86	0	0.190216249350258	-0.488751367828484	0.488751367828484	0.190216249350258	1.35294117647059	2.11764705882353	2.82352941176471	16.4771812694291	9.89495654546341	2.25617257016468	-2.15617458126837	2.28616836187646	-2.16498270879853	6.24829531043874	0.098140521019083	2.53231186875899	538.398345981795	12.4138490834436	9.52570977971281	9.52570977971281	8.14706570774141	5.28891135626425	5.28891135626425	3.79911388086073	3.79911388086073	2.57969740522394	2.57969740522394	1.79026652735965	1.79026652735965	-2.16	7710.91047982387	11.3291082542598	4.37395125152972	1.91378601550466	99.4024922463665	4.73686295380005	12.3563937977968	11.5664898927299
CHEMBL3288598	C=CCOc1cccc2c1C(=O)C=CC2=O	11.6701889644747	-0.199757180650038	11.6701889644747	0.167913832199546	0.724168514121779	214.22	204.14	214.06299418	80	0	0.189951208883467	-0.488751370912346	0.488751370912346	0.189951208883467	1.1875	1.9375	2.6875	16.4771778332651	9.9394283071886	2.22094903783931	-2.13156856088771	2.2629353585508	-2.13078384684157	6.22669770195577	0.099084643625114	2.50273520346621	497.899212508912	11.5436055954405	8.60306004890244	8.60306004890244	7.73638210521845	4.87224468959759	4.87224468959759	3.34022356988363	3.34022356988363	2.28085638098798	2.28085638098798	1.58409108100035	1.58409108100035	-2.16	5261.47523778888	10.3609203652981	4.14450816199469	1.67270653911484	93.0375501319699	4.73686295380005	12.3563937977968	11.5664898927299
CHEMBL3330396	C=CCOc1ccccc1C(=O)c1cccnc1	12.2844482237339	-0.094664588057445	12.2844482237339	0.094664588057445	0.594584729346281	239.274	226.17	239.094628656	90	0	0.197798228733156	-0.488776755578058	0.488776755578058	0.197798228733156	1.27777777777778	2.11111111111111	2.83333333333333	16.4771123946333	10.0420859085241	2.13309294870811	-2.08361048402712	2.20697966125739	-2.05259151091355	6.10015389787569	0.103040103742018	2.3273987421451	549.429876593027	12.7946824509971	9.87407616150741	9.87407616150741	8.82569850269549	5.60118499052664	5.60118499052664	3.66666333082142	3.66666333082142	2.41209890120248	2.41209890120248	1.58137202925092	1.58137202925092	-2.42	17305.451347379	12.0479581107646	5.77369958625405	2.63109544813253	105.75337806146	4.73686295380005	12.3563937977968	5.78324494636494
CHEMBL481188	C=CC[C@@H](OC(=O)C=C)c1c(C)ccc2ccccc12	11.5431649974805	-0.412792422524564	11.5431649974805	0.329537037037037	0.45241641483739	266.34	248.196	266.130679816	102	0	0.330265974063338	-0.453978966269088	0.453978966269088	0.330265974063338	1.25	2	2.7	16.5425708390084	9.93870755125027	2.1833197906342	-2.19929172687409	2.31834728271128	-2.10208653112857	5.87641281111944	-0.142676827262025	2.5619697605609	655.515851198979	14.5351694270032	11.633969347194	11.633969347194	9.66823375779658	6.59232785361704	6.59232785361704	4.67130182471496	4.67130182471496	3.31649036254616	3.31649036254616	2.39656332814757	2.39656332814757	-2.35	35856.0759198985	14.0674543049975	6.19823706439588	2.79758385754057	118.928465831587	4.73686295380005	6.1039663877483	0
CHEMBL503411	C=CC[C@@H](OC(=O)C=C)c1ccc(C)c2ccccc12	11.4988016502897	-0.415272108843536	11.4988016502897	0.330092592592593	0.45241641483739	266.34	248.196	266.130679816	102	0	0.330265810134243	-0.453989663277644	0.453989663277644	0.330265810134243	1.2	1.9	2.55	16.5425394899774	9.95477847733818	2.16598212078113	-2.18396664369947	2.30663262204947	-2.08945802051378	5.89062192942137	-0.142660280849789	2.52585346616536	655.515851198979	14.5351694270032	11.633969347194	11.633969347194	9.66823375779658	6.59232785361704	6.59232785361704	4.67130182471497	4.67130182471497	3.32850352524145	3.32850352524145	2.33207551832656	2.33207551832656	-2.35	36438.2026751076	14.0674543049975	6.19823706439588	2.79758385754057	118.928465831587	4.73686295380005	6.1039663877483	0
CHEMBL482343	C=CC[C@@H](OC(=O)C=C)c1cccc2ccccc12	11.4318649218947	-0.416866496598638	11.4318649218947	0.324907407407408	0.452939423653488	252.313	236.185	252.115029752	96	0	0.330265810124486	-0.453989666121413	0.453989666121413	0.330265810124486	1.15789473684211	1.89473684210526	2.63157894736842	16.5425369982323	9.98389448402394	2.15680581145583	-2.17461643116039	2.28834192105645	-2.08650737896781	5.86589096893037	-0.142660485209989	2.45794090842026	608.193103842332	13.6649259390002	10.7113196163836	10.7113196163836	9.25755015527363	6.17566118695038	6.17566118695038	4.22240587921929	4.22240587921929	2.97606402042175	2.97606402042175	2.10948830385949	2.10948830385949	-2.35	24812.334642316	13.0904176263352	6.0051975827899	2.91093304283372	112.563523717191	4.73686295380005	6.1039663877483	0
CHEMBL482374	C=CC[C@@H](OC(=O)C=C)c1ccnc2ccccc12	11.4162399218947	-0.437274659863945	11.4162399218947	0.364907407407408	0.464211767178234	253.301	238.181	253.11027872	96	0	0.330265824520348	-0.453987645570878	0.453987645570878	0.330265824520348	1.31578947368421	2.10526315789474	2.84210526315789	16.5425440897478	10.0167328496151	2.16177814556922	-2.1706410590535	2.27780005792176	-2.0894789948237	5.83958709990215	-0.142663046968334	2.45794090842026	613.679972143588	13.6649259390002	10.581182942694	10.581182942694	9.25755015527363	6.03545840651937	6.03545840651937	4.07135837598081	4.07135837598081	2.83547193195768	2.83547193195768	1.97699964441987	1.97699964441987	-2.42	24812.334642316	13.0221199496273	5.95655148301381	2.88099657433838	111.783171698137	4.73686295380005	6.1039663877483	0
CHEMBL482373	C=CC[C@@H](OC(=O)C=C)c1cnc2ccccc2c1	11.3389684114387	-0.444436465944402	11.3389684114387	0.374901738473168	0.464211767178234	253.301	238.181	253.11027872	96	0	0.330266369575015	-0.453952750986652	0.453952750986652	0.330266369575015	1.36842105263158	2.15789473684211	2.89473684210526	16.5425369470745	10.0608045428511	2.14271583016554	-2.15444477264166	2.23975224708347	-2.08575531256831	5.81633654753184	-0.142735344645941	2.34523833266806	618.929972143588	13.6649259390002	10.581182942694	10.581182942694	9.24071340286802	6.02947534237566	6.02947534237566	4.11538238839033	4.11538238839033	2.78923698432325	2.78923698432325	1.85607144770028	1.85607144770028	-2.42	24452.5052311341	13.0221199496273	5.95655148301381	3.07250098702179	111.783171698137	4.73686295380005	6.1039663877483	0
CHEMBL2436845	C=CC[N+](C)(C)CCN(C)C(=O)CCCCCCCCCCCCC.[Br-]	12.1769502500535	0	12.1769502500535	0	0.196048444391483	433.519	388.159	432.27152616	156	0	0.222011975360202	-1	1	0.222011975360202	0.923076923076923	1.38461538461538	1.84615384615385	79.9040003807723	10.0512848694415	2.15658822017355	-2.30139032268926	2.11965970140754	-2.99600550370905	5.7525443766425	-0.883351685907236	0	345.033948939306	18.968409037364	18.0716987226474	19.6576952617621	11.9258507962	10.5952117802398	10.5952117802398	8.23141526917844	8.23141526917844	5.08403459116921	5.08403459116921	3.11748386956905	3.11748386956905	-0.35	186555.458408003	27.8649922450822	18.0338703242874	17.0833536321364	174.117295437467	26.3643914406714	0	0
CHEMBL2436853	C=CC[N+](C)(C)CCN(C)S(=O)(=O)CCCCCCCCCCCCCC.[Br-]	12.3862037222757	-3.11267238850995	12.3862037222757	0	0.16056591121076	483.601	436.225	482.254161844	170	0	0.213547204533175	-1	1	0.213547204533175	0.857142857142857	1.28571428571429	1.71428571428571	79.9040004188226	10.0553817249473	2.20755243328369	-2.29850392546391	2.12587334757861	-2.99600607752862	7.88575573770097	-0.883271162472963	0	467.157211111973	20.5981655493609	19.0953020847617	21.4977952048041	12.7491474284012	11.1185101004279	12.7276754079543	8.65722149724359	10.8526456201508	5.37428033969807	7.31117116255641	3.2726839027086	4.51310368538461	0.09	407190.031121454	30.2845825114322	17.9067895276616	16.9915875531677	186.716549229839	21.4644817098209	0	0
CHEMBL2436856	C=CC[N+](C)(C)CCN(C)S(=O)(=O)CCCCCCCCCCCCCCCC.[Br-]	12.4226200879097	-3.11647737036789	12.4226200879097	0	0.135037087948442	511.655000000001	460.247	510.285461972	182	0	0.213547204533175	-1	1	0.213547204533175	0.8	1.2	1.6	79.9040004491997	10.045827179462	2.20766871503362	-2.29850398911532	2.13360095006772	-2.9960064619855	7.88575732732476	-0.883271162609774	0	495.434396520618	22.012379111734	20.5095156471348	22.9120087671772	13.7491474284012	12.1185101004279	13.7276754079543	9.36432827843014	11.5597524013374	5.87428033969807	7.81117116255641	3.62623729330188	4.86665707597788	0.09	1089578.92320378	32.2705339877252	19.7511868347388	18.8267872504642	199.446433458632	21.4644817098209	0	0
CHEMBL2436847	C=CC[N+](CC)(CC)CCN(C)S(=O)(=O)CCCCCCCCCCCCCC.[Br-]	12.562861885541	-3.12911229780701	12.562861885541	0	0.135037087948442	511.655000000001	460.247	510.285461972	182	0	0.213547206853538	-1	1	0.213547206853538	0.8	1.23333333333333	1.63333333333333	79.9040004492005	10.0553816749318	2.2486341087827	-2.36567511603214	2.13241631731502	-2.99600630492422	7.88575767098476	-0.918332428488945	0	493.434396520618	22.012379111734	20.5095156471348	22.9120087671772	13.8704677719609	12.2707520038347	13.8799173113611	8.69558635845985	10.8910104813671	6.47798581479188	8.41487663765021	3.93651400854779	5.17693379122379	0.09	1299384.52419424	32.2705339877252	19.7511868347388	14.9849770660525	199.446433458632	21.4644817098209	0	0
CHEMBL2436850	C=CC[N+](CC)(CC)CCN(C)S(=O)(=O)CCCCCCCCCCCCCCCC.[Br-]	12.599278251175	-3.13291727966495	12.599278251175	0	0.112655943235985	539.709000000001	484.269	538.3167621	194	0	0.213547206853538	-1	1	0.213547206853538	0.75	1.15625	1.53125	79.9040004795795	10.0458271485207	2.24873832888949	-2.3656751299038	2.13882742482156	-2.99600668920532	7.88575926271414	-0.91833243186926	0	521.919919386029	23.4265926741071	21.9237292095079	24.3262223295503	14.8704677719609	13.2707520038347	14.8799173113611	9.4026931396464	11.5981172625536	6.97798581479188	8.91487663765021	4.29006739914106	5.53048718181706	0.09	3463887.24290435	34.2583771108299	21.6118195851463	16.6639628741121	212.176317687425	21.4644817098209	0	0
CHEMBL4086478	C=CCc1cc(C(C)C)c(O)c2c1[C@@]1(C)CCC3=C(COC3=O)[C@@H]1CC2=O	13.1706764928194	-0.290288170823885	13.1706764928194	0.036216458805744	0.637943542841285	366.457	340.249	366.183109312	142	0	0.333916056704899	-0.506884585098887	0.506884585098887	0.333916056704899	1.40740740740741	2.14814814814815	2.81481481481481	16.5375760610741	9.54995749713646	2.51793060284144	-2.46807157071513	2.55879192364166	-2.43672237750598	6.03525940638265	-0.13563321774078	1.98451584051657	905.443697204808	19.5077072105783	16.2240002307693	16.2240002307693	12.7907481106285	9.71524240375186	9.71524240375186	8.54830207513743	8.54830207513743	6.71366383200138	6.71366383200138	5.33269376321934	5.33269376321934	-2.36	1369338.5696609	18.0243482777325	6.08067714957413	2.41966246322322	159.469542721074	9.84339034864076	12.3563937977968	5.78324494636494
CHEMBL481272	C=CCc1cc(OCOCCOC)c(C23CC4CC(CC(C4)C2)C3)cc1C(=O)/C=C/c1ccc(C(=O)O)cc1	13.616895004345	-0.972885074574023	13.616895004345	0.036437705044567	0.104997867477397	530.661	492.357	530.266838936	206	0	0.33517895795966	-0.477639246604836	0.477639246604836	0.33517895795966	1.02564102564103	1.69230769230769	2.28205128205128	16.6649124805474	9.4757828381164	2.5231189419215	-2.56941724783996	2.61689211950924	-2.48355928028551	6.0785386674294	-0.018960411946812	1.48012646623271	1206.30147295333	27.4072021471899	22.6948328711468	22.6948328711468	18.9021471093911	13.9406241657126	13.9406241657126	11.4841807792407	11.4841807792407	8.75905774696368	8.75905774696368	7.45487738308816	7.45487738308816	-3.22	617218422.846164	27.350793714348	11.8875893198932	6.02165019466385	230.213495843738	19.3171162562409	5.74951183328391	12.5761872524648
CHEMBL111134	C=CCc1ccc(O)c(O)c1	9.04242819349962	-0.085359032501889	9.04242819349962	0.079305555555555	0.49840368817019	150.177	140.097	150.06807956	58	0	0.157173720966743	-0.504259891089313	0.504259891089313	0.157173720966743	1.27272727272727	2	2.54545454545455	16.3028735895627	10.1304420528756	1.97290470088301	-1.98781271689854	2.24342478133953	-1.78630247009012	5.40390528488747	0.403030067120445	2.94737072953692	266.265285068747	8.26758471350162	6.11804183013151	6.11804183013151	5.23638210521845	3.35529743873354	3.35529743873354	2.31586595967997	2.31586595967997	1.41986495891398	1.41986495891398	0.86264958876594	0.86264958876594	-1.44	310.223667872868	7.66460251046025	3.10125928029535	1.73763555126193	65.4250939348946	10.2130547896814	0	11.4990236665678
CHEMBL3288601	C=CCc1ccc2c(c1O)C(=O)C=C(C)C2=O	11.831697058453	-0.318970143613001	11.831697058453	0.106944444444444	0.790835630800518	228.247	216.151	228.078644244	86	0	0.190218650416232	-0.506855812734524	0.506855812734524	0.190218650416232	1.35294117647059	2.05882352941176	2.70588235294118	16.2572595106505	9.87411851086732	2.26515025922831	-2.15266667226665	2.31395766220611	-2.15777597066556	6.24948821470178	0.098183768764781	2.66768298343767	565.075208836719	12.5769857902601	9.48732481555928	9.48732481555928	8.05774931026437	5.28993893144743	5.28993893144743	4.00937813786353	4.00937813786353	2.82252214107882	2.82252214107882	1.93995030102595	1.93995030102595	-2.16	6795.47037780992	11.3291082542598	4.01470496824467	1.69425503970849	99.0831807690556	5.10652739484071	5.74951183328391	11.5664898927299
CHEMBL3288600	C=CCc1ccc2c(c1O)C(=O)C=CC2=O	11.583522297808	-0.335173847316704	11.583522297808	0.103564814814815	0.766411679365565	214.22	204.14	214.06299418	80	0	0.189953609956755	-0.506855815818689	0.506855815818689	0.189953609956755	1.1875	1.875	2.5625	16.2572508708852	9.90950369994784	2.23275580372686	-2.12623748325948	2.29611164143182	-2.11991720237526	6.22803859819511	0.099131732916241	2.65609892447235	524.224398597842	11.706742302257	8.56467508474891	8.56467508474891	7.64706570774141	4.87327226478076	4.87327226478076	3.55048782688644	3.55048782688644	2.52368111684286	2.52368111684286	1.73377485466664	1.73377485466664	-2.16	4635.58773783457	10.3609203652981	3.77366340619088	1.46278846849393	92.718238654659	5.10652739484071	5.74951183328391	11.5664898927299
CHEMBL4100486	C=CCc1ccc2c(c1O)C(=O)C[C@H]1C3=C(CC[C@]21C)C(=O)OC3	12.7958541194255	-0.249756353930461	12.7958541194255	0.016338603342572	0.669968865387706	324.376	304.216	324.13615912	124	0	0.333916056693917	-0.506883658198215	0.506883658198215	0.333916056693917	1.41666666666667	2.20833333333333	2.95833333333333	16.5375708024383	9.56182894228549	2.50747418483684	-2.45567926623827	2.54289353832084	-2.4273105348764	6.0300069932972	-0.135632614743943	1.88267896649705	817.172908621466	17.0601134533856	13.7240002307693	13.7240002307693	11.4693809055826	8.35520006411113	8.35520006411113	7.16593063612744	7.16593063612744	5.9862327840777	5.9862327840777	4.63661217978493	4.63661217978493	-2.36	392172.036697077	15.1843160735369	5.06670207447247	1.85573053654597	140.374716377884	9.84339034864076	12.3563937977968	5.78324494636494
CHEMBL3116069	C=CCn1c(C)nc2cc(Nc3nc(Nc4ccc5nc(C)n(CC=C)c5c4)c4ccccc4n3)ccc21	4.85694798752834	0.501312774076573	4.85694798752834	0.501312774076573	0.223478226830701	500.61	472.386	500.243692896	188	0	0.229271915149751	-0.339482881882322	0.339482881882322	0.229271915149751	0.68421052631579	1.36842105263158	2.15789473684211	15.1519515591201	10.1880648394992	2.12386610620064	-2.12527336560136	2.29050671641989	-2.02669896238468	5.92866338331087	0.807492808138342	1.3691921427157	1842.72575596336	26.2250393923857	21.4399119280214	21.4399119280214	18.5335397385517	12.5021482795037	12.5021482795037	9.18655145904544	9.18655145904544	6.62364082329259	6.62364082329259	4.86162676847494	4.86162676847494	-4.98	693624112.474055	23.4204642203597	9.47655502367621	4.15550337518264	219.947496083856	19.7677765035954	17.4666717738349	0
CHEMBL3116070	C=CCn1c(C)nc2ccc(Nc3nc(Nc4ccc(F)cc4)nc4ccccc34)cc21	13.2488453352667	-0.292907809757141	13.2488453352667	0.292907809757141	0.322448680811907	424.483	403.315	424.181172892	158	0	0.229270719822116	-0.339482881882376	0.339482881882376	0.229270719822116	0.90625	1.6875	2.5	19.1421454517807	10.1887463908615	2.1102525611001	-2.12343017575811	2.28130908847885	-2.02506667969332	5.92553726061015	0.627817189147134	1.54703386173454	1438.85991225328	22.0787750224437	17.5092356476577	17.5092356476577	15.6016880859736	10.2473123113971	10.2473123113971	7.43165348019543	7.43165348019543	5.21709658061005	5.21709658061005	3.70730726206591	3.70730726206591	-4.26	30139029.3738108	19.68862638268	8.10963059516414	3.75891532766841	184.022421641089	15.200676855804	17.4594881168809	0
CHEMBL3116068	C=CCn1c(C)nc2ccc(Nc3nc(Nc4ccc5nc(C)n(CC=C)c5c4)c4ccccc4n3)cc21	4.86899581128748	0.50525890345425	4.86899581128748	0.50525890345425	0.223478226830701	500.61	472.386	500.243692896	188	0	0.229271906214074	-0.339482881882322	0.339482881882322	0.229271906214074	0.68421052631579	1.26315789473684	1.86842105263158	15.1526579515762	10.1880221535585	2.12451251321189	-2.12686867327448	2.29098316284928	-2.02948229173646	5.92870081561208	0.807543787557642	1.38491796332742	1842.72575596336	26.2250393923857	21.4399119280214	21.4399119280214	18.5335397385517	12.5021482795037	12.5021482795037	9.18655145904544	9.18655145904544	6.62364082329259	6.62364082329259	4.85456568726423	4.85456568726423	-4.98	696842467.236427	23.4204642203597	9.47655502367621	4.15550337518264	219.947496083856	19.7677765035954	17.4666717738349	0
CHEMBL294740	C=C[C@](C)(O)CC[C@@H]1[C@@]2(C)CCCC(C)(C)[C@@H]2CC[C@@]1(C)O	11.0706358654573	-0.829793202003023	11.0706358654573	0.181299603174603	0.739205340145373	308.506	272.218	308.271530392	128	0	0.079671512576193	-0.389871757742515	0.389871757742515	0.079671512576193	1.18181818181818	1.81818181818182	2.40909090909091	16.2862086752873	9.44778570689932	2.57193758536914	-2.61160854301645	2.62547348255367	-2.5729583153858	5.0771121917343	-0.171340495708481	2.27925443524919	421.423181303262	16.8115547878716	15.2833322480612	15.2833322480612	9.9460708534599	9.02954770223871	9.02954770223871	9.4489449251629	9.4489449251629	7.14073509877827	7.14073509877827	5.80398300703051	5.80398300703051	-0.34	38545.1316713582	18.0052549644034	5.63036711341576	3.14425183758111	136.560353366514	10.2130547896814	0	0
CHEMBL3942049	C=Cc1ccc(-c2ccc3ncnc(Nc4ccc(CC#N)cc4)c3c2)cc1	8.8043505036076	0.407461608279844	8.8043505036076	0.407461608279844	0.490924023880615	362.436	344.292	362.153146576	134	0	0.141205185492979	-0.339616698092872	0.339616698092872	0.141205185492979	0.928571428571429	1.67857142857143	2.39285714285714	15.0139153827228	10.0177896138068	2.06944378250323	-2.10285660442779	2.28536436940813	-1.9631198296016	5.93432391054679	1.21487771979602	1.69559051167593	1170.11177286556	19.3467242148749	15.2614078483381	15.2614078483381	13.7626827907226	8.97201666079391	8.97201666079391	6.43715060539189	6.43715060539189	4.61490421608342	4.61490421608342	3.08139601514727	3.08139601514727	-3.97	3732815.13752244	17.444139672161	7.72805637341958	3.59902936991104	163.379159315732	5.31678860400633	12.1451828525996	0
CHEMBL1087022	C=Cc1nc(-c2c[nH]c3ccccc23)co1	5.24345828609221	0.541926965230537	5.24345828609221	0.541926965230537	0.703249228494783	210.236	200.156	210.07931294	78	0	0.218006451768171	-0.444426994896499	0.444426994896499	0.218006451768171	1.3125	2.1875	3	16.3415476118248	10.1290245116552	2.08578136911074	-1.91290315151559	2.27222590818423	-1.74911163833865	5.93864378573177	0.546712244029794	2.21486838889917	648.55859735467	10.9578191578136	8.60402055147775	8.60402055147775	7.88134139536132	5.02733909916015	5.02733909916015	3.52304193470962	3.52304193470962	2.56176522652165	2.56176522652165	1.7885117272389	1.7885117272389	-2.29	11383.2328608221	8.97379586076569	3.37928695839662	1.25537867912912	92.4335807199428	9.40112945800056	11.9570909904875	0
CHEMBL452722	CC(=O)/C=C(O)/C=C/c1ccc(O)c(O)c1	10.6209300166858	-0.253978384563702	10.6209300166858	0.166606670445956	0.315434852822692	220.224	208.128	220.073558864	84	0	0.157489523846791	-0.507832675102331	0.507832675102331	0.157489523846791	1.25	1.9375	2.5	16.3030736824067	10.1531325029749	1.97568968652352	-1.97822927391219	2.24901370966342	-1.84370180465904	5.877274786324	-0.112303811618936	2.84347601375937	458.086606624091	12.1293920330674	8.71399069210149	8.71399069210149	7.48607100299237	4.60101228190704	4.60101228190704	3.26133858979176	3.26133858979176	1.79716056195016	1.79716056195016	1.08210484393467	1.08210484393467	-2.23	2889.65323949811	11.8426216412491	5.02128969163491	3.49296738747493	92.7860730981399	15.3195821845221	5.75916487165618	17.2822686129328
CHEMBL2430960	CC(=O)/C=C/c1ccc(Oc2ncnc3c(C)cccc23)cc1	10.9514632305633	0.021436788654883	10.9514632305633	0.021436788654883	0.673047296306883	304.349	288.221	304.121177752	114	0	0.229681140537254	-0.438256377092702	0.438256377092702	0.229681140537254	1.08695652173913	1.8695652173913	2.60869565217391	16.4881671774793	10.1364826562143	2.07006210512532	-2.08165956835231	2.27612049375423	-1.923222768903	5.91084935062024	-0.112124911106684	1.87799337907429	883.515130647166	16.2338400397525	12.9844264638239	12.9844264638239	11.1310302931352	7.30205155411525	7.30205155411525	5.26498097499644	5.26498097499644	3.43510762276153	3.43510762276153	2.26500366122478	2.26500366122478	-3.01	201369.050556509	14.9077556212764	6.39947193720486	3.42774822175161	134.019632688539	4.73686295380005	12.0768319080484	5.78324494636494
CHEMBL2430959	CC(=O)/C=C/c1ccc(Oc2ncnc3ccccc23)cc1	10.9239806398939	0.02109436042784	10.9239806398939	0.02109436042784	0.680805666546391	290.322	276.21	290.105527688	108	0	0.229670607430018	-0.438256569328888	0.438256569328888	0.229670607430018	1.04545454545455	1.81818181818182	2.59090909090909	16.4881627181082	10.1640059760808	2.04739231213308	-2.06860024250482	2.26018301974267	-1.90758144592562	5.91046560739292	-0.112124685800884	1.84564429204251	833.839900194509	15.3635965517494	12.0617767330135	12.0617767330135	10.7203466906123	6.88538488744858	6.88538488744858	4.81105197613009	4.81105197613009	3.11138497164202	3.11138497164202	2.03363381176159	2.03363381176159	-3.01	138796.800999171	13.9496211903352	6.17904688262454	3.17483854056696	127.654690574142	4.73686295380005	12.0768319080484	5.78324494636494
CHEMBL4295033	CC(=O)/C=C/c1cnc(C)c2c1COC1(CCCCC1)O2	11.1245638213198	-0.457734748992189	11.1245638213198	0.019187010388535	0.78030075470817	287.359	266.191	287.152143532	112	0	0.210458963646849	-0.460053179228135	0.460053179228135	0.210458963646849	1.33333333333333	2.0952380952381	2.80952380952381	16.7079120044832	9.92400241736419	2.3959024884528	-2.41150394228497	2.41694977240229	-2.43640782706275	5.91304678570084	-0.222164132076694	1.9426498417334	585.943171328795	14.8720327201867	12.6466499615797	12.6466499615797	10.0957541127252	7.59699631191727	7.59699631191727	5.91269314833021	5.91269314833021	4.22901860953013	4.22901860953013	3.04347878981209	3.04347878981209	-1.68	69813.2092459962	14.2653903530232	5.60244675732235	2.85788765510656	124.717703693018	9.4737259076001	5.74951183328391	5.78324494636494
CHEMBL3402165	CC(=O)CC(=O)/C=C/c1ccc(O)cc1	11.1367050894432	-0.212430555555555	11.1367050894432	0.060928996598639	0.602081899901533	204.225	192.129	204.078644244	78	0	0.162551477330648	-0.50796625077981	0.50796625077981	0.162551477330648	1.26666666666667	1.86666666666667	2.4	16.2546886993718	10.1324471252723	1.995531689591	-1.93310365857848	2.10256582837361	-1.99380348865272	6.04918416062135	-0.122838488087004	2.61155499169476	387.833188217996	11.2591485450643	8.43491857275199	8.43491857275199	7.07538740046941	4.57101267696927	4.57101267696927	3.26997019756017	3.26997019756017	1.77794040457123	1.77794040457123	1.07889012748249	1.07889012748249	-1.9	1959.21224373008	11.1763358778626	5.09846106494306	4.22119968537328	88.0487307259759	5.10652739484071	11.5327567796488	5.78324494636494
CHEMBL3798699	CC(=O)Cc1cc2c(CCCO)cc(O)cc2c(=O)o1	11.9208096340388	-0.569538454270597	11.9208096340388	0.016613231712438	0.864791440399674	276.288	260.16	276.099773612	106	0	0.3434810248697	-0.507928264255608	0.507928264255608	0.3434810248697	1.25	2	2.65	16.3951820829724	10.0063943838089	2.11214151175002	-2.07570650940163	2.24457317489556	-2.06304859358021	5.86940553889002	-0.116151673579208	2.61717477631176	699.211469951035	14.6983061338198	11.1796499947066	11.1796499947066	9.50723905304754	6.39904212404324	6.39904212404324	4.77225131599248	4.77225131599248	3.02689291334006	3.02689291334006	2.20918527724229	2.20918527724229	-2.14	26877.1993618355	14.2729327106356	5.87830234153097	3.0546882493461	115.0190488661	14.6302057267348	17.2930041985233	0
CHEMBL2237895	CC(=O)N1CC(c2ccc3c(c2)OCO3)C(c2ccc3ccccc3c2)=N1	11.9735185011664	-0.058766193205677	11.9735185011664	0.009664588057446	0.697666469243677	358.397	340.253	358.131742436	134	0	0.239071934621014	-0.453595488223361	0.453595488223361	0.239071934621014	1	1.81481481481482	2.66666666666667	16.6967229038089	9.89273492444154	2.31735543296579	-2.14813187216577	2.37291791651953	-2.22565678712448	6.08693996360143	-0.127969766872864	1.59116989317052	1089.86299420993	18.3801044096945	14.8842385858505	14.8842385858505	13.1866731858011	8.9421806386705	8.9421806386705	6.81358225264131	6.81358225264131	5.12173904877515	5.12173904877515	3.69965803153727	3.69965803153727	-3.34	3592768.78237453	15.8792578092936	6.12545394454663	2.71740294566742	156.362056971973	9.4737259076001	0	11.4990236665678
CHEMBL3735090	CC(=O)N1CCN(c2ccc(Nc3c(C(N)=O)cnc4ccc(-c5cnc6ccccc6c5)cc34)cc2C(F)(F)F)CC1	14.3302186538125	-4.64502542152671	14.3302186538125	0.029679200227958	0.263499624715548	584.602	557.386	584.214758764	218	0	0.417973363557011	-0.36748815691723	0.417973363557011	0.36748815691723	0.86046511627907	1.6046511627907	2.32558139534884	19.413201350105	10.0037034969794	2.35910836524536	-2.36488814071621	2.40191047036645	-2.48089847731131	6.0800691075113	-0.136958630405651	1.40839433762178	1883.4901562895	30.3023896615753	23.1505752753562	23.1505752753562	20.5795386015583	13.6477247201282	13.6477247201282	10.4075486964013	10.4075486964013	7.69421070237323	7.69421070237323	5.44573122380481	5.44573122380481	-5.19	4561533598.69469	27.9542507571223	10.8991010185949	5.52999159516767	244.490992948526	20.8502755428695	0	0
CHEMBL1684641	CC(=O)N1N=C(c2ccc(Br)cc2)CC1c1ccc2c(c1)OCO2	12.0498952559419	-0.129030730347695	12.0498952559419	0.078908782648862	0.786218269573389	387.233	372.113	386.02660444	122	0	0.239640564820606	-0.453595471631644	0.453595471631644	0.239640564820606	1.16666666666667	1.91666666666667	2.66666666666667	79.9187311877118	9.97878807077329	2.31926044405912	-2.20214445420678	2.38717104664373	-2.23783335641967	9.10299681176318	-0.130104895689706	1.66560592995455	832.657559374408	16.6814337969452	13.0301522512908	14.6161487904055	11.6141935407296	7.64399531904761	8.43699358860496	5.74979516343987	6.66547069223156	4.1918388054383	4.72050431847653	2.99735844003644	3.26169119655556	-2.34	573576.77885837	15.203127655334	5.94172329502552	2.66732798438426	147.54794004588	9.4737259076001	0	11.4990236665678
CHEMBL1684640	CC(=O)N1N=C(c2ccc(Br)cc2)CC1c1cccc(Cl)c1Cl	11.9922433757454	-0.238567767384732	11.9922433757454	0.126709393633997	0.645718326341765	412.114	399.01	409.958830496	118	0	0.239641395578436	-0.27327290215436	0.27327290215436	0.239641395578436	1.21739130434783	1.91304347826087	2.56521739130435	79.9187311860935	9.98160907708111	2.32501934228643	-2.2134301426176	2.38395456354663	-2.24112739167692	9.10299725279282	-0.130097291088719	1.98669046085362	789.680418486913	16.5601134533856	12.262477835195	15.3603322663466	10.9692342505868	7.04234429654705	8.59127151212286	5.28014154929131	6.98098167783283	3.75090371668884	5.11308962671739	2.63743889501042	3.33555472969108	-1.36	207206.133623745	16.4961158494164	6.63493836971769	3.29673793503173	152.568271079762	0	0	0
CHEMBL1209917	CC(=O)N1N=C(c2ccc(Br)cc2)CC1c1ccccc1	11.872085590409	-0.031514130343495	11.872085590409	0.01171591553288	0.806398913600917	343.224	328.104	342.0367752	106	0	0.239640547340336	-0.273272909402145	0.273272909402145	0.239640547340336	1.14285714285714	1.80952380952381	2.42857142857143	79.9187311383053	9.98400315738407	2.30516387381949	-2.19765774040513	2.32246286873634	-2.23715788001858	9.10299564887033	-0.130100464797511	1.93049528198645	679.696112935147	14.8196264773794	11.6612494275558	13.2472459666705	10.1478670455408	6.83104649020449	7.62404475976184	5.04778006031725	5.96345558910894	3.59478564893578	4.12345116197402	2.55214840478901	2.81648116130813	-1.94	98333.2145865013	14.0165669109829	5.81698370391619	2.90259830922613	131.961738625998	0	0	0
CHEMBL2417843	CC(=O)N1N=C(c2ccc(Nc3ccnc4cc(Cl)ccc34)cc2)CC1c1ccc(Cl)cc1	12.2284423933043	-0.136504212569364	12.2284423933043	0.089902401570178	0.346427300198648	475.379	455.219	474.10141662	164	0	0.239640547389226	-0.354927656251534	0.354927656251534	0.239640547389226	0.96969696969697	1.6969696969697	2.42424242424242	35.496785084886	9.98076927323067	2.30808321274014	-2.19970672744398	2.33733529679611	-2.23744467541435	6.31037304394213	-0.130102060280801	1.37719066080161	1367.70852028969	22.9490185104468	17.7958285728235	19.3076864648604	15.9743668860358	10.5225603563699	11.2784893023884	7.90408837353168	8.77695993447565	5.68967617301114	6.17674959113836	4.05131153128087	4.34364324399191	-3.41	48357842.7324788	21.4364698865476	8.84971612107363	4.42472146457319	201.208992376474	5.31678860400633	0	0
CHEMBL1684646	CC(=O)N1N=C(c2cccc([N+](=O)[O-])c2)CC1c1ccc2c(c1)OCO2	12.0702167579995	-0.447348159496428	12.0702167579995	0.008236553242866	0.624342457078086	353.334	338.214	353.10117058	132	0	0.269590568229854	-0.453595471631644	0.453595471631644	0.269590568229854	1.23076923076923	2.03846153846154	2.80769230769231	16.6969284092757	9.97581245384123	2.32390818123503	-2.20212554946094	2.3885428910927	-2.23783520620481	6.03071966517592	-0.384445667544015	1.67501527816998	940.173850798077	18.2587840661348	13.9158979547093	13.9158979547093	12.5248771432526	8.04376825196309	8.04376825196309	6.05034027173003	6.05034027173003	4.4045899304486	4.4045899304486	3.15406124851896	3.15406124851896	-3.42	1405307.76276785	16.0703648948767	6.14069793372339	2.74830752395033	148.333368162738	9.4737259076001	0	11.4990236665678
CHEMBL1684645	CC(=O)N1N=C(c2cccc([N+](=O)[O-])c2)CC1c1cccc(Cl)c1Cl	12.012564877803	-0.46520492581279	12.012564877803	0.028876886145405	0.578690692788522	378.215	365.111	377.033396636	128	0	0.269590568229908	-0.27327290215414	0.27327290215414	0.269590568229908	1.28	2	2.68	35.4982623552462	9.97844973128968	2.32946617813636	-2.21340955570424	2.38567893092142	-2.24112969599124	6.42087869677147	-0.384445565909037	2.00425769049995	898.456852326726	18.1374637225752	13.1482235386135	14.6600814306504	11.8799178531097	7.44211722946253	8.19804617548098	5.58068665758147	6.36585125733131	3.96365484169914	4.79717523868946	2.79414170349293	3.22792478165447	-2.44	509463.302389918	17.3852076945114	6.81840200336128	3.35833381212295	153.35369919662	0	0	0
CHEMBL1684642	CC(=O)N1N=C(c2cccc([N+](=O)[O-])c2)CC1c1ccccc1	11.8924070924666	-0.43409517510708	11.8924070924666	0.016422325102881	0.644566322066933	309.325	294.205	309.11134134	116	0	0.269590568229854	-0.273272909401924	0.273272909401924	0.269590568229854	1.21739130434783	1.95652173913043	2.60869565217391	16.6282485114911	9.98071086682828	2.3105539657669	-2.19763936653164	2.32629034187696	-2.23715966037626	6.03038605001876	-0.384445536728699	1.95511356085394	786.680418486913	16.396976746569	12.5469951309743	12.5469951309743	11.0585506480638	7.23081942311997	7.23081942311997	5.34832516860742	5.34832516860742	3.80753677394609	3.80753677394609	2.70885121327152	2.70885121327152	-3.02	241962.814721373	14.8981562194434	5.99954982026368	2.9623662937148	132.747166742857	0	0	0
CHEMBL2237892	CC(=O)N1N=C(c2cccc3ccccc23)CC1/C=C/c1ccccc1	12.0931846812799	-0.054005102040817	12.0931846812799	0.038936707399009	0.668787213049921	340.426	320.266	340.15756326	128	0	0.239620022630579	-0.27327328712958	0.27327328712958	0.239620022630579	1	1.73076923076923	2.53846153846154	16.1575529854328	9.97221226338761	2.2822912369255	-2.15866035128355	2.26477501990344	-2.28506459073821	6.11889647410722	-0.129102464239018	1.66966551780117	999.656258781058	17.9325106525018	14.6700363004947	14.6700363004947	12.7203466906123	8.80873092036654	8.80873092036654	6.47826266698038	6.47826266698038	4.67863605531392	4.67863605531392	3.41030752680364	3.41030752680364	-3.2	1622390.20308698	16.2782765458807	6.96446124763705	3.15984871969744	152.816136748701	0	0	0
CHEMBL1684763	CC(=O)N1N=C(c2cccc3ccccc23)CC1c1ccc2c(c1)OCO2	12.2668728741497	-0.147251511715798	12.2668728741497	0.076015264130343	0.687493169494484	358.397	340.253	358.131742436	134	0	0.239640567332389	-0.453595471631644	0.453595471631644	0.239640567332389	1.03703703703704	1.85185185185185	2.74074074074074	16.6967282586158	9.9470979452244	2.3245841318664	-2.20228926841384	2.39291055768357	-2.23783734250866	6.11785715923142	-0.130105462744158	1.55819577699502	1084.61299420993	18.3801044096945	14.8842385858505	14.8842385858505	13.2035099382067	8.95501308254299	8.95501308254299	6.76961114491646	6.76961114491646	5.11493190190407	5.11493190190407	3.82037469417086	3.82037469417086	-3.34	3636963.48544777	15.8792578092936	6.12545394454663	2.6285468854579	156.362056971973	9.4737259076001	0	11.4990236665678
CHEMBL1684764	CC(=O)N1N=C(c2cccc3ccccc23)CC1c1ccc2ccccc2c1	12.352656053162	-0.073079176114891	12.352656053162	0.033893245569833	0.449572538167686	364.448	344.288	364.15756326	136	0	0.239640552570519	-0.273272909380723	0.273272909380723	0.239640552570519	0.857142857142857	1.57142857142857	2.39285714285714	16.1575963375667	9.93835300903595	2.31491264224218	-2.20497249471547	2.35176382983837	-2.23788173907243	6.11846193171942	-0.130100119250056	1.58396173704086	1236.23129354092	19.087211190881	15.6700363004947	15.6700363004947	13.7035099382067	9.54676479207913	9.54676479207913	7.26350045521767	7.26350045521767	5.49182812947076	5.49182812947076	4.11504352241143	4.11504352241143	-3.46	5538813.41747259	16.6947353104533	6.60874980797409	2.76140639204202	163.457520083827	0	0	0
CHEMBL1684755	CC(=O)N1N=C(c2cccc3ccccc23)CC1c1cccc(Br)c1	12.1622721797052	-0.065770030234317	12.1622721797052	0.041470196103133	0.58166309636774	393.284	376.148	392.052425264	124	0	0.239640554788325	-0.273272909371579	0.273272909371579	0.239640554788325	1.08	1.84	2.64	79.9187312009709	9.94956483040478	2.31413454018118	-2.20155700129777	2.34804218162744	-2.23787170896077	9.10300346333669	-0.130102102267499	1.7848656652916	990.61242542523	17.3885405781318	13.8159499659351	15.4019465050498	12.1310302931352	8.24173009272745	9.0347283622848	6.21191798653416	7.12759351532585	4.56698002970828	5.06023166842532	3.41383758084983	3.8307829255009	-2.46	874312.796124223	16.0325839915768	6.44849015179405	2.97930304737095	154.643403157734	0	0	0
CHEMBL1684762	CC(=O)N1N=C(c2cccc3ccccc23)CC1c1cccc(Cl)c1Cl	12.2092209939531	-0.256788548752835	12.2092209939531	0.123815875115478	0.54689266985985	383.278	367.15	382.063968492	130	0	0.239641398090242	-0.273272902144094	0.273272902144094	0.239641398090242	1.03846153846154	1.76923076923077	2.57692307692308	35.4982624075523	9.94841673044543	2.33017003026188	-2.21357962526221	2.39113547721193	-2.24113235383137	6.42103205480152	-0.130097861776215	1.8076111169585	1039.86545379223	18.2587840661348	14.1165641697547	15.6284220617916	12.5585506480638	8.35336206004244	9.1092910060609	6.2999575307679	7.08512213051773	4.67399681315462	5.50751721014494	3.46045514914484	3.89423822730638	-2.36	1320381.26654449	17.0738662987312	6.74720093352789	2.87362539500144	161.382388005856	0	0	0
CHEMBL1684753	CC(=O)N1N=C(c2cccc3ccccc23)CC1c1cccc([N+](=O)[O-])c1	12.1739909297052	-0.427548605862098	12.1739909297052	0.00890087529247	0.512130794420993	359.385	342.249	359.126991404	134	0	0.269278729596491	-0.273272909259023	0.273272909259023	0.269278729596491	1.11111111111111	1.85185185185185	2.62962962962963	16.6282564683299	9.94712751639785	2.3213331129027	-2.19762182213031	2.35089941190892	-2.23863078269333	6.11780263880909	-0.384499676017822	1.76794256281237	1085.4818239416	18.9658908473214	14.7016956693535	14.7016956693535	13.0417138956582	8.64150302564293	8.64150302564293	6.50900877113038	6.50900877113038	4.79933531067908	4.79933531067908	3.54560529079798	3.54560529079798	-3.54	2170947.62757183	16.9031572578641	6.64285886328075	3.05675956745855	155.428831274592	0	0	0
CHEMBL1684751	CC(=O)N1N=C(c2cccc3ccccc23)CC1c1ccccc1	12.0890632086168	-0.029936696900983	12.0890632086168	0.028620611824977	0.68338841915291	314.388	296.244	314.141913196	118	0	0.239640549852118	-0.273272909391879	0.273272909391879	0.239640549852118	0.958333333333333	1.66666666666667	2.45833333333333	16.157590692633	9.94967453667687	2.31126369858633	-2.19780281752286	2.33800255193884	-2.23716167908194	6.11765027425441	-0.130101034731731	1.78789764499044	925.486314069345	16.5182970901287	13.5153357621155	13.5153357621155	11.7371834430179	8.14206425369988	8.14206425369988	6.06759604179385	6.06759604179385	4.51787874540157	4.51787874540157	3.37516465892343	3.37516465892343	-2.94	627581.148590846	14.6395921667154	5.92861021233586	2.48071400057047	140.775855552092	0	0	0
CHEMBL1684756	CC(=O)N1N=C(c2cccc3ccccc23)CC1c1ccccc1[N+](=O)[O-]	12.2003632842026	-0.487899659863946	12.2003632842026	0.002888636936256	0.512130794420993	359.385	342.249	359.126991404	134	0	0.274264615122768	-0.273272873274574	0.274264615122768	0.273272873274574	1.07407407407407	1.77777777777778	2.55555555555556	16.6283981339818	9.94182817640346	2.35108643985329	-2.1973502460785	2.37682573637185	-2.24450918716063	6.11828028504977	-0.385474066490333	1.81048143488755	1085.4818239416	18.9658908473214	14.7016956693535	14.7016956693535	13.0585506480638	8.64748608978664	8.64748608978664	6.47283794945647	6.47283794945647	4.82598229101403	4.82598229101403	3.61819989168935	3.61819989168935	-3.54	2190805.31622586	16.9031572578641	6.64285886328075	2.94943794389716	155.428831274592	0	0	0
CHEMBL2237656	CC(=O)N1N=C(c2cccc3ccccc23)CC1c1ccco1	11.9692715419501	-0.169936696900983	11.9692715419501	0.081817890736541	0.714307103965771	304.349	288.221	304.121177752	114	0	0.239752659785784	-0.467058848188832	0.467058848188832	0.239752659785784	1.1304347826087	1.95652173913043	2.73913043478261	16.3349635103598	9.96951529031754	2.33046131783587	-2.17034688379698	2.34070034209447	-2.23420586050156	6.11725700466703	-0.130442468967674	1.79650844741508	891.388316909723	15.8111903089421	12.7688835142001	12.7688835142001	11.2371834430179	7.62654885806585	7.62654885806585	5.67233201641533	5.67233201641533	4.2051405223824	4.2051405223824	3.1429130879292	3.1429130879292	-2.88	413656.283372423	13.7603060308186	5.39245127534156	2.32262283949962	133.570184816169	4.41715093705335	11.8020882480224	0
CHEMBL1684635	CC(=O)N1N=C(c2ccccc2)CC1c1ccc(N(C)C)cc1	11.9924070924666	-0.029984042999916	11.9924070924666	0.028779289493576	0.870471984397912	307.397	286.229	307.168462292	118	0	0.239640547413495	-0.377661194690824	0.377661194690824	0.239640547413495	1.08695652173913	1.73913043478261	2.30434782608696	16.1575926971551	9.9796699451562	2.30686745211891	-2.21164314537817	2.3293457364923	-2.23906771508194	6.02586056126111	-0.130100574468957	1.89207340964643	720.039761882641	16.396976746569	13.7304985500465	13.7304985500465	11.0585506480638	7.76009824244978	7.76009824244978	5.98218825082834	5.98218825082834	4.13426646926035	4.13426646926035	2.85983796748954	2.85983796748954	-2.62	243144.904189009	15.2823999309993	6.24440550580449	3.11081526629158	136.583908919354	4.89990973085048	0	0
CHEMBL1542147	CC(=O)N1N=C(c2ccccc2)CC1c1ccc2c(c1)OCO2	12.0032800296044	-0.113698034769464	12.0032800296044	0.070742630385487	0.856289779189332	308.337	292.209	308.116092372	116	0	0.239640564820545	-0.453595471631644	0.453595471631644	0.239640564820545	1.1304347826087	1.91304347826087	2.69565217391304	16.6967217908692	9.97887203657292	2.31843590440465	-2.20212800780548	2.38589695041885	-2.23783291918019	6.02598133997279	-0.130104826070453	1.67786761865059	786.108636762207	15.8111903089421	12.7295380474712	12.7295380474712	11.2203466906123	7.54432948002004	7.54432948002004	5.6089275423935	5.6089275423935	4.12140620332411	4.12140620332411	2.98562267957993	2.98562267957993	-2.82	406041.527702453	13.8162920342058	5.42615560549064	2.43871657774283	133.680392440238	9.4737259076001	0	11.4990236665678
CHEMBL1684636	CC(=O)N1N=C(c2ccccc2)CC1c1cccc(Cl)c1Cl	11.9456281494079	-0.223235071806501	11.9456281494079	0.118543241370622	0.784570318497086	333.218	319.106	332.048318428	112	0	0.239641395578374	-0.273272902154361	0.273272902154361	0.239641395578374	1.13636363636364	1.86363636363636	2.54545454545455	35.4982619994908	9.98169845027642	2.32423400224999	-2.2134134424883	2.38238574370678	-2.24112685927393	6.42085648656463	-0.13009722103133	1.99964986121004	743.579086957523	15.6898699653825	11.9618636313754	13.4737215234123	10.5753874004694	6.94267845751948	7.69860740353793	5.13927392824494	5.92443852799477	3.68047111457465	4.51399151156497	2.6257031345539	3.05948621271544	-1.84	146729.424032082	15.070998449087	6.10935150120047	2.74215678166352	138.70072347412	0	0	0
CHEMBL193585	CC(=O)N1N=C(c2ccccc2)CC1c1ccccc1	11.8254703640716	-0.023347978080121	11.8254703640716	0.003616780045351	0.818026417479362	264.328	248.2	264.126263132	100	0	0.239640547340275	-0.273272909402145	0.273272909402145	0.239640547340275	1.05	1.65	2.25	16.1575843449664	9.98409645494111	2.30423220732597	-2.19764134583914	2.31881385862762	-2.23715746995752	6.02564384012143	-0.130100394831534	1.94121039040013	634.554284491235	13.9493829893763	11.3606352237362	11.3606352237362	9.75402019542349	6.73138065117692	6.73138065117692	4.90691243927089	4.90691243927089	3.5243530468216	3.5243530468216	2.54041264433249	2.54041264433249	-2.42	69624.7276119665	12.6055717357667	5.29091651894338	2.34514094749367	118.094191020357	0	0	0
CHEMBL1449501	CC(=O)N1N=C(c2ccco2)CC1c1ccc(Br)cc1	11.7908071932477	-0.069930673658352	11.7908071932477	0.068796296296297	0.840412849243896	333.185	320.081	332.016039756	102	0	0.239642273379109	-0.46301202976061	0.46301202976061	0.239642273379109	1.35	2.1	2.7	79.9187311237476	10.0092018413763	2.31686212468552	-2.19927566849258	2.32796110611269	-2.23747991761411	9.10299461534441	-0.130100435157738	1.92649913275073	647.022853997862	14.1125196961929	10.9147971796404	12.5007937187551	9.64786704554084	6.31553109457046	7.10852936412781	4.6590560767262	5.57473160551789	3.29337262430278	3.82203813734101	2.33666457956485	2.60099733608396	-1.88	64753.8597909575	13.1192727531432	5.24627551020408	2.40808009334187	124.756067890075	4.41715093705335	11.4719324216451	0
CHEMBL1353302	CC(=O)N1N=C(c2ccco2)CC1c1ccc(C)cc1	11.8000664525069	-0.058211923658352	11.8000664525069	0.047962962962964	0.838633771799798	268.316	252.188	268.121177752	102	0	0.239642273351759	-0.46301202976061	0.46301202976061	0.239642273351759	1.3	2.05	2.65	16.3335430524859	9.99738333070334	2.31653623493172	-2.20024843778803	2.3234861366493	-2.23774140281772	6.00465498812388	-0.130100139867884	1.92649913275073	641.62621293199	14.1125196961929	11.5368327066312	11.5368327066312	9.64786704554084	6.62654885806585	6.62654885806585	5.01818845567983	5.01818845567983	3.50071779996637	3.50071779996637	2.44033716739664	2.44033716739664	-2.36	64753.8597909575	12.6625816219445	4.96227458568709	2.24514640638864	117.253462398831	4.41715093705335	11.4719324216451	0
CHEMBL1684770	CC(=O)N1N=C(c2ccco2)CC1c1ccc(Cl)cc1	11.7740033523698	-0.106604938271605	11.7740033523698	0.091198034769463	0.846893897324333	288.734	275.63	288.066555336	102	0	0.23964227339109	-0.46301202976061	0.46301202976061	0.23964227339109	1.35	2.1	2.7	35.4956913528515	10.0088159123976	2.31696641672779	-2.19901428782294	2.32755178381518	-2.23743954751817	6.30099100242654	-0.130100096417361	1.92649913275073	647.022853997862	14.1125196961929	10.9147971796404	11.6707261256589	9.64786704554084	6.31553109457046	6.69349556757969	4.6590560767262	5.09549185719818	3.29337262430278	3.54534893964226	2.33666457956485	2.46265273723459	-2.07	64753.8597909575	12.9383712461755	5.13324085850813	2.34296922314872	121.191786511316	4.41715093705335	11.4719324216451	0
CHEMBL1684772	CC(=O)N1N=C(c2ccco2)CC1c1ccc(N(C)C)cc1	11.9000664525069	-0.075173847316705	11.9000664525069	0.066442376333249	0.874611193494182	297.358	278.206	297.147726848	114	0	0.239642273415481	-0.46301202976061	0.46301202976061	0.239642273415481	1.27272727272727	2	2.54545454545455	16.3335485382612	10.0027551361521	2.31782907883424	-2.2110909177386	2.33043891093121	-2.23906304263327	6.00483847544322	-0.130100454188146	1.88425092791485	687.203946676102	15.6898699653825	12.9840463021312	12.9840463021312	10.5585506480638	7.24458284681574	7.24458284681574	5.59346426723728	5.59346426723728	3.83285344462734	3.83285344462734	2.64634849697994	2.64634849697994	-2.56	160158.743774723	14.3803193918467	5.67399309804531	2.61697369063916	129.37823818343	9.31706066790382	11.4719324216451	0
CHEMBL1684769	CC(=O)N1N=C(c2ccco2)CC1c1ccc([N+](=O)[O-])cc1	11.8000664525069	-0.452432235239775	11.8000664525069	0.016942922230621	0.643493316668501	299.286	286.182	299.090605896	112	0	0.268944496766066	-0.46301202976061	0.46301202976061	0.268944496766066	1.36363636363636	2.09090909090909	2.63636363636364	16.6282643163759	10.004421481065	2.32043715475079	-2.19725088391534	2.33019615917643	-2.23783555919299	6.00474639835525	-0.384450118484419	1.89959090136375	734.657869570502	15.6898699653825	11.8005428830589	11.8005428830589	10.5585506480638	6.71530402748594	6.71530402748594	4.95614686132241	4.95614686132241	3.52727417581091	3.52727417581091	2.46992222387001	2.46992222387001	-2.96	160158.743774723	13.997437580419	5.43666144117334	2.48057809109353	125.541496006934	4.41715093705335	11.4719324216451	0
CHEMBL1684779	CC(=O)N1N=C(c2ccco2)CC1c1ccc2c(c1)OCO2	11.9109393896448	-0.160092592592593	11.9109393896448	0.10720096371882	0.854794249533936	298.298	284.186	298.095356928	112	0	0.239642290823229	-0.463012029760461	0.463012029760461	0.239642290823229	1.27272727272727	2.13636363636364	2.90909090909091	16.6967436781512	10.0017856945423	2.32824856830901	-2.20151282721901	2.38629070219402	-2.23782858436501	6.00497695352179	-0.130104706836654	1.67995251874441	751.51122850463	15.1040835277556	11.9830857995558	11.9830857995558	10.7203466906123	7.028814084386	7.028814084386	5.22020355880245	5.22020355880245	3.8199931786911	3.8199931786911	2.77213320907034	2.77213320907034	-2.76	252224.090357438	12.941516484654	4.90656240361098	2.03746207414747	126.474721704315	13.8908768446534	11.4719324216451	11.4990236665678
CHEMBL1684778	CC(=O)N1N=C(c2ccco2)CC1c1cccc(Cl)c1Cl	11.8532875094482	-0.26962962962963	11.8532875094482	0.155001574703955	0.827730146597802	323.179	311.083	322.027582984	108	0	0.23964312159758	-0.463012029729703	0.463012029729703	0.23964312159758	1.33333333333333	2.14285714285714	2.80952380952381	35.4982619215039	10.0060674057061	2.33399672855668	-2.21280368593106	2.38293895467954	-2.24112143996893	6.42082113577071	-0.130097100161889	1.99909972791759	710.468626311563	14.9827631841959	11.21541138346	12.7272692754969	10.0753874004694	6.42716306188545	7.1830920079039	4.75054994465388	5.53571454440372	3.37905808994164	4.21257848693197	2.41221366404431	2.84599674220585	-1.78	96071.92302268	14.1696580413797	5.54305093607352	2.5661411873991	131.495052738197	4.41715093705335	11.4719324216451	0
CHEMBL1684768	CC(=O)N1N=C(c2ccco2)CC1c1cccc(O)c1	11.7555574452003	-0.208611111111112	11.7555574452003	0.138982426303855	0.911926010186899	270.288	256.176	270.100442308	102	0	0.239642290684333	-0.507954978579513	0.507954978579513	0.239642290684333	1.4	2.25	2.9	16.3336043002796	10.0051625885914	2.31916940404188	-2.19970568195682	2.33419637351628	-2.23744284387276	6.0047690791038	-0.130106284106016	1.94972320968965	661.517966495699	14.1125196961929	10.9840463021312	10.9840463021312	9.64786704554084	6.35015565581583	6.35015565581583	4.70249139993132	4.70249139993132	3.29357807678821	3.29357807678821	2.38380111608295	2.38380111608295	-2.56	63865.8531260889	12.472616979119	4.84548463862036	2.17878774819414	115.68275403663	9.52367833189405	17.2214442549291	0
CHEMBL1684767	CC(=O)N1N=C(c2ccco2)CC1c1cccc([N+](=O)[O-])c1	11.8180574452003	-0.453515684051398	11.8180574452003	0.006990137104224	0.643493316668501	299.286	286.182	299.090605896	112	0	0.269278729662242	-0.463012029760334	0.463012029760334	0.269278729662242	1.40909090909091	2.22727272727273	2.86363636363636	16.6282742947529	10.0019839053723	2.32520398681163	-2.19684161209082	2.33613174540447	-2.23862154083686	6.00487846767203	-0.384499582079901	1.95337114289011	751.907869570502	15.6898699653825	11.8005428830589	11.8005428830589	10.5585506480638	6.71530402748594	6.71530402748594	4.95960118501636	4.95960118501636	3.50439658746611	3.50439658746611	2.49736380569745	2.49736380569745	-2.96	159283.320141724	13.997437580419	5.43666144117334	2.48057809109353	125.541496006934	4.41715093705335	11.4719324216451	0
CHEMBL1684765	CC(=O)N1N=C(c2ccco2)CC1c1ccccc1	11.7331297241119	-0.059806311413454	11.7331297241119	0.042777777777778	0.826654915893449	254.289	240.177	254.105527688	96	0	0.239642273342258	-0.46301202976061	0.46301202976061	0.239642273342258	1.26315789473684	2.05263157894737	2.68421052631579	16.3335418210762	10.0094158332753	2.3154266347711	-2.19701042467073	2.32008939468675	-2.23715333761843	6.00459711143556	-0.130100274234179	1.937242127661	602.340516333037	13.2422762081898	10.6141829758208	10.6141829758208	9.25402019542349	6.21586525554289	6.21586525554289	4.51818845567983	4.51818845567983	3.22294002218859	3.22294002218859	2.3269231738229	2.3269231738229	-2.36	45837.0195643672	11.7148033671646	4.72335362389417	2.16747730783166	110.888520284434	4.41715093705335	11.4719324216451	0
CHEMBL1684766	CC(=O)N1N=C(c2ccco2)CC1c1ccccc1[N+](=O)[O-]	11.8444297996977	-0.500740740740741	11.8444297996977	0.018847316704459	0.643493316668501	299.286	286.182	299.090605896	112	0	0.274264633156296	-0.463012029605704	0.463012029605704	0.274264633156296	1.36363636363636	2.13636363636364	2.77272727272727	16.6284173505952	9.99018799590782	2.35459811538927	-2.19659703053768	2.36630289223187	-2.24449612185482	6.00595062170963	-0.385474125355636	2.01423507095759	751.907869570502	15.6898699653825	11.8005428830589	11.8005428830589	10.5753874004694	6.72128709162964	6.72128709162964	4.92343036334246	4.92343036334246	3.53104356780105	3.53104356780105	2.56995840658882	2.56995840658882	-2.96	160882.545849648	13.997437580419	5.43666144117334	2.36664867815536	125.541496006934	4.41715093705335	11.4719324216451	0
CHEMBL2071236	CC(=O)NCCc1cn(C2=C(C)C(=O)C(O)=C([C@H](C)CCC=C(C)C)C2=O)c2ccccc12	13.6659126548155	-0.508109591977287	13.6659126548155	0.099352376949536	0.444190361878928	448.563	416.307	448.236207504	174	0	0.225185067477605	-0.503819618081516	0.503819618081516	0.225185067477605	1.15151515151515	1.84848484848485	2.51515151515152	16.2742589495423	9.83464195707379	2.36018442675054	-2.23850492755768	2.35117119465646	-2.27559891058686	6.3583927882406	-0.118568368094351	2.03217704851137	1205.93191828908	24.2837280925172	19.9890510714651	19.9890510714651	15.6288054130842	11.3357210229709	11.3357210229709	8.92846138736054	8.92846138736054	6.07442263834428	6.07442263834428	4.33404767514834	4.33404767514834	-3.41	17322520.2681068	24.2367299598037	10.0261023889813	4.99888539350995	194.220121718231	14.9904156466384	5.69703931305583	5.75916487165618
CHEMBL4287662	CC(=O)N[C@@H]1C[C@H](n2c3ccc(O)cc3c3c4c(c5c6ccccc6[nH]c5c32)CNC4=O)O[C@@H](C)[C@@H]1O	13.2588180927151	-0.860736335690791	13.2588180927151	0.097152360025737	0.254299050469518	498.539	472.331	498.190319932	188	0	0.252133460123358	-0.507941179788823	0.507941179788823	0.252133460123358	1.16216216216216	1.97297297297297	2.78378378378378	16.5251955898915	9.96353680081379	2.38992076955898	-2.38899503826529	2.46059748072422	-2.52779059564436	6.30138706556293	-0.15227868120888	1.6250837313224	1784.24288500706	25.5846930008384	20.3314521813504	20.3314521813504	17.8294075958929	12.4385505574667	12.4385505574667	10.0810386305689	10.0810386305689	7.83307334460233	7.83307334460233	6.33303927309029	6.33303927309029	-4.08	463007924.08265	22.1431768542001	7.70840323982785	3.04200028308978	210.548893713172	35.1345731202327	18.0813793917671	0
CHEMBL4277459	CC(=O)N[C@H]1C[C@H]2O[C@@](C)([C@@H]1O)n1c3ccccc3c3c4c(c5c6ccccc6n2c5c31)C(=O)NC4	13.2932354688445	-1.15801705404384	13.2932354688445	0.067462257426182	0.341456515883672	480.524	456.332	480.179755248	180	0	0.252133443346668	-0.385928769927005	0.385928769927005	0.252133443346668	1.08333333333333	1.77777777777778	2.52777777777778	16.5541086146437	9.92691413403461	2.52260316502279	-2.46524772046751	2.52717168767252	-2.5975151791479	6.30517332547336	-0.249114944340067	1.67154642042044	1832.17512764502	24.5073427316488	19.8314521813504	19.8314521813504	17.3977025983106	12.321493967352	12.321493967352	10.3378565355125	10.3378565355125	8.39672355018075	8.39672355018075	7.09405297320585	7.09405297320585	-3.88	373628111.506532	20.326238682508	6.45778874246133	2.18487016727827	204.958800294042	29.6111668522361	12.3318675584832	5.72498559397025
CHEMBL4282471	CC(=O)Nc1ccc(-c2ccnc(Nc3ccc(NC(=O)CCCCC(=O)NO)cc3)n2)cc1.O=C(O)C(F)(F)F	12.0311037907352	-5.08333333333333	12.0311037907352	0.128185924929092	0.11508163774397	576.532000000001	549.316	576.194417244	218	0	0.490240318307003	-0.474581172025603	0.490240318307003	0.474581172025603	0.804878048780488	1.31707317073171	1.85365853658537	19.4135073558402	10.1253682702159	2.37845272117633	-2.09107711237594	2.22176527097499	-2.20550644301892	5.90701530326899	-0.192465829106175	7.44705654186629E-07	1334.78878364938	30.4156383156272	21.6576707795254	21.6576707795254	19.3664309639936	11.9815258281452	11.9815258281452	8.319549157871	8.319549157871	5.00628966771111	5.00628966771111	3.12378163740812	3.12378163740812	-5.05	484811786.483312	32.1635790420072	15.5180933702248	12.1215410398503	231.524789138269	21.0568932068597	0	0
CHEMBL4290831	CC(=O)Nc1ccc(-c2ccnc(Nc3ccc(NC(=O)CCCCCCC(=O)NO)cc3)n2)cc1.Cl	12.1568925564761	-0.389376622786967	12.1568925564761	0	0.125971628791381	527.025	495.777	526.209531152	196	0	0.242828618149209	-0.326338349210079	0.326338349210079	0.242828618149209	0.756756756756757	1.32432432432432	1.94594594594595	35.4530017393413	10.1046794176222	2.06083377459174	-2.09155997528791	2.22111935313046	-2.17246743899366	5.90641400967754	-0.128922015913796	4.81332085691207E-06	1172.44421687862	25.7525016088107	20.4907773273709	21.3072739082986	17.4230552910195	11.7368481756494	11.7368481756494	8.22374430560643	8.22374430560643	5.26378901703026	5.26378901703026	3.47733502800139	3.47733502800139	-4.02	95969906.6308501	29.2119683253765	15.1705869532252	10.2404209285155	221.219689176271	15.950365812019	0	0
CHEMBL4290748	CC(=O)Nc1ccc(-c2ccnc(Nc3ccc(OCCCCCC(=O)NO)cc3)n2)cc1.Cl	11.1601994446319	-0.367227203247759	11.1601994446319	0	0.175854839270257	485.972	457.748	485.182982056	180	0	0.242828636052348	-0.493599148627944	0.493599148627944	0.242828636052348	0.941176470588235	1.64705882352941	2.32352941176471	35.4530015964123	10.1254630752029	2.04707818442264	-2.09279319688742	2.22437316043367	-2.17304332564924	5.88497604380293	-0.128863578053026	4.08332453863121E-06	1061.71827682181	23.4680445584345	18.7836705461843	19.6001671271121	16.0292084409022	10.6719699196509	10.6719699196509	7.36750341813319	7.36750341813319	4.70867570126528	4.70867570126528	3.08119531009756	3.08119531009756	-3.69	25177480.533917	26.5614291053671	13.7652837210267	8.6838690254862	203.891965893333	15.3704401618127	5.74951183328391	0
CHEMBL4283921	CC(=O)Nc1ccc(-c2ccnc(Nc3ccc(OCCCCCCC(=O)NO)cc3)n2)cc1.Cl	11.1697954854448	-0.347748434125038	11.1697954854448	0	0.154994837210914	499.999	469.759	499.19863212	186	0	0.242828618211543	-0.493599150316417	0.493599150316417	0.242828618211543	0.914285714285714	1.6	2.28571428571429	35.4530016431944	10.1254488974633	2.04705126082793	-2.09315821997791	2.22474202890644	-2.17213382177688	5.88498127503199	-0.12885643844534	4.31998989922507E-06	1077.97509889659	24.1751513396211	19.4907773273709	20.3072739082986	16.5292084409022	11.1719699196509	11.1719699196509	7.72105680872646	7.72105680872646	4.95867570126528	4.95867570126528	3.2579720053942	3.2579720053942	-3.69	41040479.1513098	27.5537697096594	14.5455960532833	9.59747612546201	210.256908007729	15.3704401618127	5.74951183328391	0
CHEMBL4291781	CC(=O)Nc1ccc(-c2ccnc(Nc3ccc(OCCCCCCCC(=O)NO)cc3)n2)cc1.Cl	11.1786365945062	-0.333274513733468	11.1786365945062	0	0.135101728016887	514.026	481.77	513.214282184	192	0	0.242828618143329	-0.493599150322631	0.493599150322631	0.242828618143329	0.888888888888889	1.55555555555556	2.25	35.4530016899809	10.1142234221361	2.04712451139098	-2.09338379462103	2.22508815246384	-2.17183202349583	5.88498663222982	-0.128857828113213	4.56332178155327E-06	1094.24849433692	24.8822581208076	20.1978841085574	21.0143806894851	17.0292084409022	11.6719699196509	11.6719699196509	8.07461019931974	8.07461019931974	5.20867570126528	5.20867570126528	3.43474870069084	3.43474870069084	-3.69	66905719.7802091	28.5465630723854	15.3348161261477	9.89039288778612	216.621850122126	15.3704401618127	5.74951183328391	0
CHEMBL4284388	CC(=O)Nc1ccc(-c2ccnc(Nc3cccc(NC(=O)CCCCC(=O)NO)c3)n2)cc1.O=C(O)C(F)(F)F	12.1515147056685	-5.08333333333333	12.1515147056685	0.132610669266196	0.11508163774397	576.532000000001	549.316	576.194417244	218	0	0.490240318307003	-0.474581172025603	0.490240318307003	0.474581172025603	0.853658536585366	1.46341463414634	2.04878048780488	19.4135073565937	10.1253158553116	2.37845797688155	-2.09795830479128	2.22681024208267	-2.20550645705963	5.91096183903441	-0.192465830708354	7.44705661729481E-07	1352.03878364938	30.4156383156272	21.6576707795254	21.6576707795254	19.3664309639936	11.9815258281452	11.9815258281452	8.32300348156495	8.32300348156495	4.98396056834185	4.98396056834185	3.16159319107944	3.16159319107944	-5.05	475842954.797943	32.1635790420072	15.5180933702248	12.1215410398503	231.524789138269	21.0568932068597	0	0
CHEMBL4282456	CC(=O)Nc1ccc(-c2ccnc(Nc3cccc(NC(=O)CCCCCCC(=O)NO)c3)n2)cc1.Cl	12.2773034714095	-0.392854822770422	12.2773034714095	0	0.125971628791381	527.025	495.777	526.209531152	196	0	0.242828618149209	-0.326338349210079	0.326338349210079	0.242828618149209	0.810810810810811	1.48648648648649	2.16216216216216	35.4530017393416	10.1045087344892	2.06685900815005	-2.0984499310831	2.22625520866036	-2.1724889941103	5.91037100087322	-0.128922069332901	4.81332125210994E-06	1189.69421687862	25.7525016088107	20.4907773273709	21.3072739082986	17.4230552910195	11.7368481756494	11.7368481756494	8.22719862930038	8.22719862930038	5.241459917661	5.241459917661	3.51514658167271	3.51514658167271	-4.02	94167219.3641779	29.2119683253765	15.1705869532252	10.2404209285155	221.219689176271	15.950365812019	0	0
CHEMBL4280540	CC(=O)Nc1ccc(-c2ccnc(Nc3cccc(OCCCCCC(=O)NO)c3)n2)cc1	11.1733346387434	-0.37223417166716	11.1733346387434	0.116138636008449	0.19542363452464	449.511	422.295	449.206304344	172	0	0.242828636052348	-0.493520984851792	0.493520984851792	0.242828636052348	1	1.81818181818182	2.57575757575758	16.4775094529416	10.1254474471415	2.05180574865051	-2.09973561189115	2.23161233325994	-2.17305942363898	5.88476630891055	-0.128863545900172	1.54490429467744	1072.45954615813	23.4680445584345	18.3754222557205	18.3754222557205	16.0292084409022	10.6719699196509	10.6719699196509	7.37095774182714	7.37095774182714	4.68839533493555	4.68839533493555	3.11033883699862	3.11033883699862	-3.98	24768469.3214794	23.6782762478067	12.1575904203893	7.89470854700726	191.738872640783	15.3704401618127	5.74951183328391	0
CHEMBL4294153	CC(=O)Nc1ccc(-c2ccnc(Nc3cccc(OCCCCCCC(=O)NO)c3)n2)cc1	11.1837866989781	-0.351895893127037	11.1837866989781	0.113718033399147	0.174523302212414	463.538	434.306	463.221954408	178	0	0.242828618211543	-0.493520986540265	0.493520986540265	0.242828618211543	0.970588235294117	1.76470588235294	2.52941176470588	16.4774790846691	10.1254284485111	2.0516883356582	-2.10007439928596	2.23200157002513	-2.17213697082243	5.88477121153461	-0.128856320557263	1.50604077015352	1088.67392990603	24.1751513396211	19.082529036907	19.082529036907	16.5292084409022	11.1719699196509	11.1719699196509	7.72451113242041	7.72451113242041	4.93839533493555	4.93839533493555	3.28711553229525	3.28711553229525	-3.98	40375106.4590713	24.6582839270116	12.9039173839161	8.17619885592344	198.10381475518	15.3704401618127	5.74951183328391	0
CHEMBL4278591	CC(=O)Nc1ccc(-c2ccnc(Nc3cccc(OCCCCCCCC(=O)NO)c3)n2)cc1.Cl	11.193382739791	-0.336752713716924	11.193382739791	0	0.135101728016887	514.026	481.77	513.214282184	192	0	0.242828618143329	-0.49352098654648	0.49352098654648	0.242828618143329	0.944444444444444	1.69444444444444	2.44444444444444	35.4530016899812	10.114180733902	2.05171504980614	-2.10032186916563	2.23236940632144	-2.17183441660569	5.88499835418774	-0.128857851697039	4.56332213675139E-06	1111.49849433692	24.8822581208076	20.1978841085574	21.0143806894852	17.0292084409022	11.6719699196509	11.6719699196509	8.07806452301369	8.07806452301369	5.18839533493555	5.18839533493555	3.46389222759189	3.46389222759189	-3.69	65829412.6691714	28.5465630723854	15.3348161261477	9.89039288778612	216.621850122126	15.3704401618127	5.74951183328391	0
CHEMBL4280050	CC(=O)Nc1ccc(-c2nc(Nc3ccc(OCCCCCC(=O)NO)cc3)ncc2C)cc1	11.2143146709694	-0.367078522451911	11.2143146709694	0.112431780111215	0.186001455080173	463.538	434.306	463.221954408	178	0	0.242828636052348	-0.493599148627944	0.493599148627944	0.242828636052348	0.970588235294117	1.67647058823529	2.35294117647059	16.4774633634763	10.080133657402	2.08000336977195	-2.10831131744767	2.24997182665468	-2.17304372220411	5.88534322728254	-0.128863631632327	1.54283338810317	1101.29379655948	24.3382880464376	19.2980719865308	19.2980719865308	16.4398920434251	11.0886365863176	11.0886365863176	7.82724408643634	7.82724408643634	5.00247924252106	5.00247924252106	3.2831059578728	3.2831059578728	-3.98	36703261.7297021	24.6582839270116	12.3109865801447	7.55958795902738	198.10381475518	15.3704401618127	5.74951183328391	0
CHEMBL4295224	CC(=O)Nc1ccc(-c2nc(Nc3cccc(OCCCCCCC(=O)NO)c3)ncc2C)cc1	11.2379019253156	-0.351747212331189	11.2379019253156	0.112624926403263	0.164480867724201	477.565	446.317	477.237604472	184	0	0.242828618211543	-0.493520986540265	0.493520986540265	0.242828618211543	1	1.77142857142857	2.51428571428571	16.477480955605	10.0801220129554	2.08292473094983	-2.11345490602899	2.25469131464371	-2.17213726423017	5.88536100246384	-0.128856475889767	1.5513241735499	1134.84099284668	25.0453948276241	20.0051787677174	20.0051787677174	16.9398920434251	11.5886365863176	11.5886365863176	8.18425180072356	8.18425180072356	5.23219887619133	5.23219887619133	3.4890261800705	3.4890261800705	-3.98	58876714.092393	25.6394692862758	13.0468427407227	8.38431338906722	204.468756869577	15.3704401618127	5.74951183328391	0
CHEMBL4290689	CC(=O)Nc1ccc(-c2nc(Nc3cccc(OCCCCCCCC(=O)NO)c3)ncc2C)cc1	11.2474979661284	-0.336628117763801	11.2474979661284	0.110494757245208	0.143672760443266	491.592	458.328	491.253254536	190	0	0.242828618143329	-0.49352098654648	0.49352098654648	0.242828618143329	0.972222222222222	1.72222222222222	2.47222222222222	16.4774750813082	10.0801205758835	2.08301060522504	-2.11357268682952	2.25494051880042	-2.17183447790695	5.88536628021165	-0.12885790525501	1.51244968115698	1151.15588437819	25.7525016088107	20.7122855489039	20.7122855489039	17.4398920434251	12.0886365863176	12.0886365863176	8.53780519131684	8.53780519131684	5.48219887619133	5.48219887619133	3.66580287536713	3.66580287536713	-3.98	95980662.2766251	26.6217313189565	13.79279203221	8.6635591408889	210.833698983973	15.3704401618127	5.74951183328391	0
CHEMBL462101	CC(=O)Nc1ccc(C2N[C@H](C(=O)Nc3ccc4c(c3)Cc3ccccc3-4)CS2)cc1	12.8510013182398	-0.254191730704627	12.8510013182398	0.013585546247884	0.444860729524437	429.545	406.361	429.151097976	156	0	0.241907599482478	-0.326338727732235	0.326338727732235	0.241907599482478	0.903225806451613	1.64516129032258	2.45161290322581	32.1666487407437	10.0559523190737	2.30488526412226	-2.14701322608324	2.37788158791281	-2.37889524347753	7.99358369418541	-0.117280095655495	1.22063827947654	1159.68362904018	21.3716682412572	17.1445119332298	17.9610085141575	15.0636832835128	10.339432641432	11.3881874314126	7.93092113616488	9.06899232362258	5.69362683317629	6.96099188003669	4.21198821551612	5.45456455638553	-3.09	21275550.0652852	19.8487711108913	8.20951797009118	4.0881188932831	185.18426480162	10.6335772080127	0	0
CHEMBL3594042	CC(=O)Nc1ccc(S(=O)(=O)N(c2ccccc2)c2ccnc3ccc(-c4ccc(O)cc4)cc23)cc1	14.093226322439	-4.06717552335698	14.093226322439	0.07417270303183	0.288435406148856	509.587	486.403	509.140927216	184	0	0.268196742034228	-0.507966244930882	0.507966244930882	0.268196742034228	0.837837837837838	1.51351351351351	2.18918918918919	32.2334285296496	10.0219223416639	2.28109780482251	-2.25807841236058	2.37908140713306	-2.26239419034102	7.92808317810597	-0.113740428513023	1.68853954731988	1686.0164844797	25.9929885848168	19.8669387937686	20.6834353746963	17.8245369717747	11.4902422426349	12.9303055714355	8.41943668927441	10.2061222613919	5.84157531627328	7.59769097515623	4.13189689388956	5.64015079259529	-4.69	246734638.300091	24.0242918688569	9.75203687438341	4.87102301855309	214.26011007763	10.423315998847	5.74951183328391	0
CHEMBL3950768	CC(=O)Nc1cccc(-c2ccc3ncnc(Nc4ccc(CC#N)cc4)c3c2)c1	11.3597347790208	-0.105244292424513	11.3597347790208	0.105244292424513	0.494209532090767	393.45	374.298	393.158960228	146	0	0.220747735554929	-0.339616698092813	0.339616698092813	0.220747735554929	0.966666666666667	1.76666666666667	2.53333333333333	16.1481658830238	10.0253459555575	2.07782675537061	-2.10844402710522	2.29415310626297	-2.04890946662749	5.94362515980844	-0.113736708497844	1.68748658942837	1258.82606429595	20.9240744840645	16.3851990884258	16.3851990884258	14.6185248383792	9.47921738096716	9.47921738096716	6.87300880296328	6.87300880296328	4.65145803686083	4.65145803686083	3.24952012283937	3.24952012283937	-4.24	8015079.94236803	19.0927891272262	8.41347022856213	4.25865473533163	173.780146631568	10.6335772080127	12.1451828525996	0
CHEMBL3781792	CC(=O)Nc1cnc2ccc(-c3cnc4ccccc4c3)cc2c1Nc1ccc(C(C)(C)C#N)cc1	11.949321491787	-0.577349014381899	11.949321491787	0.180368999160971	0.289286087619436	471.564	446.364	471.20591042	176	0	0.220847130726915	-0.353224220376483	0.353224220376483	0.220847130726915	0.888888888888889	1.63888888888889	2.38888888888889	16.1482256818141	9.86244011200859	2.19324147832941	-2.18177735907663	2.35865833144731	-2.13163572845626	6.047396713587	-0.113737602166356	1.61079546607311	1648.81654398954	25.2858818036303	20.3327928456185	20.3327928456185	17.3356683206978	11.6827942023036	11.6827942023036	9.31583614119408	9.31583614119408	6.25790994750161	6.25790994750161	4.19926123443986	4.19926123443986	-4.76	151957515.262622	23.0039703618193	9.12137749702099	4.46839213204662	209.191695392097	10.6335772080127	0	0
CHEMBL3781971	CC(=O)Nc1cnc2ccc(-c3cnc4ccccc4c3)cc2c1Nc1ccc(N2CCN(C(C)=O)CC2)c(C(F)(F)F)c1	14.3911151609716	-4.62325201617692	14.3911151609716	0.054641905989275	0.230351284775528	598.629000000001	569.397	598.230408828	224	0	0.417973363578313	-0.367488156917168	0.417973363578313	0.367488156917168	0.818181818181818	1.56818181818182	2.29545454545455	19.4132021743863	10.0147069470847	2.35881880658324	-2.36492099272985	2.40948346781337	-2.48089470306272	6.04865536019123	-0.136975479204516	1.41204482888767	1901.00271645812	31.0094964427619	24.0732250061666	24.0732250061666	21.0627018491527	14.1090495855333	14.1090495855333	10.7244841441381	10.7244841441381	7.73945180394102	7.73945180394102	5.54333323595892	5.54333323595892	-5.19	7114460151.12534	28.9074971241058	11.4777132042176	5.85227959702776	251.065906549518	20.4333966697136	0	0
CHEMBL3781549	CC(=O)Nc1cnc2ccc(-c3cnc4ccccc4c3)cc2c1Nc1ccc(N2CCNCC2)c(C(F)(F)F)c1.Cl	14.2351133605601	-4.54669876756266	14.2351133605601	0	0.203802671308215	593.053000000001	564.829	592.196521856	216	0	0.417973358619986	-0.368492229043403	0.417973358619986	0.368492229043403	0.904761904761905	1.66666666666667	2.42857142857143	35.4530020136247	10.0147624603725	2.35318261710354	-2.31505152196036	2.40750596837311	-2.43767715714409	6.04853201779205	-0.136664900352442	3.52665903534779E-06	1772.01285862824	28.5619026855692	22.6260114106666	23.4425079915943	19.7581713965124	13.2559698917043	13.2559698917043	9.96841794897188	9.96841794897188	7.13145021762704	7.13145021762704	5.18682439883364	5.18682439883364	-4.41	2059351516.43754	29.0950631368017	11.8306466243171	5.95101523532751	246.117621986635	20.8502755428695	0	0
CHEMBL2385339	CC(=O)Nc1sc(-c2ccc(Cl)cc2)c(-c2ccc(Cl)cc2)c1C(=O)N1CCCCC1	13.6960185535119	-0.209021846392878	13.6960185535119	0.051052287170012	0.44480507271903	473.425	451.249	472.077904304	160	0	0.257016144742193	-0.338538272615765	0.338538272615765	0.257016144742193	0.870967741935484	1.41935483870968	1.96774193548387	35.4967855206243	9.96424733825455	2.29601040142045	-2.27112957725845	2.46766546884591	-2.35648892812604	7.20355971001611	-0.113718157273929	1.94474853533814	1101.85802192493	21.9574546788841	17.0822234723597	19.4105779453244	14.9355607457755	10.1932577938124	11.7656833207586	7.55814352604442	9.45163581314804	5.29425866525207	6.95247220987024	3.8347614376627	5.35296520129749	-2.34	12967580.4577487	21.8755366817924	9.42976026311139	4.79025286250055	195.338933071342	10.2166983348568	5.00108197668787	0
CHEMBL3127211	CC(=O)OC/C=C/c1ccc(OCc2ccccc2)c(O)c1	10.6300899061671	-0.322076737444772	10.6300899061671	0.074599447803813	0.828644323966406	298.338	280.194	298.120509056	114	0	0.302439887390615	-0.504239802550144	0.504239802550144	0.302439887390615	1.18181818181818	1.95454545454545	2.63636363636364	16.5314302744842	10.1582281098292	2.02892486716402	-2.08336129574276	2.27620300121688	-1.96886454173941	5.65841990959434	-0.139184065926376	1.92875246117375	647.391661474476	15.7862462825598	12.3596747211609	12.3596747211609	10.6478670455408	6.94585712585623	6.94585712585623	4.7063905608596	4.7063905608596	2.91328043811753	2.91328043811753	1.84510759742171	1.84510759742171	-2.75	96530.8865933132	15.6353071178174	7.88102040816327	4.97788743938256	129.17139329101	14.5802533024408	13.2137639290258	11.4990236665678
CHEMBL3127208	CC(=O)OC/C=C/c1ccc(OCc2ccccc2)c(OC(C)=O)c1	11.3329682635987	-0.42536693009772	11.3329682635987	0.185010659122484	0.567075352454613	340.375	320.215	340.13107374	130	0	0.307656884891298	-0.484990897016201	0.484990897016201	0.307656884891298	0.96	1.72	2.4	16.5551716301727	10.1553126748673	2.08659544600152	-2.11598849579516	2.29574563754593	-2.04390461781744	5.7099095020059	-0.139309422211744	2.09637272456384	749.936759272749	18.070703332936	14.2289577065887	14.2289577065887	12.0417138956582	7.83462276380204	7.83462276380204	5.27904461633792	5.27904461633792	3.1517405843391	3.1517405843391	2.06715928688237	2.06715928688237	-3.08	366298.187334051	18.2614258259246	9.27293402728131	6.50867006719473	146.382111097158	14.2105888614001	13.2137639290258	11.4990236665678
CHEMBL3127204	CC(=O)OCCCc1ccc(O)c(O)c1	10.4585689055747	-0.28837653271185	10.4585689055747	0.125012702611909	0.449681304015002	210.229	196.117	210.089208928	82	0	0.30212305391562	-0.50425989313468	0.50425989313468	0.30212305391562	1.33333333333333	2.06666666666667	2.66666666666667	16.5315104714686	10.1026056478129	2.00525378440436	-2.03561921366645	2.24724567335868	-2.010311640737	5.65341012014984	-0.140531452982291	2.37629941222059	346.441200030817	11.2591485450643	8.56429492305616	8.56429492305616	7.09222415287501	4.73572428286449	4.73572428286449	3.26666340677303	3.26666340677303	1.95493973342217	1.95493973342217	1.21670854405042	1.21670854405042	-1.71	2013.03163374397	11.3652445447705	5.2402231353621	3.89005034016981	88.1196485254227	14.9499177434815	0	11.4990236665678
CHEMBL4518987	CC(=O)OCOC(=O)[C@H](CCC(=O)N1CCOCC1)NC(=O)/C=C/c1ccc2ccccc2c1	12.5202721229421	-1.07472016404511	12.5202721229421	0.043651802180565	0.34057328764754	468.506	440.282	468.189651236	180	0	0.331033808484606	-0.428039906836388	0.428039906836388	0.331033808484606	1.05882352941176	1.79411764705882	2.52941176470588	16.697360136929	10.0682362658608	2.24785259418745	-2.27042133379895	2.16172522132144	-2.43954784810324	5.95191494787763	-0.167437871079656	1.6068579406992	1060.16513703074	24.3382880464376	19.0282017889491	19.0282017889491	16.4187239933699	11.0507274332264	11.0507274332264	7.75007329954928	7.75007329954928	5.27572902641255	5.27572902641255	3.46195207099063	3.46195207099063	-3.72	37723972.9279853	24.9132831221238	12.5013057902631	7.70011088547396	197.188185123975	24.4272871962569	6.04184082914796	0
CHEMBL480497	CC(=O)OC[C@]12CC[C@@H](O)C(C)(C)C1CC[C@]1(C)[C@@H]2CC=C2[C@@H]3CC(C)(C)CC[C@]3(C(=O)O)CC[C@]21C	12.8537777929627	-0.631319917180983	12.8537777929627	0.00162887377173	0.320423959710894	514.747	464.347	514.3658247	208	0	0.309742358904622	-0.480805571546668	0.480805571546668	0.309742358904622	0.945945945945946	1.62162162162162	2.27027027027027	16.5331203676276	9.33066318917229	2.70070250547342	-2.70978695066046	2.75437334541897	-2.66456127644576	5.76366840145373	-0.226772746778733	1.62538807193145	1010.64862923581	27.2338400397525	24.2840980013916	24.2840980013916	17.0574026235693	14.8119229116118	14.8119229116118	15.5600642709039	15.5600642709039	13.3089398470901	13.3089398470901	10.8038313002422	10.8038313002422	-1.36	87531421.2085065	27.2161174485608	8.32022954124353	3.57230779095328	223.35875470828	14.9499177434815	0	0
CHEMBL112415	CC(=O)O[C@@H](CC=C(C)C)C1=CC(=O)c2c(O)ccc(O)c2C1=O	12.6993565759637	-0.940973167044596	12.6993565759637	0.026759259259259	0.49993031185328	330.336	312.192	330.110338296	126	0	0.302752410421505	-0.507154592542691	0.507154592542691	0.302752410421505	1.125	1.70833333333333	2.25	16.5426369806813	9.84724942510573	2.34840391817508	-2.22678791112576	2.35847127525134	-2.28124074322069	6.26566822739529	-0.143822987227787	2.51470351639405	780.94387871256	18.0161433790155	13.62127847999	13.62127847999	11.2181218105612	7.38129315865314	7.38129315865314	5.76211981023562	5.76211981023562	3.57887830304224	3.57887830304224	2.50404350376045	2.50404350376045	-2.89	145806.619554485	17.4636447935889	6.69907875152528	3.37241911299072	138.612250308389	14.9499177434815	17.6029900543161	11.5664898927299
CHEMBL1641650	CC(=O)O[C@@H]1C=C[C@H](OCCCOc2cc(O)c3c(=O)c(-c4ccc(O)cc4)coc3c2)O[C@H]1C	12.9096412080107	-0.542987126750824	12.9096412080107	0.049693880696091	0.279417632873448	482.485	456.277	482.157682412	184	0	0.302814078592749	-0.507966244667516	0.507966244667516	0.302814078592749	1.08571428571429	1.85714285714286	2.57142857142857	16.6920978325721	10.0493002990786	2.25642437017175	-2.28834345314751	2.30476932741568	-2.36547373879103	5.87623605305631	-0.180867106944962	1.33114103971454	1276.46235202288	24.9490185104468	19.3016887980821	19.3016887980821	16.8125708434873	11.1491223733698	11.1491223733698	8.08225696510564	8.08225696510564	5.41953262048389	5.41953262048389	3.69247656760895	3.69247656760895	-3.82	62958961.7751859	24.3091887063325	10.624604238259	5.81837605767745	200.659600376461	33.577657541935	40.5849092393461	6.29002672933521
CHEMBL251077	CC(=O)O[C@@H]1[C@@H](O)C=C2CCN3Cc4cc5c(cc4[C@H]1[C@@H]23)OCO5	11.5975930387587	-0.776413926681784	11.5975930387587	0.079027777777778	0.619042200092803	329.352	310.2	329.126322708	126	0	0.302529783133635	-0.458713153924044	0.458713153924044	0.302529783133635	1.33333333333333	2.125	2.91666666666667	16.6968788676001	9.72773410727173	2.50195495620776	-2.45024336964546	2.49815190952809	-2.50874648462489	5.66460332645609	-0.153892429548789	1.66363376133691	758.021169561666	16.4219207729514	13.3972993619289	13.3972993619289	11.6141935407296	8.33956847872444	8.33956847872444	6.90160221320681	6.90160221320681	5.5455450416545	5.5455450416545	4.66507077648904	4.66507077648904	-2.05	649798.672663305	14.3063173584892	4.97235371466141	1.92847453600734	139.154006056919	19.3171162562409	12.2079327754966	11.4990236665678
CHEMBL1922156	CC(=O)O[C@@H]1[C@@H](O[Si](C(C)C)(C(C)C)C(C)C)C=C2CCN3Cc4cc5c(cc4[C@H]1[C@@H]23)OCO5	12.4317176608298	-2.19562476816858	12.4317176608298	0.021145124716553	0.300439299125235	485.697	446.385	485.259749878	186	0	0.302529147547087	-0.458753615985953	0.458753615985953	0.302529147547087	1.05882352941176	1.70588235294118	2.32352941176471	28.3524479268524	9.727625394017	2.54452017814919	-2.50242274747385	2.52332337626554	-2.56965993641532	6.77287021205622	-0.153370610346924	1.62576986453259	981.205304799593	24.3610783617068	21.5903848644617	22.5903848644617	16.1287719715193	12.8513230135269	14.9916221115597	11.3111314791115	16.7180421358313	8.57356313121489	14.6681905110278	7.39103179284447	12.8810972519946	-1.83311688311688	50645653.2720863	23.8876573231667	8.6789108126062	3.6226634875544	204.262112338085	18.6365938875194	12.2079327754966	11.4990236665678
CHEMBL2414386	CC(=O)O[C@H]1CC[C@@]2(C)C(=CC[C@H]3[C@@H]4CC(=C\c5ccc(Br)cc5)/C(=C(\C#N)C(N)=O)[C@@]4(C)CC[C@@H]32)C1	12.4687481088344	-0.634457152587338	12.4687481088344	0.016253313224277	0.193109047651136	563.536	528.256	562.18310508	194	0	0.302410545841559	-0.462223591107899	0.462223591107899	0.302410545841559	1.10810810810811	1.81081081081081	2.45945945945946	79.9187313914351	9.47441485051166	2.5880125122673	-2.56962742327392	2.67350903174816	-2.49531245048391	9.10300118795326	-0.148160601331951	1.5448579340343	1270.1125947546	26.5348049480737	21.8505233692925	23.4365199084072	17.5625530512528	13.3444517147836	14.137449984341	11.8410605838461	12.7567361126378	9.93209386675311	10.4607593797913	8.24725684071991	8.51158959723903	-2.65	175906021.742369	25.9769214620705	9.58274340717535	4.39588421436975	227.49942968246	10.4705304309622	17.7462922306098	0
CHEMBL2414383	CC(=O)O[C@H]1CC[C@@]2(C)C(=CC[C@H]3[C@@H]4CC(=C\c5ccc(C(C)C)cc5)/C(=C(\C#N)C(N)=O)[C@@]4(C)CC[C@@H]32)C1	12.5499005422595	-0.62580012779395	12.5499005422595	0.015165350261314	0.197726541177184	526.721	484.385	526.319543204	206	0	0.302410545841559	-0.462223591107899	0.462223591107899	0.302410545841559	1.07692307692308	1.76923076923077	2.38461538461538	16.5420874483093	9.4744147789936	2.58812462328075	-2.56962742831686	2.6736103295076	-2.49531245944934	5.98153703000153	-0.148161233725978	1.53322770465834	1310.64045357439	28.1121552172633	24.0499091654729	24.0499091654729	18.4732366537758	14.5988451512531	14.5988451512531	13.1108765653227	13.1108765653227	10.6652224654799	10.6652224654799	8.66538798620973	8.66538798620973	-3.13	428224479.204719	27.4373902309418	10.1203473820224	4.66468017109986	232.726708420008	10.4705304309622	17.7462922306098	0
CHEMBL2414388	CC(=O)O[C@H]1CC[C@@]2(C)C(=CC[C@H]3[C@@H]4CC(=C\c5ccc(C)cc5)/C(=C(\C#N)C(N)=O)[C@@]4(C)CC[C@@H]32)C1	12.4749464559418	-0.626957152587338	12.4749464559418	0.012919979890943	0.232737694562356	498.667	460.363	498.288243076	194	0	0.302410545841559	-0.462223591107899	0.462223591107899	0.302410545841559	1.08108108108108	1.78378378378378	2.43243243243243	16.5420843298737	9.4744147806631	2.58800291826619	-2.56962742800056	2.67343868332641	-2.49531245732056	5.98150652457883	-0.148160792821662	1.5448579340343	1263.69268037659	26.5348049480737	22.4725588962833	22.4725588962833	17.5625530512528	13.655469478279	13.655469478279	12.2001929627997	12.2001929627997	10.1394390424167	10.1394390424167	8.35092942855171	8.35092942855171	-3.13	175906021.742369	25.516669854182	9.31419475870678	4.2480540833138	219.996824191215	10.4705304309622	17.7462922306098	0
CHEMBL2414389	CC(=O)O[C@H]1CC[C@@]2(C)C(=CC[C@H]3[C@@H]4CC(=C\c5ccc(Cl)c(Cl)c5)/C(=C(\C#N)C(N)=O)[C@@]4(C)CC[C@@H]32)C1	12.4905033719028	-0.673038256839739	12.4905033719028	0.034502644953462	0.185641058811959	553.53	519.258	552.194648308	200	0	0.302410545841559	-0.462223591107899	0.462223591107899	0.302410545841559	1.10526315789474	1.84210526315789	2.5	35.4982634887959	9.47441484589501	2.58814834884514	-2.56962740978281	2.67379976898823	-2.49531244825841	6.41591868416456	-0.148160728959284	1.55540387273753	1338.81977602797	27.4050484360768	22.1511375731121	23.662995465149	17.9732366537758	13.4501006179549	14.2060295639734	11.9630555222429	12.7774557757241	10.0057460954985	10.7447753742365	8.2904128107591	8.59694359865759	-2.55	256319844.728145	27.033400399344	9.8836324143382	4.40214997808169	234.238414530582	10.4705304309622	17.7462922306098	0
CHEMBL2414400	CC(=O)O[C@H]1CC[C@@]2(C)C(=CC[C@H]3[C@@H]4CC(=C\c5ccc(Cl)cc5)/C(=C(\C#N)C(N)=O)[C@@]4(C)CC[C@@H]32)C1	12.4574992566764	-0.648068263698449	12.4574992566764	0.022302695940326	0.212776339114634	519.085	483.805	518.23362066	194	0	0.302410545841559	-0.462223591107899	0.462223591107899	0.302410545841559	1.10810810810811	1.81081081081081	2.45945945945946	35.4956922373105	9.47441484688658	2.58801512806454	-2.56962742212324	2.67350297404859	-2.49531245091674	6.30127294965043	-0.148160630322147	1.5448579340343	1270.1125947546	26.5348049480737	21.8505233692925	22.6064523153109	17.5625530512528	13.3444517147836	13.7224161877929	11.8410605838461	12.2774963643181	9.93209386675311	10.1840701820926	8.24725684071991	8.37324499838966	-2.84	175906021.742369	25.794681732878	9.47612862154821	4.33708605440505	223.9351483037	10.4705304309622	17.7462922306098	0
CHEMBL2414399	CC(=O)O[C@H]1CC[C@@]2(C)C(=CC[C@H]3[C@@H]4CC(=C\c5ccc(Cl)cc5Cl)/C(=C(\C#N)C(N)=O)[C@@]4(C)CC[C@@H]32)C1	12.4983728849343	-0.679459987054458	12.4983728849343	0.036424436023605	0.185641058811959	553.53	519.258	552.194648308	200	0	0.302410545841559	-0.462223591107899	0.462223591107899	0.302410545841559	1.13157894736842	1.86842105263158	2.52631578947368	35.4968372632116	9.47441480929856	2.58832255362527	-2.56962752851645	2.67414011751983	-2.49531254793364	6.35110113084074	-0.148160735351993	1.562905978805	1338.81977602797	27.4050484360768	22.1511375731121	23.662995465149	17.9732366537758	13.4501006179549	14.2060295639734	11.9553442497394	12.7989801569519	10.0134217326586	10.5758456708003	8.29333585645901	8.75638425785009	-2.55	253053132.352335	27.033400399344	9.8836324143382	4.40214997808169	234.238414530582	10.4705304309622	17.7462922306098	0
CHEMBL2414382	CC(=O)O[C@H]1CC[C@@]2(C)C(=CC[C@H]3[C@@H]4CC(=C\c5ccc(F)c(F)c5)/C(=C(\C#N)C(N)=O)[C@@]4(C)CC[C@@H]32)C1	14.0164008477664	-0.940552051364382	14.0164008477664	0.012968101247999	0.223628319310277	520.62	486.348	520.253749388	200	0	0.302410545841559	-0.462223591107899	0.462223591107899	0.302410545841559	1.10526315789474	1.84210526315789	2.5	19.1597539885368	9.47441483347331	2.5881899220694	-2.56962738915713	2.67356702053007	-2.49531246838242	5.98150333997296	-0.148161730955111	1.55540387273753	1338.81977602797	27.4050484360768	22.1511375731121	22.1511375731121	17.9732366537758	13.4501006179549	13.4501006179549	11.9630555222429	11.9630555222429	10.0057460954985	10.0057460954985	8.2904128107591	8.2904128107591	-3.27	256319844.728145	26.3416194734059	9.48234599319177	4.18547918510333	221.962952882671	10.4705304309622	17.7462922306098	11.6344416820918
CHEMBL2414390	CC(=O)O[C@H]1CC[C@@]2(C)C(=CC[C@H]3[C@@H]4CC(=C\c5ccc(F)cc5)/C(=C(\C#N)C(N)=O)[C@@]4(C)CC[C@@H]32)C1	13.5476874167067	-0.686957152587338	13.5476874167067	0.03958664655761	0.236734093722296	502.63	467.35	502.2631712	194	0	0.302410545841559	-0.462223591107899	0.462223591107899	0.302410545841559	1.10810810810811	1.81081081081081	2.45945945945946	19.1421475849544	9.47441483646858	2.58802544072257	-2.56962741801364	2.67343367718778	-2.49531245606872	5.98147870272987	-0.148161182197614	1.5448579340343	1270.1125947546	26.5348049480737	21.8505233692925	21.8505233692925	17.5625530512528	13.3444517147836	13.3444517147836	11.8410605838461	11.8410605838461	9.93209386675311	9.93209386675311	8.24725684071991	8.24725684071991	-3.2	175906021.742369	25.4495898771031	9.27525195467612	4.2266929651545	217.797417479745	10.4705304309622	23.5635130716557	0
CHEMBL2414378	CC(=O)O[C@H]1CC[C@@]2(C)C(=CC[C@H]3[C@@H]4CC(=C\c5cccc(Cl)c5)/C(=C(\C#N)C(N)=O)[C@@]4(C)CC[C@@H]32)C1	12.4632949237852	-0.652709038732743	12.4632949237852	0.023857646213225	0.212776339114634	519.085	483.805	518.23362066	194	0	0.302410545841559	-0.462223591107899	0.462223591107899	0.302410545841559	1.16216216216216	1.91891891891892	2.59459459459459	35.4956922420426	9.4744148516324	2.58804519302577	-2.56962737810285	2.67356480909388	-2.49531243148496	6.30255177935045	-0.148160630127488	1.55235208326835	1287.3625947546	26.5348049480737	21.8505233692925	22.6064523153109	17.5625530512528	13.3444517147836	13.7224161877929	11.84451490754	12.280950688012	9.91076254894563	10.1458596517334	8.28462366644986	8.48335112086494	-2.84	171725089.222955	25.794681732878	9.47612862154821	4.33708605440505	223.9351483037	10.4705304309622	17.7462922306098	0
CHEMBL2414398	CC(=O)O[C@H]1CC[C@@]2(C)C(=CC[C@H]3[C@@H]4CC(=C\c5ccccc5)/C(=C(\C#N)C(N)=O)[C@@]4(C)CC[C@@H]32)C1	12.4302908085589	-0.627739045591453	12.4302908085589	0.011657697200089	0.250878460979783	484.64	448.352	484.272593012	188	0	0.302410545841559	-0.462223591107899	0.462223591107899	0.302410545841559	1.08333333333333	1.80555555555556	2.47222222222222	16.5420827812358	9.474414852588	2.5879366398022	-2.56962739075706	2.67334543507283	-2.49531243417008	5.98146299441283	-0.148160526918699	1.54509499339837	1219.95742271381	25.6645614600706	21.5499091654729	21.5499091654729	17.1687062011355	13.2447858757561	13.2447858757561	11.7001929627997	11.7001929627997	9.86166126463893	9.86166126463893	8.23751543497797	8.23751543497797	-3.13	123394841.606137	24.5593888753167	9.06876937663412	3.91555914708372	213.631882076818	10.4705304309622	17.7462922306098	0
CHEMBL2414379	CC(=O)O[C@H]1CC[C@@]2(C)C(=CC[C@H]3[C@@H]4CC(=C\c5ccccc5Cl)/C(=C(\C#N)C(N)=O)[C@@]4(C)CC[C@@H]32)C1	12.4711644368168	-0.659130768947463	12.4711644368168	0.025779437283368	0.212776339114634	519.085	483.805	518.23362066	194	0	0.302410545841559	-0.462223591107899	0.462223591107899	0.302410545841559	1.13513513513514	1.86486486486487	2.54054054054054	35.4956924730467	9.47441481509527	2.5882283768203	-2.56962749348691	2.67393112147388	-2.49531252968734	6.31638990130697	-0.148160630782788	1.56033795484689	1287.3625947546	26.5348049480737	21.8505233692925	22.6064523153109	17.5793898036584	13.3504347789273	13.7283992519366	11.811022304999	12.2182224317396	9.95614682653457	10.3003528744403	8.26692705967871	8.45721490781792	-2.84	179335941.965919	25.794681732878	9.47612862154821	4.2381368568637	223.9351483037	10.4705304309622	17.7462922306098	0
CHEMBL2414387	CC(=O)O[C@H]1CC[C@@]2(C)C(=CC[C@H]3[C@@H]4CC(=C\c5ccccc5F)/C(=C(\C#N)C(N)=O)[C@@]4(C)CC[C@@H]32)C1	14.6364968242791	-0.719894657836351	14.6364968242791	0.005723435868048	0.236734093722296	502.63	467.35	502.2631712	194	0	0.302410545841559	-0.462223591107899	0.462223591107899	0.302410545841559	1.13513513513514	1.86486486486487	2.54054054054054	19.1421940918255	9.47441474643211	2.5883027119798	-2.56962738398387	2.67362575788575	-2.49531261362898	5.98153796498651	-0.148161184815616	1.56033795484689	1287.3625947546	26.5348049480737	21.8505233692925	21.8505233692925	17.5793898036584	13.3504347789273	13.3504347789273	11.811022304999	11.811022304999	9.95614682653457	9.95614682653457	8.26692705967871	8.26692705967871	-3.2	179335941.965919	25.4495898771031	9.27525195467612	4.12986472424558	217.797417479745	10.4705304309622	23.5635130716557	0
CHEMBL2414384	CC(=O)O[C@H]1CC[C@@]2(C)C(=CC[C@H]3[C@@H]4CC(=C\c5ccco5)/C(=C(\C#N)C(N)=O)[C@@]4(C)CC[C@@H]32)C1	12.3568533085589	-0.654236064151964	12.3568533085589	0.018673003322538	0.270428360217496	474.601	440.329	474.251857568	184	0	0.302410545841559	-0.464997951680167	0.464997951680167	0.302410545841559	1.2	1.97142857142857	2.62857142857143	16.5421170737108	9.47441563552253	2.58841400719334	-2.56962285761015	2.67335410774083	-2.4953123851309	5.98104395857321	-0.148160643498805	1.53879059778411	1183.64957788165	24.9574546788841	20.8034569175575	20.8034569175575	16.6687062011355	12.729270480122	12.729270480122	11.3049289374212	11.3049289374212	9.58086404183025	9.58086404183025	8.03217971802027	8.03217971802027	-3.07	85859094.2423584	23.6616117579959	8.54891474514744	3.76403329658051	206.426211340895	14.8876813680156	23.5065396494843	0
CHEMBL2414385	CC(=O)O[C@H]1CC[C@@]2(C)C(=CC[C@H]3[C@@H]4CC(=C\c5cccs5)/C(=C(\C#N)C(N)=O)[C@@]4(C)CC[C@@H]32)C1	12.3828949752256	-0.620222458709787	12.3828949752256	0.007098929248464	0.245479447727638	490.669	456.397	490.229013948	184	0	0.302410545841559	-0.462223591107899	0.462223591107899	0.302410545841559	1.2	1.97142857142857	2.62857142857143	32.1334742442887	9.47441584874446	2.58808002840837	-2.56962612730807	2.67367703738	-2.49531232831775	7.10400717298672	-0.148160286608304	1.53879059778411	1186.89469037949	24.9574546788841	20.8034569175575	21.6199534984852	16.6687062011355	12.729270480122	13.6089232913769	11.3049289374212	12.2842012455837	9.58086404183025	10.4001810662435	8.03217971802027	8.71388451898749	-2.65	85859094.2423584	24.0624888132912	8.7798701209858	3.88725067823868	211.27224534723	10.4705304309622	17.7462922306098	0
CHEMBL3218623	CC(=O)O[C@H]1CC[C@@]2(C)C(=CC[C@H]3[C@@H]4Cc5nnnn5C[C@@]4(C)CC[C@@H]32)C1	11.391388715826	-0.146992025342321	11.391388715826	0.075497832352765	0.560108464930048	370.497	340.257	370.2368762	146	0	0.302410545841559	-0.4622235911079	0.4622235911079	0.302410545841559	1.22222222222222	2.07407407407407	2.88888888888889	16.5420671037465	9.46384659499217	2.55953718574964	-2.59030668312483	2.62202896280946	-2.53740216258544	5.65784719950196	-0.148449484465191	1.43550521779459	801.857198097735	18.8111903089421	16.6489565583681	16.6489565583681	12.8886138899737	10.5073406785768	10.5073406785768	9.8832048158694	9.8832048158694	8.42902907524124	8.42902907524124	6.98223814017185	6.98223814017185	-1.72	2034805.46997238	17.3833025769656	5.88653456672421	2.58518739989615	160.275821646342	4.73686295380005	6.1039663877483	5.82440449799993
CHEMBL3218624	CC(=O)O[C@H]1CC[C@@]2(C)C(=CC[C@H]3[C@@H]4Cc5nnnn5[C@H](C)[C@@]4(C)CC[C@@H]32)C1	11.42213192205	-0.147929429688816	11.42213192205	0.070888778854823	0.542580257994521	384.524	352.268	384.252526264	152	0	0.302410545841559	-0.4622235911079	0.4622235911079	0.302410545841559	1.21428571428571	2.03571428571429	2.82142857142857	16.5420694412945	9.45351198281996	2.57849997337348	-2.60411422651088	2.64131181659313	-2.54814629109797	5.65786031802398	-0.148602998368006	1.45810758344257	832.258023427447	19.6814337969452	17.5192000463711	17.5192000463711	13.3261709460344	10.9617838154983	10.9617838154983	10.1978870722105	10.1978870722105	9.11365002957642	9.11365002957642	7.33736970566864	7.33736970566864	-1.72	3216971.32137545	18.317565723001	6.13667376454714	2.45043796838352	166.640763760739	4.73686295380005	6.1039663877483	5.82440449799993
CHEMBL2010914	CC(=O)O[C@H]1CC[C@@]2(C)[C@@H](CC[C@]3(C)[C@@H]2CC=C2[C@@H]4[C@@H](C)[C@H](C)CC[C@]4(C(=O)NCCNC(=O)CN)CC[C@]23C)C1(C)C	14.1681122310137	-0.385390031219982	14.1681122310137	0.014145248817207	0.204676045536928	597.885	538.413	597.450557368	242	0	0.302419653309882	-0.461983285133542	0.461983285133542	0.302419653309882	0.906976744186046	1.6046511627907	2.27906976744186	16.543529312953	9.33006324723527	2.6923564494826	-2.71155091641208	2.75455110688129	-2.65790444431009	5.84098754970138	-0.212400835489779	1.46834639050651	1165.13774761012	31.587211190881	28.237076689611	28.237076689611	20.0808593306878	17.210883990657	17.210883990657	16.5713883642889	16.5713883642889	14.6070013278034	14.6070013278034	11.8926321926139	11.8926321926139	-1.89	1726883841.43926	32.5017800184096	11.170552842774	4.80481902250786	259.831192825747	21.1041076389749	6.1039663877483	0
CHEMBL139835	CC(=O)O[C@]1(C(C)=O)CC[C@H]2[C@@H]3C=C(Cl)C4=CC(=O)[C@@H]5C[C@@H]5[C@]4(C)[C@H]3CC[C@@]21C	12.8085309707901	-1.03129541708659	12.8085309707901	0.042266120456957	0.616611611619048	416.945	387.713	416.175437088	156	0	0.303141909102193	-0.450640537771929	0.450640537771929	0.303141909102193	1.10344827586207	1.79310344827586	2.44827586206897	35.4957053910164	9.47251557056386	2.7000323382205	-2.57450665484753	2.7196102874031	-2.58062046150787	6.32365790368228	-0.18484978324003	1.59678281721548	902.556734437875	20.9303569413886	17.5879434251248	18.3438723711433	13.5590387407331	10.9037621812033	11.2817266542125	10.4683650350888	10.8755651618295	9.49834026988483	9.82792849092487	8.02646919714522	8.43010232656518	-1.42	4562110.49262418	19.5379936315823	5.83833477566321	2.24482955771444	176.625935583457	4.73686295380005	0	17.1675407037136
CHEMBL1172956	CC(=O)Oc1cc2c3c(c1)c1cc4c(cc1c(=O)n3CC2)OCO4	12.8505944244982	-0.365926818258167	12.8505944244982	0.032605295204501	0.390637794185918	323.304	310.2	323.079372516	120	0	0.307524465460638	-0.453571612894134	0.453571612894134	0.307524465460638	1.08333333333333	1.83333333333333	2.58333333333333	16.6968142399343	10.0243747659086	2.23300799769462	-2.1090536652079	2.39606772078577	-2.17881283207188	6.0840231192384	-0.131392095566865	1.93882163284271	1112.26855855635	16.4219207729514	12.9191764681374	12.9191764681374	11.6141935407296	7.72849096944979	7.72849096944979	6.03005183409049	6.03005183409049	4.57708719730313	4.57708719730313	3.63915546671861	3.63915546671861	-3.02	664352.824340749	13.4218253578043	4.50300387312215	1.70554294801613	135.701079804042	18.7776885091915	5.74951183328391	11.4990236665678
CHEMBL1922245	CC(=O)Oc1cc2ccn3c(=O)c4cc5c(cc4c(c1)c23)OCO5	12.7993444244982	-0.390019788779709	12.7993444244982	0.119410850760057	0.306275606851778	321.288	310.2	321.063722452	118	0	0.307524647892498	-0.453571612867016	0.453571612867016	0.307524647892498	1.08333333333333	1.83333333333333	2.58333333333333	16.696812432165	10.0387708648726	2.19663308184652	-2.09031835214406	2.38886023333617	-2.11854329997995	6.12657118766751	-0.131383338999668	1.9814123463822	1207.29318833325	16.4219207729514	12.6596634441436	12.6596634441436	11.6141935407296	7.43891717051499	7.43891717051499	5.74425741867299	5.74425741867299	4.27068233500977	4.27068233500977	3.32564234483256	3.32564234483256	-3.28	664352.824340749	13.1858047150742	4.38026231962103	1.64813841239022	134.655080096516	14.2105888614001	5.74951183328391	11.4990236665678
CHEMBL494409	CC(=O)Oc1ccc(/C=C/C(=O)/C=C(O)/C=C/c2ccc(OC(C)=O)c(OC(C)=O)c2)cc1OC(C)=O	12.2182388102839	-0.61921685093823	12.2182388102839	0.005985999698843	0.172673132890939	508.479	484.287	508.136946968	192	0	0.307657268697485	-0.507819387792939	0.507819387792939	0.307657268697485	0.594594594594595	0.972972972972973	1.37837837837838	16.578220616744	10.1309459179733	2.11622086369028	-2.08769117407145	2.30195012007893	-2.0679315609663	6.02189794827163	-0.134244689891188	2.15747459872519	1314.46209090441	27.5348049480737	20.4723011707606	20.4723011707606	17.4216317487679	10.7520059034258	10.7520059034258	7.42515838479873	7.42515838479873	4.12701780131563	4.12701780131563	2.80613895176451	2.80613895176451	-4.99	59473933.3148922	28.2486799333113	13.192566455862	10.0296684491407	211.9498451154	24.0539792100409	5.75916487165618	28.7812922795006
CHEMBL3786261	CC(=O)Oc1ccccc1C1CC(C)=NN1C(=O)CCl	11.8560117472915	-0.399715599717253	11.8560117472915	0.135900415721844	0.488772117481831	294.738	279.618	294.07712002	106	0	0.307535026397845	-0.426350901443051	0.426350901443051	0.307535026397845	1.45	2.15	2.8	35.4956634911353	10.0096645660646	2.32006355906378	-2.22478902826731	2.35706784008189	-2.2798031050468	6.26887219297584	-0.131480009119273	2.35476148512318	571.292372930652	14.6983061338198	11.298101443722	12.0540303897404	9.52407580545315	6.22055078352212	6.75507326734697	4.5586044359941	4.82586567790652	2.96396669603538	3.19259850208681	2.19684193721463	2.31930074153135	-1.88	35878.3211254804	14.5274683566464	6.04859442573594	2.98785560473431	121.710256713915	4.73686295380005	11.6295152782542	0
CHEMBL3786766	CC(=O)Oc1ccccc1C1CC(C)=NN1C(=O)CN(C(C)C)C(C)C	12.9968450806248	-0.378005116659968	12.9968450806248	0.049186980347695	0.576951712236068	359.47	330.238	359.220891788	142	0	0.307535026397852	-0.426350901438619	0.426350901438619	0.307535026397852	1.23076923076923	1.84615384615385	2.42307692307692	16.535223845412	10.0075961133619	2.33852788778879	-2.31872007529638	2.35910939998871	-2.44362356662333	5.89006178711313	-0.1348310776841	2.27856017320184	689.296751172873	19.4303569413886	16.5220511045919	16.5220511045919	12.2012850581556	9.09531616387936	9.09531616387936	7.2848033655843	7.2848033655843	4.49406691674033	4.49406691674033	3.32567856371716	3.32567856371716	-2.21	470937.18864844	20.1062018803858	8.44763982424876	4.69465934127065	155.356476843617	4.73686295380005	5.74951183328391	0
CHEMBL3787476	CC(=O)Oc1ccccc1C1CC(C)=NN1C(=O)CN1CCC(C(C)=O)CC1	12.99421973419	-0.394161095121142	12.99421973419	0.082636054421768	0.574894839112872	385.464	358.248	385.200156344	150	0	0.307535026397852	-0.426350901438619	0.426350901438619	0.307535026397852	1.14285714285714	1.82142857142857	2.46428571428571	16.5352398926797	9.93224259961406	2.34068995032936	-2.31669637739227	2.35981195722749	-2.42470037551727	5.89056318458857	-0.134294003042293	1.71054432172714	796.595363166963	20.2587840661348	16.6813762506124	16.6813762506124	13.3462443482985	9.71126870041468	9.71126870041468	7.586045791069	7.586045791069	5.37101079528513	5.37101079528513	3.896950349974	3.896950349974	-2.54	2004642.76107615	20.200877679989	8.64566306567963	4.64785979924057	164.877109904528	4.73686295380005	11.5327567796488	0
CHEMBL3785833	CC(=O)Oc1ccccc1C1CC(C)=NN1C(=O)CN1CCC(O)CC1	12.8647830057949	-0.390890556136317	12.8647830057949	0.082529761904761	0.65376231899664	359.426	334.226	359.18450628	140	0	0.307535026397852	-0.426350901438619	0.426350901438619	0.307535026397852	1.26923076923077	1.96153846153846	2.65384615384615	16.5352473386682	10.0072011720178	2.33692765849944	-2.30762336709813	2.35883071357297	-2.4260386166492	5.88984889564603	-0.134379297988073	1.75769287987102	710.490713451758	18.6814337969452	15.2203415556485	15.2203415556485	12.4355607457755	8.9766683103351	8.9766683103351	6.93229546225075	6.93229546225075	4.76561959330695	4.76561959330695	3.47679469414577	3.47679469414577	-2.25	819068.789662495	18.5383872183995	7.96865889212828	4.28481655180303	152.779937327887	9.84339034864076	5.74951183328391	0
CHEMBL3786451	CC(=O)Oc1ccccc1C1CC(C)=NN1C(=O)CN1CCCC1	12.7335117472915	-0.367564345310107	12.7335117472915	0.003353647014361	0.628299287453122	329.4	306.216	329.173941596	128	0	0.307535026397852	-0.426350901438619	0.426350901438619	0.307535026397852	1.25	1.95833333333333	2.66666666666667	16.5352207596671	10.008419000529	2.33471631870394	-2.2522252166245	2.35869615211029	-2.3662168549066	5.88985770312109	-0.133548334359092	1.81266442923087	665.227761120153	17.1040835277556	14.1957776909589	14.1957776909589	11.5417138956582	8.40197283966021	8.40197283966021	6.40822846798275	6.40822846798275	4.4072012893656	4.4072012893656	3.34008490875521	3.34008490875521	-2.21	385526.59360866	16.6409196961433	7.13131621409361	3.64375748325701	141.620761461294	4.73686295380005	5.74951183328391	0
CHEMBL3787380	CC(=O)Oc1ccccc1C1CC(C)=NN1C(=O)CN1CCCCC1	12.8457566452507	-0.366406937902699	12.8457566452507	0.001275982615269	0.622874066775972	343.427	318.227	343.18959166	134	0	0.307535026397852	-0.426350901438619	0.426350901438619	0.307535026397852	1.2	1.92	2.64	16.5352221803574	10.0076121749479	2.33338770448328	-2.29016789643671	2.3586820348884	-2.40123183349766	5.88981882940953	-0.13403367566904	1.78661970371798	680.24682005558	17.8111903089421	14.9028844721454	14.9028844721454	12.0417138956582	8.90197283966021	8.90197283966021	6.76178185857602	6.76178185857602	4.6572012893656	4.6572012893656	3.51686160405185	3.51686160405185	-2.21	573800.153609612	17.6078257671012	7.78139302616504	4.25389429353554	147.985703575691	4.73686295380005	5.74951183328391	0
CHEMBL3785758	CC(=O)Oc1ccccc1C1CC(C)=NN1C(=O)CN1CCCCC1C	12.9913122008062	-0.367495092172671	12.9913122008062	0.001640684051398	0.613437021614557	357.454	330.238	357.205241724	140	0	0.307535026397852	-0.426350901438619	0.426350901438619	0.307535026397852	1.26923076923077	2.03846153846154	2.76923076923077	16.5352243532373	10.0043345442891	2.3408872619849	-2.33833793411359	2.36021062909503	-2.44205697310343	5.89000233913912	-0.134684281994657	1.79752652321431	716.007886807276	18.6814337969452	15.7731279601485	15.7731279601485	12.4523974981812	9.32954252304402	9.32954252304402	7.24025294704382	7.24025294704382	5.12857488236564	5.12857488236564	3.77429349243355	3.77429349243355	-2.21	834846.232499715	18.5772064777084	7.99464548278797	4.1237482843372	154.350645690087	4.73686295380005	5.74951183328391	0
CHEMBL604523	CC(=O)[C@@H]1[C@@H](O)C[C@H](Br)[C@@]2(C)CC[C@@]3(C)[C@H](C(C)C)CC[C@@H]3[C@@H]12	12.4460026140086	-0.476481481481482	12.4460026140086	0.144457199546485	0.691989787082947	385.386	352.122	384.166392396	132	0	0.135298488012015	-0.392325560033844	0.392325560033844	0.135298488012015	1.17391304347826	1.78260869565217	2.34782608695652	79.9187334800722	9.45389477497043	2.63602871994994	-2.60654787010809	2.67950562151212	-2.59655591915292	9.09260836617566	-0.152632780309396	2.03998081652296	490.033345531646	17.1543360594498	15.3104121492332	16.8964086883479	10.6255687632257	9.45205041294374	10.3677259417354	9.47879418505002	10.584112325221	8.11969677400128	9.53943045205263	6.93074339273944	7.84789295728454	0.11	119819.142551167	17.9177719682144	5.83002283270241	2.47468216189135	149.478961198659	5.10652739484071	5.78324494636494	0
CHEMBL590076	CC(=O)[C@H]1CC[C@H]2[C@@H]3CCC4=C/C(=N/NC(N)=S)CC[C@]4(C)[C@H]3CC[C@]12C	12.2564821920626	0.227563362313092	12.2564821920626	0.227563362313092	0.546121947521559	387.593	354.329	387.234433676	148	0	0.183810455613461	-0.374896071015419	0.374896071015419	0.183810455613461	1.18518518518519	1.96296296296296	2.66666666666667	32.0920468133249	9.46471823433336	2.5902089527558	-2.57758970100848	2.66165337825278	-2.50616041625993	7.79741260710982	-0.127209744790507	1.59208994085222	729.069534628902	19.396976746569	16.8846660410578	17.7011626219855	12.7536913009629	10.5900612190227	10.9983095094866	9.86683412730007	10.3066605329275	8.77781423440008	8.86910132731761	7.45384123588816	7.49948478234692	-1.23	1330159.30781809	19.1023460344765	6.68070884817071	2.9689055672445	167.965621517822	5.73366747716219	5.78324494636494	5.11243688472476
CHEMBL3247245	CC(=O)c1c(O)c(C)c(O)c2c1OC1=Cc3onc(C)c3C(=O)C12C	13.2148667800454	-1.32798611111111	13.2148667800454	0.00552343159486	0.767401292327655	341.319	326.199	341.0899372	128	0	0.1863128425292	-0.507052774923693	0.507052774923693	0.1863128425292	1.24	1.92	2.56	16.4964828764457	9.71038083429312	2.55157041095218	-2.26124230461958	2.57727781123155	-2.35309590357027	6.13713313224179	0.090348821984698	2.1088457169826	1028.9177618071	18.2566303550217	14.051984217545	14.051984217545	11.6903003642283	7.70136557443428	7.70136557443428	6.52953366640738	6.52953366640738	5.02752148016713	5.02752148016713	3.58523026517468	3.58523026517468	-3.09	492410.886324532	15.4384248505378	4.50173082942131	1.62132332087557	142.062101500667	19.4730126804548	33.9861423326017	17.3267373116043
CHEMBL1242272	CC(=O)c1c(O)cc(OC/C=C(\C)CC/C=C(\C)CCC=C(C)C)cc1O	11.3601058993425	-0.392139598958908	11.3601058993425	0.082576331945119	0.384627265238878	372.505	340.249	372.230059504	148	0	0.166771777399783	-0.506907350370914	0.506907350370914	0.166771777399783	0.888888888888889	1.40740740740741	1.92592592592593	16.4774186327376	10.0649677045211	2.13862728796649	-2.08762306127003	2.3236094660869	-1.97828093070553	5.99161687683591	0.100771840294808	2.4691351801634	711.740397613859	20.396976746569	17.1332090238085	17.1332090238085	12.7012850581556	9.34671461530046	9.34671461530046	7.163493650476	7.163493650476	4.22682926663648	4.22682926663648	2.6497920577454	2.6497920577454	-2.49	470054.605403509	22.5507996736026	11.2711876467795	8.6264499178047	162.430144801629	14.9499177434815	29.4188689560616	5.78324494636494
CHEMBL401606	CC(=O)c1c(O)cc(OC/C=C(\C)CCC=C(C)C)cc1O	11.2749365276833	-0.392071663605754	11.2749365276833	0.082596965406378	0.579524322190043	304.386	280.194	304.167459248	120	0	0.166771777399783	-0.506907350370914	0.506907350370914	0.166771777399783	1.09090909090909	1.68181818181818	2.18181818181818	16.477412807338	10.095802981834	2.13826758621522	-2.08690351183396	2.32323458734332	-1.97811260996111	5.99158624781566	0.10077294058782	2.61777027727443	570.099873760178	16.6983061338198	13.6416451922458	13.6416451922458	10.3074382080383	7.29623779964851	7.29623779964851	5.57434170022924	5.57434170022924	3.19535485221492	3.19535485221492	2.00149066093662	2.00149066093662	-2.23	44353.2014302578	17.8205816894284	8.27070224238937	5.63891935699167	131.29503726183	14.9499177434815	29.4188689560616	5.78324494636494
CHEMBL64130	CC(=O)c1cc2c(o1)C(=O)c1ccccc1C2=O	12.1659297052154	-0.353981481481481	12.1659297052154	0.036579743008315	0.611790734832155	240.214	232.15	240.042258736	88	0	0.229228004112725	-0.4486784897466	0.4486784897466	0.229228004112725	1	1.61111111111111	2.22222222222222	16.3549688769568	9.88473732980781	2.33300697061223	-2.11294461322231	2.29033099120914	-2.18237403734385	6.27348960162349	0.094699310484543	2.27149473772918	653.834112982329	12.8614428406363	9.51974450780358	9.51974450780358	8.59222415287502	5.42532126453891	5.42532126453891	4.11346798014572	4.11346798014572	2.94623817605669	2.94623817605669	2.04837605366606	2.04837605366606	-2.49	20082.4221293627	10.6506062816026	3.49942693057255	1.28838447232981	102.221330193826	4.41715093705335	0	23.0869847304788
CHEMBL3890572	CC(=O)c1ccc(-c2ccc3ncnc(Nc4ccc(CC#N)cc4)c3c2)cc1	11.5030643330646	0.051607559427339	11.5030643330646	0.051607559427339	0.476227067399161	378.435	360.291	378.148061196	140	0	0.159299214184851	-0.339616698092872	0.339616698092872	0.159299214184851	0.96551724137931	1.68965517241379	2.37931034482759	16.1374145034406	10.0092087745074	2.07661194819093	-2.10332253476551	2.28528303144272	-1.96491508182312	5.95604223717381	0.101297484388	1.68558729402137	1222.6981859643	20.2169677028779	15.8851990884258	15.8851990884258	14.1353615907848	9.22921738096716	9.22921738096716	6.74455447926933	6.74455447926933	4.75994479741727	4.75994479741727	3.16712958853836	3.16712958853836	-4.04	5278451.32642789	18.329215372052	7.91005716427138	3.96832838315838	168.23028444796	5.31678860400633	12.1451828525996	5.78324494636494
CHEMBL570404	CC(=O)c1ccc(OC/C=C(\C)CCC=C(C)C)cc1O	11.2141031943499	-0.158275367309458	11.2141031943499	0.037722479423868	0.58572602291191	288.387	264.195	288.172544628	114	0	0.163018453455517	-0.507054575038309	0.507054575038309	0.163018453455517	1.19047619047619	1.9047619047619	2.47619047619048	16.4768855582661	10.1105178361011	2.06575941211994	-2.0663351688404	2.23565105378751	-1.96919589432815	5.96347436244004	0.101042293416076	2.49983352332119	549.58190829194	15.8280626458167	13.2717818659355	13.2717818659355	9.89675460551533	7.15596433523187	7.15596433523187	5.416772189814	5.416772189814	3.12154757690596	3.12154757690596	1.8696757659181	1.8696757659181	-2.03	31497.788667744	17.0227148128624	8.29993472824177	6.30080467194011	126.500803509634	9.84339034864076	18.1059056310807	5.78324494636494
CHEMBL4519726	CC(=O)c1ccc(OCCSC(=S)N[C@H]2CCOC2=O)cc1	11.2978522686559	-0.319404128899287	11.2978522686559	0.031451991808476	0.368766105560393	339.438	322.302	339.059900024	118	0	0.328224666171544	-0.492724399561496	0.492724399561496	0.328224666171544	1.45454545454545	2.18181818181818	2.77272727272727	32.1811248313279	10.1428585629316	2.26241103091699	-2.10958558400743	2.13819946537744	-2.3528631765407	8.22495979906673	-0.138863276414718	1.64748917483035	559.165804119768	15.9493829893763	12.1646682134775	13.797661375333	10.5585506480638	6.89773603987544	8.29158288999279	4.71804038237384	6.48987876456305	3.07350805422072	4.29574321460328	1.89058337857157	2.86049658138529	-1.6	105372.748580811	16.7650973884182	8.14330489982146	4.99371078202876	138.291938110817	14.7905145116064	16.1118867479908	5.78324494636494
CHEMBL497678	CC(C(=O)OCCO[N+](=O)[O-])c1ccc2c(c1)[nH]c1ccc(Cl)cc12	12.0657474377875	-0.923258709284142	12.0657474377875	0.169360711622165	0.311029204835921	362.769	347.649	362.06694926	130	0	0.312689361082327	-0.463176219135443	0.463176219135443	0.312689361082327	1.2	2	2.76	35.4956916406562	9.99502420751273	2.17812164321795	-2.11367984116083	2.29877638904656	-2.16979818438073	6.31418031337966	-0.757466609964025	1.77279653250356	952.761761563131	17.9743270157587	13.322084967529	14.0780139135474	11.9523974981812	7.60307163546769	7.98103610847692	5.5659424271441	6.00237820761609	3.96265313300438	4.19775023579212	2.6780303547543	2.85013337870717	-2.8	507905.699183304	17.0370329895499	6.98157283057851	3.66146061730478	147.127496183882	14.5584300584839	13.2137639290258	0
CHEMBL3780660	CC(C)(C#N)c1ccc(-n2c(=O)[nH]c3c(=O)oc4ccc(-c5cccnc5)cc4c32)cc1	12.8924140169344	-0.656655708900512	12.8924140169344	0.103951785189384	0.436874502466171	422.444	404.3	422.137890436	156	0	0.362045869466943	-0.421076887445396	0.421076887445396	0.362045869466943	1.0625	1.84375	2.53125	16.3930765903458	9.86244555225099	2.20969689395331	-2.15855744251027	2.2921401995121	-2.16240796677576	6.02826823205867	0.567835942635325	1.79982724923759	1633.55932062378	22.4574546788841	17.4172386189774	17.4172386189774	15.3861785779146	10.0307395640368	10.0307395640368	8.11500553931136	8.11500553931136	5.65846711378948	5.65846711378948	3.84430270784208	3.84430270784208	-4.44	26505478.1359227	19.5191708552804	7.06459344898546	3.01076535976486	181.74755762775	4.41715093705335	5.58302014164224	5.51670071761626
CHEMBL3781715	CC(C)(C#N)c1ccc(-n2c(=O)[nH]c3c(=O)oc4ccc(-c5ccncc5)cc4c32)cc1	12.8941495541245	-0.655840589953525	12.8941495541245	0.107231106177039	0.436874502466171	422.444	404.3	422.137890436	156	0	0.362045869466789	-0.42107688750395	0.42107688750395	0.362045869466789	1	1.71875	2.40625	16.3930764639523	9.86244452344319	2.20960003456716	-2.15857962521299	2.29284863333409	-2.16240584304623	6.02839785476985	0.567836834360019	1.79982724923759	1633.55932062378	22.4574546788841	17.4172386189774	17.4172386189774	15.3861785779146	10.0307395640368	10.0307395640368	8.10919386987456	8.10919386987456	5.67725072468602	5.67725072468602	3.85514743064955	3.85514743064955	-4.44	26505478.1359227	19.5191708552804	7.06459344898546	3.01076535976486	181.74755762775	4.41715093705335	5.58302014164224	5.51670071761626
CHEMBL3779950	CC(C)(C#N)c1ccc(-n2c(=O)[nH]c3c(=O)oc4ccc(-c5cnc6ccccc6c5)cc4c32)cc1	13.038854728515	-0.666405526819544	13.038854728515	0.099738630919412	0.345359066717485	472.504	452.344	472.1535405	174	0	0.362045869466943	-0.421076887445355	0.421076887445355	0.362045869466943	0.972222222222222	1.75	2.52777777777778	16.3930833729842	9.86244442179332	2.21087447143268	-2.15866245224125	2.30367247165961	-2.16241069061125	6.03130489738642	0.567836047390262	1.59718056423772	1969.46762943957	25.0263687796364	19.5719391573566	19.5719391573566	17.3525050731034	11.4455062091574	11.4455062091574	9.28999912318638	9.28999912318638	6.58740939956198	6.58740939956198	4.53968851953853	4.53968851953853	-4.96	231904781.834569	21.565126231675	7.78635353453889	3.31114309421186	204.429222159485	4.41715093705335	5.58302014164224	5.51670071761626
CHEMBL3736038	CC(C)(C#N)c1ccc(Nc2c(C(N)=O)cnc3ccc(-c4ccc(N)nc4)cc23)cc1	12.1547754658694	-0.59494699763823	12.1547754658694	0.283807752267574	0.4332077909196	422.492	400.316	422.185509324	158	0	0.251908256608173	-0.383702159606873	0.383702159606873	0.251908256608173	1	1.71875	2.34375	16.1464331157777	9.86234355369291	2.19600625729659	-2.17463023534799	2.32963314350404	-2.14614507753625	6.07783795620715	0.100063806807618	1.81540399923629	1352.58410476734	22.8801044096945	17.7554425764289	17.7554425764289	15.280025428032	10.0161275356369	10.0161275356369	8.05394629080653	8.05394629080653	5.40854822126665	5.40854822126665	3.44881860814387	3.44881860814387	-4.44	15674015.1998444	20.8175039061429	8.0043086406632	3.93934570025052	185.275007956382	16.7841235583307	5.81786277783503	0
CHEMBL3736298	CC(C)(C#N)c1ccc(Nc2c(C(N)=O)cnc3ccc(-c4cnc5ccccc5c4)cc23)cc1	12.27762802318	-0.594175273607148	12.27762802318	0.298812704993486	0.332038759141966	457.537	434.353	457.190260356	170	0	0.251908256608173	-0.365482745346825	0.365482745346825	0.251908256608173	0.914285714285714	1.65714285714286	2.4	16.1464347072047	9.86234127832259	2.19668236748688	-2.17488018210144	2.3348729610525	-2.14613409658633	6.0791404017516	0.100063424987572	1.61436412082261	1631.74403235067	24.5787750224437	19.4101431148081	19.4101431148081	16.8525050731034	11.2214693368984	11.2214693368984	8.99890069345732	8.99890069345732	6.21266884593381	6.21266884593381	4.10165922228575	4.10165922228575	-4.76	97361248.3096402	22.0530677351734	8.54477077172386	4.15753678215472	202.616781791105	11.0504560811685	0	0
CHEMBL4105419	CC(C)(C)C(=O)OC[C@@H]1[C@@H]2CCc3ccccc3[C@@]2(C)CC[C@H]1O	12.1483151543956	-0.497929681616551	12.1483151543956	0.030931594860167	0.8375091414852	330.468	300.228	330.21949482	132	0	0.31072875459198	-0.46487774157766	0.46487774157766	0.31072875459198	1.29166666666667	2	2.70833333333333	16.5356814546104	9.5407681012057	2.49246859157088	-2.513946736221	2.51791491441561	-2.50572958974584	5.74856095708177	-0.158300395551025	1.82505203694449	615.755026508371	17.5351694270032	15.3406959666878	15.3406959666878	11.232017366004	9.16966603783508	9.16966603783508	8.83812129749247	8.83812129749247	6.16545129766566	6.16545129766566	4.67700827509226	4.67700827509226	-1.35	207530.869727116	17.4723033215524	6.18015000108781	2.98885271050493	144.963173610134	9.84339034864076	0	0
CHEMBL1922151	CC(C)(C)C(=O)O[C@H]1C=C2CCN3Cc4cc5c(cc4[C@H]([C@@H]1O)[C@@H]23)OCO5	12.4332200546401	-0.7869708994709	12.4332200546401	0.135631141345427	0.603752263042062	371.433	346.233	371.1732729	144	0	0.311408402766128	-0.454915369389476	0.454915369389476	0.311408402766128	1.25925925925926	2	2.74074074074074	16.6968806545755	9.72792909335322	2.50009262230476	-2.44881651560234	2.49651013412637	-2.50923753285982	5.75457365959037	-0.162517226280074	1.54776470814457	839.70910104672	18.9219207729514	15.8972993619289	15.8972993619289	12.8255184061348	9.58956847872444	9.58956847872444	8.94747806797488	8.94747806797488	6.10649078870196	6.10649078870196	4.73595094287938	4.73595094287938	-2.05	2132374.88922543	17.0759332838167	5.72268319570476	2.57438445419514	158.248832400109	19.3171162562409	12.2079327754966	11.4990236665678
CHEMBL4241170	CC(C)(C)COC1OC(=O)C(Cl)=C1Cl	10.9429256424792	-0.837137345679012	10.9429256424792	0.015235418241371	0.694575994626867	239.098	227.002	238.016349604	80	0	0.353313546610917	-0.42592517669392	0.42592517669392	0.353313546610917	1.42857142857143	2	2.35714285714286	35.49807845133	9.98662964753098	2.33154827398952	-2.20304272854609	2.29927903691494	-2.22171448738799	6.48157117673984	-0.162166712341059	2.53912391261568	278.271879106734	10.9307214203181	8.26513086778622	9.77698875982313	6.31034906955374	4.18852094404702	4.94444989006548	4.27082018693969	5.05598478668953	1.47763198484594	2.29942384516757	0.834528527934248	1.15284844302512	-0.25	974.750330736349	11.8227272727273	4.08836551023371	2.87035936054961	92.9584987701098	9.4737259076001	10.0645727042272	0
CHEMBL4069440	CC(C)(C)NC(=O)[C@H]1CC[C@H]2[C@@H]3CC[C@H]4OC(=O)CC[C@]4(C)[C@H]3CC[C@]12C	13.0396528336299	-0.16642581835722	13.0396528336299	0.003375439326797	0.688270995671979	375.553	338.257	375.277344044	152	0	0.305598411702021	-0.46176924312101	0.46176924312101	0.305598411702021	1	1.7037037037037	2.40740740740741	16.5458920784022	9.47373430373027	2.61610733936256	-2.58992346269222	2.6554049490005	-2.56990480175482	5.80277563649703	-0.191815579060867	1.55365231585726	638.024943550325	19.6125196961929	17.7683504668321	17.7683504668321	12.5442958627131	11.0600186598312	11.0600186598312	11.3521918300047	11.3521918300047	8.73809236057885	8.73809236057885	7.43753993513283	7.43753993513283	-1.06	1006218.93031096	19.2648581890707	6.21940275782776	3.01845976098528	163.73110454364	10.0536515578064	6.1039663877483	0
CHEMBL2385335	CC(C)(C)NC(=O)c1c(N)sc(-c2ccc(Cl)cc2)c1-c1ccc(Cl)cc1	13.0093712557039	-0.371863558886467	13.0093712557039	0.193135620503345	0.50922031663031	419.377	399.217	418.06733962	140	0	0.254822344747173	-0.389892911686037	0.389892911686037	0.254822344747173	0.925925925925926	1.40740740740741	1.88888888888889	35.4967850847601	9.96652975825583	2.26294770655151	-2.20837595547031	2.44868157261057	-2.40381495153405	7.19986052594823	0.092128677101736	2.2231754679413	971.156475798614	19.7672202345721	15.2685779496528	17.5969324226175	12.6536856624543	8.42174645339167	9.99417198033785	7.26334718285257	9.18841758511978	3.89038066849174	5.46232119807575	2.77378335758418	4.11840389305937	-2.01	929526.897364463	19.7433562922664	7.546617769726	4.46180599574589	172.668472808447	11.0504560811685	0	0
CHEMBL2386576	CC(C)(C)NC(=S)c1c(N)sc(-c2ccc(Cl)cc2)c1-c1ccc(Cl)cc1	6.43533191260043	-0.163530225553134	6.43533191260043	0.163530225553134	0.43371564984323	435.445	415.285	434.044496	140	0	0.110124626561886	-0.389969657777789	0.389969657777789	0.110124626561886	0.925925925925926	1.40740740740741	1.88888888888889	35.4967856502545	9.96983192863322	2.24059142677204	-2.23046414884054	2.4505230831593	-2.3982623877982	7.80423811235323	0.515533329153022	2.2231754679413	969.156475798614	19.7672202345721	15.2685779496528	18.4134290035452	12.6536856624543	8.42174645339167	10.4024202708017	7.26334718285257	9.59666587558364	3.89038066849174	5.76850741592365	2.77378335758418	4.71057774862211	-1.59	929526.897364463	20.1521855294785	7.80117725391259	4.63827276445172	178.865730955609	11.0504560811685	4.98850210173819	0
CHEMBL3786295	CC(C)(C)NCC(=O)N1N=C(c2cc3ccccc3oc2=O)CC1c1ccccc1	13.0046820761643	-0.44316927542622	13.0046820761643	0.139856491979508	0.671503360486029	403.482	378.282	403.18959166	154	0	0.345006481865265	-0.422245187087332	0.422245187087332	0.345006481865265	1.13333333333333	1.83333333333333	2.56666666666667	16.3926793113292	9.98401423070038	2.33968191141517	-2.25047129330085	2.32195046144071	-2.43178556753816	6.04126278703662	-0.131887575208786	1.71020923650112	1159.52486465003	21.3027541405048	17.3842385858505	17.3842385858505	14.3154817050028	10.0448768039156	10.0448768039156	8.50451927064279	8.50451927064279	5.07250399781544	5.07250399781544	3.52271361677931	3.52271361677931	-3.25	7146997.66898954	20.0403043570369	7.87665022939359	4.18599257884972	174.751825117339	9.73393954105968	5.58302014164224	0
CHEMBL2334496	CC(C)(C)OC(=O)N1CCN(C(=S)SCc2cn(Cc3cc(=O)oc4cc(O)ccc34)nn2)CC1	12.2361353341371	-0.513899802750746	12.2361353341371	0.027860713646748	0.408680804177783	517.633	490.417	517.145360964	186	0	0.409903716915321	-0.507821998319154	0.507821998319154	0.409903716915321	1.2	1.91428571428571	2.62857142857143	32.1811275537362	10.1091408244798	2.26416431241042	-2.36037783908528	2.22745137400902	-2.50369036491037	8.21916284632426	0.018941669788989	1.30313893776459	1291.42939559795	25.1645614600706	19.7621633488503	21.3951565107058	16.5695019004262	11.1165992639651	12.5104461140825	9.18761611900181	10.7967814265282	5.26530902972978	6.82231445372637	3.63092926672009	4.75905748899664	-3.12	58606228.0916074	24.9873352411413	10.2432681789243	6.51398273863864	211.376168701615	24.0603607473951	21.2541168714688	0
CHEMBL2334499	CC(C)(C)OC(=O)N1CCN(C(=S)SCc2cn(Cc3ccccc3Cl)nn2)CC1	12.1766418865345	-0.483476116430914	12.1766418865345	0.267726808449886	0.62820796878699	468.048	441.84	467.121644752	162	0	0.409903716915321	-0.44368727995467	0.44368727995467	0.409903716915321	1.2	1.86666666666667	2.53333333333333	35.4956927493131	10.1772184096445	2.26342188187221	-2.36037810366008	2.19252106293145	-2.50369034055361	8.21915789950251	0.01894441435928	1.43801288824237	891.317141050891	21.7254038713152	17.3764176454319	19.7653397533058	14.2093285551201	9.73156839531136	11.5033797184379	8.00788966706988	10.0242551013369	4.40936717135378	6.33510031909432	2.90814259009914	4.23176561842262	-1.84	4833826.25921229	22.8364981108711	9.97797411360706	6.5817890310814	191.237197720512	14.536682415501	9.92158489654266	0
CHEMBL2334497	CC(C)(C)OC(=O)N1CCN(C(=S)SCc2cn(Cc3ccccc3F)nn2)CC1	13.7795863255646	-0.496932479368246	13.7795863255646	0.254049271515667	0.659087789178297	451.593	425.385	451.151195292	162	0	0.409903716915321	-0.44368727995467	0.44368727995467	0.409903716915321	1.2	1.86666666666667	2.53333333333333	32.1811269827119	10.1772182586542	2.26348037176055	-2.36037790611959	2.18278425843677	-2.50369035736253	8.21915566734412	0.018943735680637	1.43801288824237	891.317141050891	21.7254038713152	17.3764176454319	19.0094108072873	14.2093285551201	9.73156839531136	11.1254152454287	8.00788966706988	9.61705497459628	4.40936717135378	5.96637259535036	2.90814259009914	4.0362708123757	-2.2	4833826.25921229	22.484428629341	9.73837889772033	6.39829680166449	185.099466896557	14.536682415501	15.7388057375886	0
CHEMBL3786826	CC(C)(C)OC(=O)N1CCN(CC(=O)N2N=C(c3cc4ccccc4oc3=O)CC2c2ccccc2)CC1	13.544871933405	-0.551216077553102	13.544871933405	0.16130901376595	0.486266196680805	516.598	484.342000000001	516.237270124	198	0	0.40986880664109	-0.443687709376155	0.443687709376155	0.40986880664109	1	1.68421052631579	2.39473684210526	16.5701220405931	9.98422433967709	2.35365176316419	-2.35474093826022	2.32529787085072	-2.51629880260115	6.04144033238551	-0.134175436235858	1.3362128478016	1418.14927162767	26.8632320728199	21.9235894825243	21.9235894825243	18.1756550503089	12.8584414768522	12.8584414768522	10.6445039385547	10.6445039385547	6.6854124539507	6.6854124539507	4.77971082142386	4.77971082142386	-3.98	397530543.805337	25.6604472742135	10.4127465622467	5.62350069330671	220.815577022143	14.0539236217039	11.1840709526259	0
CHEMBL4585378	CC(C)(C)OC(=O)N1CCN(CCNC(=S)N/N=C/c2ccccn2)CC1	12.0562892445361	-0.458444629804409	12.0562892445361	0.239425722711031	0.44562315326094	392.529	364.305	392.199445136	148	0	0.409868803371046	-0.443687709384842	0.443687709384842	0.409868803371046	1.33333333333333	2.07407407407407	2.7037037037037	32.0920472496877	10.1768707985741	2.25006760634088	-2.35133375399628	2.1114336912898	-2.51081330387539	7.79775096404427	0.014693935029346	1.59154399318433	639.00197518306	19.7004598449329	16.1429912864588	16.9594878673866	12.8323184574084	9.01575724353907	9.42400553400294	7.18953714831133	7.59778543877519	3.78825892407197	4.02388358428691	2.45697838441363	2.61174508469907	-2.26	793868.928639426	21.0447630087257	10.1718982463362	8.3123053818132	165.508165224544	14.9535612886569	5.60105081098369	5.11243688472476
CHEMBL1835418	CC(C)(C)OC(=O)N[C@@H](Cc1ccc(O)cc1)C(=O)N1CC2(C[C@H]1C(=O)NCCCCCC(=O)NO)SCCS2	14.0297490766847	-0.973224816033293	14.0297490766847	0.094345974112146	0.147193776890117	596.772	556.452	596.23384162	222	0	0.407819549790776	-0.507966645155601	0.507966645155601	0.407819549790776	1.1	1.775	2.4	32.2196573170914	10.03802560173	2.5176659649876	-2.29664758367015	2.51498327940987	-2.54545608130555	8.20933497635503	-0.139562199552767	1.7272231801728	1042.31273945452	29.3382880464376	23.2345482467501	24.8675414086056	18.9104344799285	13.4772466227835	15.4484437420904	10.9997221221197	14.214936177283	6.56088246752728	9.9866352702481	4.70138266325682	7.9575845538839	-2.64	470044690.949306	31.8819177572873	14.3122007212077	9.47994487481475	243.041305120077	25.3768772875039	23.4342443025635	0
CHEMBL1835416	CC(C)(C)OC(=O)N[C@@H](Cc1ccccc1)C(=O)N1CC2(C[C@H]1C(=O)NCCCCCC(=O)NO)SCCS2	14.0121950643391	-0.887245980054457	14.0121950643391	0.21096720941463	0.17810999057124	580.773	540.453	580.238927	216	0	0.407819549790527	-0.443823555457323	0.443823555457323	0.407819549790527	1.1025641025641	1.7948717948718	2.43589743589744	32.2196571493966	10.0410585396133	2.51756097184074	-2.29651508977366	2.5148654672688	-2.54545171936388	8.20933369263975	-0.139562234977099	1.70935280734318	997.741445215799	28.4680445584345	22.8646849204398	24.4976780822953	18.5165876298111	13.3429562225105	15.3141533418175	10.8188735015622	14.0340875567254	6.46736682458285	9.89311962730367	4.68344530414378	7.93964719477086	-2.44	330081177.394158	31.09249987087	14.2679144486202	9.60900928830601	238.247071367881	20.2703498926632	17.6847324692796	0
CHEMBL4102380	CC(C)(C)OC(=O)Nc1ccc2c(c1)C(NC(=O)Nc1cccc(C#N)c1)CC(C)(C)O2	12.6848285210294	-0.614627765791172	12.6848285210294	0.353438904111028	0.601953183094741	436.512	408.288	436.211055376	168	0	0.411639449215362	-0.487403741325633	0.487403741325633	0.411639449215362	1.125	1.84375	2.53125	16.5666119058425	9.8922260408584	2.34648066279285	-2.3771012330951	2.4044024858899	-2.42167994590326	5.89738740748293	0.063082595994183	1.78269362283114	1066.39938621652	23.5182970901287	18.906115692059	18.906115692059	14.9376033863618	10.3469046961468	10.3469046961468	9.28903167898674	9.28903167898674	4.66730697086743	4.66730697086743	3.4745073513191	3.4745073513191	-3.73	6646971.09039816	22.9441113919226	8.79035236930937	6.13996020610706	187.454272436185	20.1073031156128	16.9516134552513	0
CHEMBL1922246	CC(C)(C)OC(=O)O[C@H]1C=C2CCN3Cc4cc5c(cc4[C@H]([C@@H]1OC(=O)OC(C)(C)C)[C@@H]23)OCO5	12.8442645082724	-0.828758030990174	12.8442645082724	0.022032116087176	0.435823782795113	487.549	454.285	487.220617016	190	0	0.509028240425409	-0.453584515517771	0.509028240425409	0.453584515517771	0.942857142857143	1.57142857142857	2.22857142857143	16.7629286849433	9.72704691380331	2.52525714522674	-2.45606865734417	2.50567840221442	-2.5246587233104	5.63471522213629	-0.08823532417272	1.53830018055218	1066.33569775961	25.1205913857006	21.0830789282844	21.0830789282844	16.376943214582	12.0418167207644	12.0418167207644	11.4307638662068	11.4307638662068	6.46785774425853	6.46785774425853	5.32577766759628	5.32577766759628	-2.94	56607181.8981048	23.785647369624	8.32578785959006	4.78217270025566	204.78146700846	28.4211777228003	11.2021016219674	23.7069564420644
CHEMBL4076057	CC(C)(C)OC(=O)c1c(-c2ccccc2)nn2ccccc12	12.65399281935	-0.547538147203326	12.65399281935	0.35411753590325	0.671968273543063	294.354	276.21	294.136827816	112	0	0.342677100613371	-0.45625497783224	0.45625497783224	0.342677100613371	1.04545454545455	1.72727272727273	2.40909090909091	16.5528633711744	10.0633050609548	2.2535401944343	-2.19077926816279	2.27548601911389	-2.23702774586559	6.03051209591605	0.00726998227324	2.19885599950336	813.969480617967	15.7422762081898	12.9070761946343	12.9070761946343	10.4553083596966	7.21714365806069	7.21714365806069	6.12197214279533	6.12197214279533	3.19020753820462	3.19020753820462	2.32717347270918	2.32717347270918	-2.62	117179.362655232	14.3228480670936	5.2953096662128	2.72330694939521	128.894537171658	4.73686295380005	16.8584302975291	0
CHEMBL4293004	CC(C)(C)c1cc(/C=N/NC(=O)Nc2ccc(Oc3ccnc4[nH]ccc34)c(F)c2)cc(C(C)(C)C)c1O	14.7161575870595	-0.638600156203178	14.7161575870595	0.01325394406369	0.169479969371475	517.605	485.349	517.248918104	198	0	0.339120830740728	-0.507340278480437	0.507340278480437	0.339120830740728	1.02631578947368	1.71052631578947	2.34210526315789	19.1422637099042	9.78309232640458	2.25882131715852	-2.27325777467052	2.39175123812275	-2.23993965749465	5.90396375955472	0.252305964843971	1.43879685820894	1477.91006416172	27.6645614600706	22.3096045323331	22.3096045323331	17.8245369717747	12.2026744600824	12.2026744600824	11.0850627238024	11.0850627238024	5.95782910850947	5.95782910850947	4.00361154668304	4.00361154668304	-4.4	194336089.885835	26.6570635133925	10.1615253031003	5.93636414705198	220.505504967271	20.1441574735943	17.1462008873355	11.5667326743298
CHEMBL498590	CC(C)(C)c1ccc(/C=C/C(=O)/C=C/c2ccc(C(C)(C)C)cc2)cc1	12.0684719072814	-0.009448302469136	12.0684719072814	0.009448302469136	0.571619543214189	346.514	316.274	346.22966558	136	0	0.17817793157223	-0.289964768903574	0.289964768903574	0.17817793157223	0.615384615384615	0.923076923076923	1.19230769230769	16.137183819103	9.86489822895507	2.12710203092927	-2.18285725132869	2.23043783572487	-2.09902535603276	6.03964766497233	-0.109842127027462	1.99195048081953	719.717222777115	19.3720327201867	16.8364515207394	16.8364515207394	12.0536800239456	9.16822576036969	9.16822576036969	8.81305252958515	8.81305252958515	4.43351771195904	4.43351771195904	2.60073345219508	2.60073345219508	-2.41	366256.226834864	19.9087203029232	7.8649632309032	5.83975103168171	158.015060848392	0	0	5.78324494636494
CHEMBL4447516	CC(C)(C)c1ccc(/C=C/C(=O)c2ccc(OCC(=O)N[C@H]3CCOC3=O)cc2)cc1	12.41017092915	-0.604120129109416	12.41017092915	0.088194356652775	0.418910386860136	421.493	394.277	421.188922964	162	0	0.328270785395513	-0.483787158867604	0.483787158867604	0.328270785395513	1.09677419354839	1.7741935483871	2.35483870967742	16.5411125808195	9.86517897851586	2.27384753620718	-2.18257034248414	2.22264737141283	-2.4001542037627	6.06399653353751	-0.141140873697742	1.50523632303481	968.467098237686	22.4325106525018	18.0134147569648	18.0134147569648	14.7193652562522	10.2405409582108	10.2405409582108	8.45891730207944	8.45891730207944	4.98321454334102	4.98321454334102	3.0895786061307	3.0895786061307	-3.41	8188310.63261489	22.2791411416199	9.5993898362326	6.28211722313194	181.798829569756	14.7905145116064	11.7913526624319	12.3901269108779
CHEMBL3422544	CC(C)(C)c1ccc(/C=C/[C@](C)(O)CC[C@@H]2[C@@]3(C)CCCC(C)(C)[C@@H]3CC[C@@]2(C)O)cc1	11.4052981015877	-0.882671603363567	11.4052981015877	0.144921695616469	0.49678248516777	440.712	392.328	440.365430776	180	0	0.080256091809855	-0.389871757742494	0.389871757742494	0.080256091809855	0.96875	1.59375	2.1875	16.2862521904927	9.44775934063801	2.57244775218408	-2.61163301905441	2.62606734018341	-2.57298557976382	5.51035239573109	-0.171333878257398	1.72090565367697	806.228501977168	24.0017892321836	21.9629768128228	21.9629768128228	14.5688806591875	12.8146750847489	12.8146750847489	13.4501625811924	13.4501625811924	9.11253211881643	9.11253211881643	7.1552367008204	7.1552367008204	-1.12	4675247.60733921	25.5020363365123	8.58459471927222	5.33287059406648	197.077216030165	10.2130547896814	0	0
CHEMBL3622217	CC(C)(C)c1ccc(CSc2cc3c(c4nsnc24)C(=O)c2ccccc2C3=O)cc1	13.1707267901913	-0.155352733375475	13.1707267901913	0.116851943724984	0.316778241922366	444.581	424.421	444.09661988	154	0	0.196315855446924	-0.288560573551808	0.288560573551808	0.196315855446924	0.838709677419355	1.48387096774194	2.16129032258064	32.1666000663556	9.83265765178635	2.32904763220552	-2.19237925660639	2.37800880373884	-2.21009659184325	7.98356925972558	0.097979875910046	1.5220999414743	1348.45740021329	21.7503478976975	17.4306795567486	19.063672718604	14.8423551585404	10.0430306714791	11.7589259744728	8.6981315435312	10.2437559062039	5.60579562073061	7.23411873891233	3.85332491850992	5.47264515960104	-2.83	15907950.66259	20.0938891461848	7.39279871319714	3.39830330495001	188.584013146255	0	11.0334014352325	11.5664898927299
[truncated: 3,874 more rows]
[truncated: 76 more columns]
