# Supplementary material for: Development of machine learning classifiers to predict compound activity on prostate cancer cell lines
Source: J Cheminform. 2022 Nov 8;14:77. doi: 10.1186/s13321-022-00647-y (PMC9641853; doi:10.1186/s13321-022-00647-y)
Supplement: Supplementary file 4 — Additional file 4. DU-145 initial dataset with the 123 RDKit descriptors calculated [file 13321_2022_647_MOESM4_ESM.csv]

Title	smiles	MaxEStateIndex	MinEStateIndex	MaxAbsEStateIndex	MinAbsEStateIndex	qed	MolWt	HeavyAtomMolWt	ExactMolWt	NumValenceElectrons	NumRadicalElectrons	MaxPartialCharge	MinPartialCharge	MaxAbsPartialCharge	MinAbsPartialCharge	FpDensityMorgan1	FpDensityMorgan2	FpDensityMorgan3	BCUT2D_MWHI	BCUT2D_MWLOW	BCUT2D_CHGHI	BCUT2D_CHGLO	BCUT2D_LOGPHI	BCUT2D_LOGPLOW	BCUT2D_MRHI	BCUT2D_MRLOW	BalabanJ	BertzCT	Chi0	Chi0n	Chi0v	Chi1	Chi1n	Chi1v	Chi2n	Chi2v	Chi3n	Chi3v	Chi4n	Chi4v	HallKierAlpha	Ipc	Kappa1	Kappa2	Kappa3	LabuteASA	PEOE_VSA1	PEOE_VSA10	PEOE_VSA11
CHEMBL4785878	Br.Cn1cc(-c2nn3cc(-c4ccsc4)nc3s2)c2cc(F)ccc21	13.6532772393659	-0.239789214813565	13.6532772393659	0	0.372547135648518	435.347	423.251	433.967078704	126	0	0.212524890985229	-0.349812445723711	0.349812445723711	0.212524890985229	1.16	2.04	2.8	79.9040003808033	10.158981026735	2.15591563767792	-1.95065920742954	2.34032442900026	-1.82604487544158	8.92700826193088	0.629383352594201	1.56799872786774E-06	1155.10942950407	16.2587840661348	13.0103658799177	16.3564310948689	11.6866731858011	7.32634815492886	9.08565377743864	5.58767741648068	7.32368157879704	4.04202946527388	5.68109594482347	2.89300341926742	4.4480646185121	-2.03	772812.543533884	16.4390686759952	6.04725972112309	2.60723144825554	160.496204067073	4.56709964779136	10.8248445378987	0
CHEMBL4759358	Br.c1ccc2c(-c3nn4cc(-c5ccsc5)nc4s3)c[nH]c2c1	4.69194066515495	0	4.69194066515495	0	0.43792297497749	403.33	392.242	401.960850452	114	0	0.212524890135489	-0.360452143311361	0.360452143311361	0.212524890135489	1.1304347826087	2.04347826086957	2.8695652173913	79.9040003486652	10.1672262151985	2.13524878015777	-1.92092330085253	2.32487894540114	-1.81001291433114	8.92700781871341	0.979079554950376	1.35199904302737E-06	1056.5539572415	14.5182970901287	11.7625380805981	15.1086032955493	10.8821427331608	6.836338167499	8.59564379000879	5.02046075263971	6.75646491495607	3.67976628872526	5.31883276827484	2.60674971512326	4.16803185179736	-1.96	378939.763116468	14.6208372623553	5.59322178711285	2.31826859946903	149.755755063155	4.98397852094721	5.00762369685277	0
CHEMBL3422776	Brc1ccc(-c2nc3ccccc3c3c2[nH]c2ccccc23)cc1	4.95198318216175	0.992962962962963	4.95198318216175	0.992962962962963	0.367070370166155	373.253	360.149	372.026210516	114	0	0.095039858469675	-0.352706875020926	0.352706875020926	0.095039858469675	0.75	1.45833333333333	2.29166666666667	79.9187311842286	10.0313836526699	2.14307017532031	-2.06945625920145	2.36450508089572	-1.88193922912125	9.1029983934064	1.39819747083809	2.00363612190075	1203.38020456802	16.0956473593183	12.7533812987847	14.3393778378994	11.8096630880893	7.86226357542974	8.6552618449871	5.90503606187236	6.82071159066405	4.46617659425396	4.99484210729219	3.37485372640651	3.63918648292563	-2.65	821938.305679941	13.7584902100378	5.18078554927935	1.98100814907773	146.829846928369	4.98397852094721	0	0
CHEMBL4081796	Brc1ccc2nc(-c3ccc4ccccc4n3)[nH]c2c1	4.65768270502645	0.795234315948602	4.65768270502645	0.795234315948602	0.558359533341724	324.181	314.101	323.00580942	96	0	0.156693698656745	-0.336609478985803	0.336609478985803	0.156693698656745	0.85	1.75	2.7	79.918731122167	10.1749202930676	2.0707309236906	-1.9908948191196	2.23142486095249	-1.86111984169777	9.10302069738233	1.26855691653928	1.90980270637265	927.218766747024	13.526733258566	10.4685440867158	12.0545406258305	9.79282633568371	6.3094771709297	7.10247544048705	4.636074068154	5.55174959694569	3.28496392204732	3.77821556076436	2.30106946372293	2.66215472418041	-2.2	86876.7149027393	11.6121301775148	4.42101534828808	1.88926543802952	123.36783037758	4.98397852094721	5.69392799484846	5.82440449799993
CHEMBL2408831	Brc1cccc(-c2nnc(CCc3c[nH]c4ccccc34)o2)c1	5.78179185563114	0.555765437347779	5.78179185563114	0.555765437347779	0.564830528872447	368.234	354.122	367.032024168	114	0	0.247270973489485	-0.420703441128777	0.420703441128777	0.247270973489485	1	1.91304347826087	2.82608695652174	79.9187311700915	10.0927124923585	2.10066870669308	-1.96853157071895	2.22960532875903	-1.90049150309959	9.10301101710213	0.50462215381138	1.51838566981729	957.482444937802	15.6480536021256	12.2910059395527	13.8770024786674	11.2928263356837	7.42761864708015	8.22061691663751	5.37079785317606	6.28647338196774	3.82153810639446	4.3147897451115	2.672854662471	3.07209306996147	-2.4	429511.715554882	14.2087331226659	6.00625	2.91979070483226	141.235927113184	9.40112945800056	0	0
CHEMBL3408365	C#CC1=CC[C@@]2(C)C(=C)CCC[C@]2(C)CC1	5.54230914588057	0.267708333333333	5.54230914588057	0.267708333333333	0.411710713913878	214.352	192.176	214.172150704	86	0	-0.00217326758189	-0.115017228731335	0.115017228731335	0.00217326758189	1.3125	2.0625	2.75	14.5159946683557	9.53511333703573	2.47457383505416	-2.50688390316108	2.58269935121871	-2.40630553400171	5.30589530016321	0.06410583335968	2.37754797592982	379.332716017386	11.8115547878716	10.6044480066851	10.6044480066851	7.51678551860626	6.35691890321313	6.35691890321313	5.92769799974016	5.92769799974016	5.20776331979955	5.20776331979955	3.43315820154315	3.43315820154315	-0.96	4231.4055420527	11.5232059502118	3.80762036970878	1.5395803882321	99.821739764211	0	0	0
CHEMBL3408366	C#CC1=CC[C@]2(CC1)C(=C)CC[C@H]2C(C)C	5.47873834719073	0.383449074074074	5.47873834719073	0.383449074074074	0.449769865324232	214.352	192.176	214.172150704	86	0	-0.00216165693397	-0.115017227228451	0.115017227228451	0.00216165693397	1.5	2.25	2.75	14.5022000553615	9.63443698451241	2.46076825909762	-2.40458484437899	2.56626750195128	-2.31439246988811	5.32183536893202	0.169486661053386	2.27043028087208	363.989774052215	11.7591485450643	10.5520417638778	10.5520417638778	7.59818942478425	6.43832280939112	6.43832280939112	5.72670204728028	5.72670204728028	4.71431301533526	4.71431301533526	3.74471859691702	3.74471859691702	-0.96	5245.42205587144	11.5232059502118	4.1309825831047	1.63136620910493	99.821739764211	0	0	0
CHEMBL4075633	C#CCNC(=O)c1cn2c(n1)sc1cc(C)ccc12	11.7834872343999	-0.241563261106912	11.7834872343999	0.212253193135228	0.725077960318349	269.329	258.241	269.062282972	94	0	0.271793184520153	-0.339736869390367	0.339736869390367	0.271793184520153	1.57894736842105	2.42105263157895	3.21052631578947	32.1335173045658	10.217271802153	2.13038333114042	-1.95818763933449	2.26574424368573	-2.23214125342688	7.2314418741818	0.09541554398332	2.07241254426532	822.302436133154	13.4054129150063	10.3047818990623	11.12127847999	9.18587184800163	5.78748943853163	6.60398601945936	4.23876250056899	5.24786142309849	2.83330134185454	3.85076152499036	1.93959273301676	3.04545852225665	-2.32	35384.4653384374	11.7526125572587	4.41027832537004	1.96130584361489	113.626559545297	5.31678860400633	5.69392799484846	4.96087292277203
CHEMBL4090867	C#CCNC(=O)c1cn2c(n1)sc1cc(OC)ccc12	11.8098095484495	-0.263415112958763	11.8098095484495	0.196384276698129	0.748020821960946	285.328	274.24	285.057197592	100	0	0.271793184520561	-0.4967125096155	0.4967125096155	0.271793184520561	1.6	2.45	3.2	32.1335173902406	10.2957923359405	2.13510769478687	-1.9823009694155	2.28979426001305	-2.23213946703966	7.23156323602355	0.095415053800462	2.0450205173839	841.205057824358	14.1125196961929	10.7130301895262	11.5295267704539	9.72387665046241	5.89986187422743	6.71635845515515	4.10123863700682	5.11033755953631	2.88496631512884	3.90242649826466	1.93967173241636	2.97579891389096	-2.52	62406.4989469474	12.5105942176254	4.86876877919455	1.9807381774438	118.740104774804	10.0536515578064	11.4434398281324	4.96087292277203
CHEMBL4101051	C#CCNC(=O)c1cn2c(n1)sc1cc(OCC)ccc12	11.8486640020767	-0.261169933895402	11.8486640020767	0.196897919038695	0.752181547751265	299.355	286.251	299.072847656	106	0	0.271793184520561	-0.493834050563126	0.493834050563126	0.271793184520561	1.57142857142857	2.42857142857143	3.19047619047619	32.1335174556783	10.293811682006	2.13621229976743	-2.0130883652653	2.29184198351145	-2.23214133006239	7.23156553313139	0.095414499215354	1.99679069780244	856.919952361067	14.8196264773794	11.4201369707127	12.2366335516405	10.2238766504624	6.48739549954492	7.30389208047265	4.3301271936671	5.3392261161966	2.9602682886974	3.97772847183322	2.06915064133931	3.10527782281391	-2.52	99182.8004154126	13.4624752807617	5.46261866932759	2.43447795128928	125.1050468892	10.0536515578064	11.4434398281324	4.96087292277203
CHEMBL4098588	C#CCNC(=O)c1cn2c(n1)sc1ccccc12	11.7293720080625	-0.242656368102796	11.7293720080625	0.213052091206853	0.710987773289627	255.302	246.23	255.046632908	88	0	0.27179318452012	-0.339736869390367	0.339736869390367	0.27179318452012	1.5	2.33333333333333	3.16666666666667	32.1335172311775	10.3235494260783	2.12595094285993	-1.95161361996021	2.25258780549695	-2.23213341757272	7.2313106179896	0.095415832322444	2.06781752499709	778.327393251649	12.5351694270032	9.38213216825195	10.1986287491797	8.79202499788428	5.37680583600867	6.1933024169364	3.73530817687505	4.74440709940454	2.58324696352958	3.6189387799556	1.7799678990687	2.78762441314379	-2.32	25269.3991812569	10.8101979893942	4.16589396453839	1.63480497425939	107.2616174309	5.31678860400633	5.69392799484846	4.96087292277203
CHEMBL4093297	C#CCNC(=O)c1csc2nc(-c3ccc(Cl)cc3)cn12	12.0030272941745	-0.209022108843537	12.0030272941745	0.203285681620368	0.755011209753359	315.785	305.705	315.02331062	104	0	0.269427580063652	-0.339813848543064	0.339813848543064	0.269427580063652	1.42857142857143	2.19047619047619	2.9047619047619	35.4956917134205	10.1602194429962	2.14095996049574	-1.99030965717117	2.2432863177233	-2.24060913492373	7.14986827423962	0.095290157989433	1.97725357269089	842.051385926223	14.8196264773794	10.8374469104508	12.409872437397	10.1858718480016	6.13005825812798	7.3876755423921	4.29335710658119	5.56634577951432	2.93269904858505	4.02458883151089	1.92882272255682	2.90811939868961	-2.29	101158.96439511	13.6820354736642	5.60229736890015	2.63735581840412	129.940313332111	5.31678860400633	5.69392799484846	4.96087292277203
CHEMBL4075829	C#CCNC(=O)c1csc2nc(-c3ccc(F)cc3)cn12	12.9425888152822	-0.297108817146037	12.9425888152822	0.176279508780862	0.75557931851403	299.33	289.25	299.05286116	104	0	0.269427580063652	-0.339813848543064	0.339813848543064	0.269427580063652	1.42857142857143	2.19047619047619	2.9047619047619	32.1334592161448	10.1558983905832	2.14149505314334	-1.9894311548785	2.23385647621064	-2.2406103151936	7.14986132000242	0.095289503436681	1.97725357269089	842.051385926223	14.8196264773794	10.8374469104508	11.6539434913785	10.1858718480016	6.13005825812798	7.00971106938287	4.29335710658119	5.12990999904233	2.93269904858505	3.7726125161714	1.92882272255682	2.78213124101987	-2.65	101158.96439511	13.3384756322103	5.38417022425117	2.51089851961385	123.802582508155	5.31678860400633	11.5111488358944	4.96087292277203
CHEMBL4085549	C#CCNC(=O)c1csc2nc(-c3ccc(OC)cc3)cn12	12.0428000214472	-0.205665818669065	12.0428000214472	0.204570928899205	0.752995398969431	311.366	298.262	311.072847656	110	0	0.269427580063652	-0.496767802872556	0.496767802872556	0.269427580063652	1.45454545454545	2.22727272727273	2.90909090909091	32.1334592642581	10.1508989712122	2.14199610617041	-2.00520967420564	2.24822350377323	-2.24060953767065	7.14986341133186	0.095289587706403	1.94351901239622	855.773730586256	15.526733258566	11.8677307279054	12.6842273088332	10.7238766504624	6.55344845731916	7.43310126857405	4.51496562197264	5.35151851443379	3.17849591479878	4.01840938238513	2.06995278895388	2.92326130741693	-2.78	176914.756703156	14.1696580413797	5.91596705562254	2.54154842525931	131.115534449132	10.0536515578064	11.4434398281324	4.96087292277203
CHEMBL4061722	C#CCNC(=O)c1csc2nc(-c3ccccc3)cn12	11.9758188460569	-0.188692890736541	11.9758188460569	0.188692890736541	0.749460644550763	281.34	270.252	281.062282972	98	0	0.269427580063652	-0.339813848543064	0.339813848543064	0.269427580063652	1.4	2.2	2.95	32.1334591159476	10.162338639295	2.13889249520721	-1.98788630091839	2.22865957361637	-2.24060849804904	7.14986013914594	0.09529024280347	1.99176910545289	795.498007735617	13.9493829893763	10.5368327066312	11.3533292875589	9.79202499788427	6.0303924191004	6.9100452303553	4.15248948553482	4.98904237799596	2.86226644647086	3.70217991405722	1.91708696210031	2.77039548056336	-2.58	71591.8023763117	12.453631333385	5.1928646055284	2.17220182096508	119.637047105229	5.31678860400633	5.69392799484846	4.96087292277203
CHEMBL4207226	C#CCO/N=C1\c2cc(OC)c(OC)c(OC)c2-c2c(cc3c(c2OC)OCO3)C[C@H](C)[C@@]1(C)O	11.7905231953893	-1.42137282690854	11.7905231953893	0.063180658843988	0.379383850256651	483.517	454.285	483.189316888	186	0	0.231017125113252	-0.492690357317732	0.492690357317732	0.231017125113252	1.05714285714286	1.77142857142857	2.4	16.7018463131803	9.73414230216179	2.43050891669257	-2.35864238160282	2.5651664329501	-2.44245452832659	6.13430081207002	0.067389581885834	2.20162691705484	1211.29833478104	25.3276981668872	20.6828866445651	20.6828866445651	16.8307955536755	11.0283073667754	11.0283073667754	8.41575875086962	8.41575875086962	6.50929969041532	6.50929969041532	4.59431516317452	4.59431516317452	-3.77	74069123.0378543	24.357599219898	9.46794499571459	3.83778456291942	204.023661355997	38.3652937013776	11.3127358137544	29.6049292976485
CHEMBL4756769	C#CCOC(=O)/C(C)=C/CC/C(C)=C/CC/C(C)=C/CC[C@@H]1[C@@]2(C)CCC(=O)C(C)(C)[C@H]2CC[C@@]1(C)O	12.6781605569552	-0.672464599398942	12.6781605569552	0.005553635672864	0.135128487723239	510.759	460.359	510.37091008	206	0	0.333846781004706	-0.449170093263573	0.449170093263573	0.333846781004706	1.02702702702703	1.62162162162162	2.24324324324324	16.5324795656285	9.44591021987756	2.59324785567987	-2.60192221001687	2.61522670175429	-2.59151043716402	5.8738761456115	-0.176937481373828	1.86524126253914	955.297739727626	27.8551603833121	24.4142346750813	24.4142346750813	17.2519085288034	14.096617240678	14.096617240678	12.5747502099791	12.5747502099791	9.33988628629263	9.33988628629263	7.03490243837107	7.03490243837107	-2.12	52774561.7860903	31.0998583411322	13.098577271406	7.9336465078454	225.566975858559	9.84339034864076	5.78324494636494	6.60688196451292
CHEMBL4760624	C#CCOc1cccc(/C=C/C(=O)Nc2c(/C=C\c3cc(OC)c(OC)c(OC)c3)ccc(OC)c2O)c1	12.7799513481202	-0.452837686587235	12.7799513481202	0.147969557783523	0.155652358722612	515.562	486.33	515.194402268	196	0	0.248000879869009	-0.502804552164519	0.502804552164519	0.248000879869009	0.894736842105263	1.60526315789474	2.23684210526316	16.5306736497284	10.0753921913262	2.15040405899518	-2.13696479830728	2.4003265697089	-2.09247942450872	6.04382887035195	-0.111415980512734	1.884410083567	1360.82922781678	27.4929885848168	21.6093636189348	21.6093636189348	18.4301152107198	11.470367041774	11.470367041774	7.76053673746	7.76053673746	5.39106865105195	5.39106865105195	3.57600397499995	3.57600397499995	-5.03	250654489.136218	27.5557956274298	13.3255643251947	6.79769993232671	221.618260415257	34.1076307678473	12.3563937977968	22.9980473331356
CHEMBL3259859	C#CCOc1cccc(/C=C/C(=O)Nc2cc(C(=O)c3cc(OC)c(OC)c(OC)c3)cc(OC)c2OC)c1	13.506554392298	-0.455847890668867	13.506554392298	0.139315467211351	0.205232946688038	531.561	502.329	531.189316888	202	0	0.24798516376636	-0.492757954184457	0.492757954184457	0.24798516376636	0.82051282051282	1.41025641025641	1.97435897435897	16.5317718543545	10.0051158086993	2.21609845687179	-2.16200790038744	2.40464524484206	-2.11414131147493	6.11450424532656	-0.111413897135889	1.93247129601746	1395.94018519146	28.3632320728199	22.3239460659833	22.3239460659833	18.8788036157035	11.6465901582851	11.6465901582851	7.89032777919025	7.89032777919025	5.53328361214808	5.53328361214808	3.74650110889623	3.74650110889623	-5.1	388277899.280718	28.4709918451905	13.445475720981	6.81354781895753	226.788697024796	33.7379663268066	12.3563937977968	28.7812922795006
CHEMBL3263402	C#CCOc1cccc(/C=C/C(=O)Nc2cc(C(=O)c3cc(OC)c(OC)c(OC)c3)ccc2OC)c1	13.2939580204159	-0.41145257698784	13.2939580204159	0.151385992331326	0.23293817539823	501.535	474.319	501.178752204	190	0	0.2479833632159	-0.494578481091131	0.494578481091131	0.2479833632159	0.864864864864865	1.56756756756757	2.18918918918919	16.5306049730602	10.0108632014631	2.19200237567757	-2.1436851394365	2.3870210312262	-2.10519942399205	6.10929664080682	-0.111413891962464	1.83780673238216	1329.5965143163	26.7858818036303	20.9930480447091	20.9930480447091	17.9301152107198	11.1175510559226	11.1175510559226	7.54607525476231	7.54607525476231	5.25387070940655	5.25387070940655	3.50506436665471	3.50506436665471	-4.9	157920210.603455	26.7003560340898	12.7013992003282	6.61435725749132	215.310209680893	29.0011033730066	18.1059056310807	17.2822686129328
CHEMBL4560360	C#CCn1c2c3cc(OC)c(O)cc3ccc2c2c(=O)oc3cc(O)c(OC)cc3c21	12.9941088487864	-0.543581847862602	12.9941088487864	0.013089094363896	0.340163580202432	415.401	398.265	415.105587264	154	0	0.34591017266132	-0.504239705046379	0.504239705046379	0.34591017266132	0.967741935483871	1.64516129032258	2.32258064516129	16.477598629316	10.0488343813873	2.2152293069131	-2.10158485081046	2.4093676889841	-2.01813288434686	6.21857894130908	0.373347982893749	2.10031781272919	1634.45159750174	21.8610783617068	16.7231926138693	16.7231926138693	14.9770955080865	9.41008546857369	9.41008546857369	7.13053457027145	7.13053457027145	5.52916495287237	5.52916495287237	4.22420199882672	4.22420199882672	-4.31	15046543.6960585	18.7017826537907	6.60581999211125	2.51661751722092	175.183026005348	28.6710312821262	5.58302014164224	22.9980473331356
CHEMBL560007	C#CCn1cc(C(=O)NC(C(=O)NC2CCCC2)c2ccccc2)c(=O)c2cc(F)c(Cl)nc21	14.0736120383196	-1.0226302542622	14.0736120383196	0.031447203690169	0.417749734758395	480.927	458.751	480.136446464	174	0	0.257181462080779	-0.351280163870589	0.351280163870589	0.257181462080779	1.26470588235294	1.97058823529412	2.64705882352941	35.4956975338679	10.0434324967806	2.2782256230404	-2.21463522020141	2.2110555051457	-2.441437773541	6.29483499896088	-0.123352299227271	1.72054208513914	1344.2534566912	24.2419117292603	18.184137606239	18.9400665522574	16.3842491507593	10.8757186085214	11.2536830815306	8.14322156823068	8.501234655681	5.83767808149609	6.10273102351551	4.15402826017281	4.28863689276915	-3.7	56029904.9872694	23.4579146714282	10.058801315107	4.79826989619377	199.880279099633	15.200676855804	17.2524695416127	10.9703306579387
CHEMBL560008	C#CCn1cc(C(=O)NC(C(=O)Nc2ccccc2)c2ccccc2)c(=O)c2cc(F)c(Cl)nc21	14.0869446895918	-1.12484680755018	14.0869446895918	0.039194472513793	0.317506916153367	488.906	470.762	488.105146336	174	0	0.25718162445609	-0.336209478852226	0.336209478852226	0.25718162445609	1.11428571428571	1.77142857142857	2.42857142857143	35.4956975796292	10.0487212327064	2.25739384411454	-2.19308527084547	2.1964972202141	-2.38747055083282	6.29487651936739	-0.117666593029729	1.74567486532314	1515.40075038188	24.9490185104468	18.1651115582513	18.9210405042697	16.8842491507593	10.4312304955218	10.8091949685311	7.50852892928286	7.86654201673318	5.17744977791214	5.44250271993155	3.53527478225893	3.66988341485528	-4.48	74548279.4740974	23.6705972283138	10.1993809030909	5.05252802587822	204.118493887243	15.200676855804	17.2524695416127	10.9703306579387
CHEMBL549515	C#CCn1cc(C(=O)NC(C(=O)Nc2ccccc2)c2ccccc2)c(=O)c2ccc(Cl)nc21	13.2706593110495	-1.04775061413454	13.2706593110495	0.07044577780571	0.33098332537801	470.916	451.764	470.114568148	168	0	0.25718160901893	-0.33620947890238	0.33620947890238	0.25718160901893	1.02941176470588	1.70588235294118	2.38235294117647	35.495697176956	10.0488791197909	2.25380699123858	-2.19279433930332	2.18096051050653	-2.38725147478054	6.29317643673511	-0.11766610986052	1.72239383994383	1460.90387817695	24.0787750224437	17.8644973544317	18.6204263004501	16.4735655482363	10.3255815923506	10.7035460653598	7.38150093751536	7.76874967869706	5.10549046204469	5.31599404518728	3.51327926790469	3.65632750677691	-4.41	50679510.4995903	22.7721772190608	10.0261023889813	4.8240380555068	199.952958484317	15.200676855804	22.4055793585055	0
CHEMBL562008	C#CCn1cc(C(=O)NC(C(=O)Nc2ccccc2)c2ccccc2)c(=O)c2cccnc21	13.2297856827916	-1.02408806269421	13.2297856827916	0.125747931888805	0.454354819256391	436.471	416.311	436.1535405	162	0	0.257181608920166	-0.336209478902535	0.336209478902535	0.257181608920166	1	1.6969696969697	2.39393939393939	16.1604259821717	10.0489005399889	2.25233176762048	-2.19240098976456	2.17269143326536	-2.38718097068147	6.02170324749861	-0.117666012056621	1.70907394682876	1406.67902710932	23.2085315344407	17.5638831506121	17.5638831506121	16.079718698119	10.2158496465816	10.2158496465816	7.25092778961272	7.25092778961272	5.05103000606885	5.05103000606885	3.49488857538019	3.49488857538019	-4.7	36068342.4994388	21.5289601812818	9.6220296663932	4.65031894594818	189.649692257435	15.200676855804	17.2524695416127	0
CHEMBL564247	C#CCn1cc(C(=O)NC(CC(=O)NC2CCCCC2)c2ccccc2)c(=O)c2cc(F)c(Cl)nc21	14.1184369447206	-0.881825600671616	14.1184369447206	0.004139159234758	0.37048949875747	508.981	482.773	508.167746592	186	0	0.256772134814709	-0.353297433104452	0.353297433104452	0.256772134814709	1.22222222222222	1.94444444444444	2.63888888888889	35.4956976358367	9.94746864592217	2.24272052784238	-2.24604033241606	2.21482895812693	-2.39696772482544	6.29481234496642	-0.122021923424824	1.64090250523207	1377.75971115356	25.6561252916334	19.5983511686121	20.3542801146305	17.3674123983537	11.8488451549837	12.226809627993	8.87939782502381	9.23741091247413	6.3326665571609	6.59771949918032	4.53724755456245	4.6718561871588	-3.7	117399669.256134	25.3946239838214	11.3577845056895	5.74311801628953	212.610163328426	15.200676855804	11.2106287124647	10.9703306579387
CHEMBL563762	C#CCn1cc(C(=O)NC(CC(=O)Nc2ccccc2)c2ccccc2)c(=O)c2cc(F)c(Cl)nc21	14.1049649478721	-0.897381838288292	14.1049649478721	0.034110438362887	0.290577822331034	502.933	482.773	502.1207964	180	0	0.256772136482846	-0.34454001028316	0.34454001028316	0.256772136482846	1.11111111111111	1.77777777777778	2.44444444444444	35.4956976306112	10.0216357418666	2.23016981539769	-2.19502154104558	2.20562985461917	-2.34633653126674	6.29483859229925	-0.116197042115165	1.678733745191	1532.43946273828	25.6561252916334	18.8722183394378	19.6281472854563	17.3674123983537	10.9043570419842	11.2823215149934	7.89115179548272	8.24916488293304	5.41992907829393	5.68498202031335	3.73722970442866	3.87183833702501	-4.48	117399669.256134	24.6384676053917	10.8456594486391	5.42638888416814	210.483436001639	15.200676855804	11.2106287124647	10.9703306579387
CHEMBL556924	C#CCn1cc(C(=O)NC(CC(=O)Nc2ccccc2)c2ccccc2)c(=O)c2cccnc21	13.2609993422683	-0.650471282648863	13.2609993422683	0.015545162509448	0.421470065516589	450.498	428.322	450.169190564	168	0	0.256772120946948	-0.344540010333438	0.344540010333438	0.256772120946948	1	1.70588235294118	2.41176470588235	16.1560256320869	10.0217298033057	2.22181074569417	-2.19432877845532	2.18951503484015	-2.34575741414719	5.97591998639254	-0.116196332164779	1.63966145726139	1423.48167543395	23.9156383156272	18.2709899317986	18.2709899317986	16.5628819457134	10.688976193044	10.688976193044	7.63355065581258	7.63355065581258	5.29350930645064	5.29350930645064	3.69684349754992	3.69684349754992	-4.7	56806262.5270689	22.492381792215	10.2781588526819	5.02519819357105	196.014634371831	15.200676855804	11.2106287124647	0
CHEMBL564313	C#CCn1cc(C(=O)NC(CC(=O)Nc2ccccn2)c2ccccc2)c(=O)c2cc(F)c(Cl)nc21	14.0998629070557	-0.903298998051606	14.0998629070557	0.041054882807332	0.295224320022657	503.921	484.769	503.116045368	180	0	0.256772136505367	-0.344540003693341	0.344540003693341	0.256772136505367	1.16666666666667	1.91666666666667	2.61111111111111	35.4956976356333	10.0226160425904	2.23108644900078	-2.19353473027052	2.20348914248833	-2.34678755897063	6.29483388442203	-0.116220095532025	1.678733745191	1535.00035215059	25.6561252916334	18.7420816657482	19.4980106117666	17.3674123983537	10.7641542615532	11.1421187345624	7.74010429224424	8.09811737969456	5.29476523181262	5.55981817383204	3.63430034182957	3.76890897442592	-4.55	117399669.256134	24.5706582392605	10.8000384921702	5.3983354763025	209.703083982586	15.200676855804	17.0284914902998	10.9703306579387
CHEMBL557732	C#CCn1cc(C(=O)NC(CC(=O)Nc2ccccn2)c2ccccc2)c(=O)c2ccc(Cl)nc21	13.2895272915138	-0.70191161186697	13.2895272915138	0.073791259846455	0.307257778704127	485.931	465.771	485.12546718	174	0	0.256772121068233	-0.344540003743465	0.344540003743465	0.256772121068233	1.08571428571429	1.85714285714286	2.57142857142857	35.4956972329426	10.0227012422159	2.2252410406812	-2.19321495022234	2.1920636147951	-2.34635469500679	6.29313470691838	-0.116219487375443	1.654766618608	1480.38706043114	24.7858818036303	18.4414674619285	19.197396407947	16.9567287958307	10.6585053583819	11.0364698313911	7.61307630047674	8.00032504165844	5.22280591594517	5.43330949908777	3.61230482747532	3.75535306634754	-4.48	79817601.375929	23.6705972283138	10.633164473013	5.54105209727871	205.53754857966	15.200676855804	22.1816013071925	0
CHEMBL4287532	C#C[C@@]1(O)[C@@H](CO)O[C@@H](n2cc(Br)c3c(N)ncnc32)[C@@H]1O	10.3615565948602	-1.99894723167045	10.3615565948602	0.258362517846645	0.520464533941711	369.175	356.071	368.012016996	116	0	0.183493897841126	-0.393513487195499	0.393513487195499	0.183493897841126	1.54545454545455	2.27272727272727	2.86363636363636	79.9187311632034	9.93296470899246	2.54882278700216	-2.23593609450584	2.39857035055082	-2.47255932887984	9.10397383072993	-0.060445790528161	2.1378300838921	773.221241787176	16.0685496218228	11.2180530019868	12.8040495411015	10.4349060629719	6.34699345981947	7.13999172937682	4.954204392137	5.80854129131152	3.77919960214192	4.38045000969173	2.58861996464026	3.18964795009161	-1.7	118223.938139782	15.2055078525609	5.18692630548355	1.9279194196185	133.22316934859	30.3572122632757	30.0002928488639	11.8289519817186
CHEMBL4276891	C#C[C@@]1(O)[C@@H](CO)O[C@@H](n2cc(Cl)c3c(N)ncnc32)[C@@H]1O	10.3337788170824	-2.02672500944822	10.3337788170824	0.173293073402201	0.536941845871821	324.724	311.62	324.062532576	116	0	0.183493899668265	-0.393513487195482	0.393513487195482	0.183493899668265	1.54545454545455	2.27272727272727	2.86363636363636	35.4956917038983	9.93296383495464	2.54893915830538	-2.2358757135485	2.39787915500184	-2.4725572009604	6.35904369061731	-0.060425185015721	2.1378300838921	773.221241787176	16.0685496218228	11.2180530019868	11.9739819480052	10.4349060629719	6.34699345981947	6.72495793282869	4.954204392137	5.36140451887761	3.77919960214192	4.06577184594139	2.58861996464026	2.87508619603787	-1.89	118223.938139782	15.0229755195897	5.08435573156133	1.87960186191085	129.65888796983	30.3572122632757	30.0002928488639	11.8289519817186
CHEMBL4277322	C#C[C@@]1(O)[C@@H](CO)O[C@@H](n2cc(F)c3c(N)ncnc32)[C@@H]1O	14.0313388133031	-2.1060900888133	14.0313388133031	0.032411186696901	0.511463500003236	308.269	295.165	308.092083116	116	0	0.183493907073798	-0.393513487195411	0.393513487195411	0.183493907073798	1.54545454545455	2.27272727272727	2.86363636363636	19.1422041498324	9.93296112711041	2.54940013723229	-2.23564948681547	2.38647203892885	-2.47257877294262	5.86390337854993	-0.060505771241812	2.1378300838921	773.221241787176	16.0685496218228	11.2180530019868	11.2180530019868	10.4349060629719	6.34699345981947	6.34699345981947	4.954204392137	4.954204392137	3.77919960214192	3.77919960214192	2.58861996464026	2.58861996464026	-2.25	118223.938139782	14.6774673008323	4.89202163449097	1.78971159677456	123.521157145875	30.3572122632757	24.3531156280962	23.2933500435322
CHEMBL4295176	C#C[C@@]1(O)[C@@H](CO)O[C@@H](n2cc(I)c3c(N)ncnc32)[C@@H]1O	10.3744137377173	-1.9860900888133	10.3744137377173	0.297737517846645	0.374372869337379	416.175	403.071	415.998152896	116	0	0.183493897485462	-0.393513487195503	0.393513487195503	0.183493897485462	1.54545454545455	2.27272727272727	2.86363636363636	126.912704402156	9.93296490564448	2.54880048009667	-2.23594794649607	2.39113573169331	-2.47257432917787	14.1119790219327	-0.060448430831663	2.1378300838921	773.221241787176	16.0685496218228	11.2180530019868	13.3755512931631	10.4349060629719	6.34699345981947	7.42574260540763	4.954204392137	6.11639507452449	3.77919960214192	4.59710600664256	2.58861996464026	3.4062237989363	-1.45	118223.938139782	15.4458658020364	5.32298668106765	1.99241225902126	138.617459863992	30.3572122632757	30.0002928488639	11.8289519817186
CHEMBL4284518	C#C[C@@]1(O)[C@@H](CO)O[C@@H](n2ccc3c(N)ncnc32)[C@@H]1O	10.2859708049887	-1.97759424603175	10.2859708049887	0.289033814142942	0.502413220851525	290.279	276.167	290.101504928	110	0	0.183493892236099	-0.393513487195553	0.393513487195553	0.183493892236099	1.52380952380952	2.28571428571429	2.9047619047619	16.5669624734958	9.93296519506219	2.54746568357471	-2.23600645175853	2.37974276466259	-2.47254287246747	5.85582644357515	-0.06042808342466	2.08387781961502	724.519826351946	15.1983061338198	10.9174387981672	10.9174387981672	10.024222460449	6.24134455664819	6.24134455664819	4.83158031635718	4.83158031635718	3.72685364925277	3.72685364925277	2.52835083440254	2.52835083440254	-2.18	84232.6449866919	13.7871203979769	4.68039524212173	1.79685574128686	119.355621742949	30.3572122632757	30.0002928488639	11.8289519817186
CHEMBL1088170	C(=C/c1nc(-c2c[nH]c3ccccc23)co1)\c1ccccc1	5.5472869425548	0.601050170068027	5.5472869425548	0.601050170068027	0.575945517102677	286.334	272.222	286.110613068	106	0	0.218624447756968	-0.444403337144632	0.444403337144632	0.218624447756968	0.909090909090909	1.72727272727273	2.63636363636364	16.3415830725704	10.1284491448141	2.0905364796595	-1.91760531209836	2.27560022944757	-1.76081665412993	5.93961741753841	0.546863363029956	1.65534082302191	932.155817833371	14.7778101141225	11.861015385429	11.861015385429	10.8989794855664	7.15178287914739	7.15178287914739	5.06293472533398	5.06293472533398	3.60507769573981	3.60507769573981	2.50297073331047	2.50297073331047	-3.07	304840.500812722	12.6541777250461	5.37197973606014	2.33113128436375	127.490674926007	9.40112945800056	11.9570909904875	0
CHEMBL4800344	C(=C/c1nc(NCCN2CCCCC2)c2ccccc2n1)\c1ccc2c(c1)OCO2	5.46084654302856	0.280500639320257	5.46084654302856	0.280500639320257	0.658375439962394	402.498	376.29	402.205576072	154	0	0.230800659455785	-0.453595077629944	0.453595077629944	0.230800659455785	0.933333333333333	1.8	2.73333333333333	16.696711232703	10.131388638515	2.12784755436592	-2.26016104116761	2.3260824523665	-2.33392114872634	5.89596117752711	0.17365071649146	1.34328808933211	1060.25532626866	20.1751513396211	17.0111440396266	17.0111440396266	14.8484692283495	10.6583301827224	10.6583301827224	7.72267123623623	7.72267123623623	5.61116483166556	5.61116483166556	4.00683771379814	4.00683771379814	-3.12	17449213.456878	18.8800536927166	8.71275437179773	4.23508348660265	176.094399936738	19.6904242424569	5.81786277783503	17.3234281645677
CHEMBL3104250	C/C(=N\NC(=O)c1cccc(S(=O)(=O)N2CCOCC2)c1)c1cc(Cl)ccc1O	12.7533707321506	-3.71290549288407	12.7533707321506	0.02453624660737	0.55039939986278	437.905	417.745	437.08121942	154	0	0.270915543036205	-0.507261106095983	0.507261106095983	0.270915543036205	1.20689655172414	1.93103448275862	2.6551724137931	35.4956922404806	10.1170693738431	2.26421763418764	-2.2565266091957	2.22054374941056	-2.40205543268235	7.88740745886267	0.073001869237969	1.77945984933038	1049.56017905536	21.0182970901287	15.630725720902	17.2031512478482	13.7857308315145	8.80316531736861	10.6211931191785	6.3439019199864	8.71827268040005	4.37759451482899	6.50732848421313	2.79127564664136	4.41774206149445	-2.46	2929169.711352	21.2537108001703	8.91326924017526	4.93715857309928	173.345758533758	9.84339034864076	5.74951183328391	0
CHEMBL4776590	C/C(=N\NC(=S)Nc1ccc(C(=O)NCCc2c(C)[nH]c3ccccc23)cc1)c1ccccn1	12.566223269967	-0.11080392874727	12.566223269967	0.11080392874727	0.180562114155034	470.602	444.394	470.188880452	172	0	0.250791415485599	-0.358397215538913	0.358397215538913	0.250791415485599	1.05882352941176	1.82352941176471	2.58823529411765	32.0920476509349	10.0801171928285	2.09614534920582	-2.09376936705154	2.21564989189094	-2.2615536636951	7.80078122295427	0.095389241839133	1.27331260443486	1328.68192805852	23.9156383156272	19.0533405645762	19.869837145504	16.508040390847	10.9817669634779	11.3900152539417	7.83550732244702	8.24375561291088	5.45326811550299	5.64661728103649	3.69264327543502	3.85613795209154	-4.04	62551541.9629974	23.1294080497691	10.7179777624771	5.65267080878024	203.246006670265	15.6175557289599	0	5.11243688472476
CHEMBL4788096	C/C(=N\Nc1ccc(C(=O)NCCc2c(C)[nH]c3ccccc23)cn1)c1ccccn1	12.4689360184856	-0.148415075651727	12.4689360184856	0.148415075651727	0.314891722780133	412.497	388.305	412.201159388	156	0	0.252358532530334	-0.358397215538913	0.358397215538913	0.252358532530334	1.06451612903226	1.90322580645161	2.67741935483871	16.1491201256054	10.0817943544527	2.09695446084851	-2.06727504792447	2.21496779883139	-2.25480013313442	5.96983824762924	0.095354180873767	1.324043634106	1212.05196230864	21.631181265251	17.5149556004227	17.5149556004227	15.1141935407296	10.1374400378149	10.1374400378149	7.23614734341341	7.23614734341341	5.08698481890367	5.08698481890367	3.42947951865689	3.42947951865689	-4	16429203.6404757	20.28	9.21201814058957	4.77551020408163	180.192070106002	10.3007671249535	5.81786277783503	0
CHEMBL2313594	C/C=C(/C)C(=O)O[C@H]1c2cc(OC)c(OC)c(OC)c2-c2c(cc3c(c2OC)OCO3)C[C@H](C)[C@@]1(C)O	13.0487793107499	-1.48180650037793	13.0487793107499	0.056198891793627	0.437300715974815	514.571	480.299	514.220282668	200	0	0.333594425128615	-0.492701307407856	0.492701307407856	0.333594425128615	1.02702702702703	1.7027027027027	2.2972972972973	16.7018041227307	9.72765101166669	2.46733574297674	-2.40777229389018	2.58618320989414	-2.43536761815721	5.90493420082506	-0.166491534334373	2.16760541762612	1245.1895385766	27.0681851428933	22.5141648275321	22.5141648275321	17.6353260063159	12.0285489472409	12.0285489472409	9.3753069223715	9.3753069223715	7.33282030485765	7.33282030485765	4.9429619681749	4.9429619681749	-3.59	164967536.568175	26.4723916741804	10.0485339551095	4.20653077710451	216.376878275452	38.264568071441	5.60105081098369	29.1020137208839
CHEMBL4579634	C/C=C(\C)C(=O)O[C@H]1C=CC(=O)O[C@H]1CCC(=O)[C@H](C)O	11.7439176534811	-1.06379289962082	11.7439176534811	0.041768864953389	0.58238145497638	296.319	276.159	296.12598836	116	0	0.33360388176318	-0.454889761497087	0.454889761497087	0.33360388176318	1.52380952380952	2.19047619047619	2.76190476190476	16.5914405743352	10.0197282197295	2.30363607884638	-2.26883612208032	2.18709306496323	-2.37223981541766	5.88221034059105	-0.161472110977644	2.69507518627507	474.555514379981	15.9911993526332	12.3667702253301	12.3667702253301	9.84544301049907	6.78275175991868	6.78275175991868	4.85702867936659	4.85702867936659	3.19527657132299	3.19527657132299	1.71904033815631	1.71904033815631	-1.95	32493.950714504	17.1024934383202	7.73233244056719	5.14918300336932	122.969293922825	14.5802533024408	12.2079327754966	11.8872113341132
CHEMBL512404	C/C=C(\C)C(=O)O[C@H]1C=CC(=O)O[C@H]1CC[C@H](O)[C@H](C)O	11.7614716658268	-0.913672734525909	11.7614716658268	0.236213309397833	0.558068630322735	298.335	276.159	298.141638424	118	0	0.333603880144322	-0.454902580201273	0.454902580201273	0.333603880144322	1.52380952380952	2.19047619047619	2.76190476190476	16.5915033372928	10.0102836036153	2.30448239100321	-2.27882817338114	2.19595344968921	-2.37731268669266	5.88056695483731	-0.161655645154451	2.67317277246423	437.444796318582	15.9911993526332	12.4830857995558	12.4830857995558	9.84544301049907	6.93617960304302	6.93617960304302	5.06136856832979	5.06136856832979	3.35785452720355	3.35785452720355	1.8018645881982	1.8018645881982	-1.66	32493.950714504	17.3917063081696	7.94814856709959	5.31951800056403	123.602005574978	19.6867806972815	6.1039663877483	6.1039663877483
CHEMBL4548558	C/C=C(\C)C(=O)O[C@H]1C=CC(=O)O[C@H]1CNC(=O)[C@H](C)O	11.7235094902158	-1.17490401073193	11.7235094902158	0.062850292894936	0.540005414949867	297.307	278.155	297.121237328	116	0	0.333605105391345	-0.452999310528206	0.452999310528206	0.333605105391345	1.57142857142857	2.23809523809524	2.80952380952381	16.5919495079904	10.1144207624463	2.30345018166678	-2.27200009241838	2.13733397270058	-2.46154574484998	5.88186585437507	-0.160663950155838	2.69507518627507	479.855904405303	15.9911993526332	12.1596634441436	12.1596634441436	9.84544301049907	6.53275175991868	6.53275175991868	4.59719231268438	4.59719231268438	2.91097501124425	2.91097501124425	1.50915391329883	1.50915391329883	-2.15	32493.950714504	16.903050397878	7.58432501898694	5.03278157958974	122.154213992037	19.8970419064471	6.1039663877483	12.2079327754966
CHEMBL4580864	C/C=C(\C)C(=O)O[C@H]1C=CC(=O)O[C@H]1COC(=O)[C@H](C)O	11.7031013269505	-1.28601512184304	11.7031013269505	0.312850292894936	0.441584357200441	298.291	280.147	298.105252916	116	0	0.334296976971769	-0.459661019403502	0.459661019403502	0.334296976971769	1.52380952380952	2.19047619047619	2.76190476190476	16.6144894566568	10.129103168773	2.3136454345054	-2.26611140076349	2.14892631230464	-2.40762320476584	5.88111512547708	-0.171939546956343	2.69507518627507	475.714194955227	15.9911993526332	12.0679117346074	12.0679117346074	9.84544301049907	6.42199764915215	6.42199764915215	4.4820805297376	4.4820805297376	2.78502474534002	2.78502474534002	1.41617077591061	1.41617077591061	-2.15	32493.950714504	16.903050397878	7.58432501898694	5.03278157958974	121.717897037936	19.3171162562409	12.7108483522612	12.2079327754966
CHEMBL3138485	C=C(C)C(C)/C=C/C(C)C1C(O)CC2C3CCC4CC(O)CCC4(C)C3CC(O)C21C	11.6382642563198	-0.363204732510288	11.6382642563198	0.097897297808012	0.52679129641424	430.673	384.305	430.344695332	176	0	0.060288865975405	-0.393119727658412	0.393119727658412	0.060288865975405	0.967741935483871	1.67741935483871	2.35483870967742	16.2772942092586	9.43463542937299	2.65279583380388	-2.61917268824374	2.67830031904778	-2.58542532849725	5.16370530274285	-0.174367902738192	1.60083298558575	715.046131775239	22.7148139917648	20.4266982662678	20.4266982662678	14.4957788096639	12.8760227438843	12.8760227438843	12.410537476707	12.410537476707	10.9040714444243	10.9040714444243	8.80745178745626	8.80745178745626	-0.64	6921772.23494541	23.5159098045305	8.29348116046924	3.6724451255442	189.572858694641	15.3195821845221	0	0
CHEMBL3138488	C=C(C)C(CC)CCC(C)C1C(O)CC2C3CCC4CC(O)CCC4(C)C3CC(O)C21C	11.7085300663475	-0.329733796296297	11.7085300663475	0.131401164313548	0.440761305623608	446.716	396.316	446.37599546	184	0	0.060277477094305	-0.393119727658412	0.393119727658412	0.060277477094305	1	1.71875	2.375	16.2773025704335	9.43413044467198	2.65362510141038	-2.61989365593984	2.67993700904751	-2.58605307656342	5.14240738669814	-0.176245558830945	1.54706567870297	689.889459073935	23.4219207729514	21.3933180714482	21.3933180714482	15.0337836121247	13.7305241272728	13.7305241272728	13.0376512751608	13.0376512751608	11.6301975442388	11.6301975442388	9.69959504351749	9.69959504351749	-0.38	11556642.3775861	24.7353529230957	9.00475504202599	3.82718950054204	196.627403841221	15.3195821845221	0	0
CHEMBL4161026	C=C(C)C(O)CCC(C)[C@H]1CC[C@@]2(C)[C@@H]3C[C@H](O)[C@H]4C(C)(C)[C@@H](O)CC[C@@]45C[C@@]35CC[C@]12C	11.6288034340815	-0.370905726282398	11.6288034340815	0.189845225999714	0.435590070305158	458.727	408.327	458.37599546	188	0	0.074445551435617	-0.392784703265542	0.392784703265542	0.074445551435617	0.939393939393939	1.63636363636364	2.3030303030303	16.276182889563	9.40990232437942	2.83142017201536	-2.63957805677904	2.88552677855235	-2.61025518117502	5.31496729635988	-0.198238179521268	1.41712864336112	819.359352089752	24.1898699653825	22.1612672638793	22.1612672638793	15.2669625090495	13.9637030241976	13.9637030241976	14.5950886437651	14.5950886437651	13.2545632395925	13.2545632395925	11.2255710103871	11.2255710103871	-0.38	20389282.3483832	24.3204164875747	7.32461680041657	2.91108152014251	201.986514802089	15.3195821845221	0	0
CHEMBL2023532	C=C(C)C(O)COc1ccc(-c2cc(=O)c3c(O)c(OC)c(O)cc3o2)cc1	12.4634379936919	-0.754136826133233	12.4634379936919	0.030747255807231	0.559998833584193	384.384	364.224	384.12090298	146	0	0.203372442424627	-0.50406289880413	0.50406289880413	0.203372442424627	1.21428571428571	1.89285714285714	2.5	16.491028658128	10.0992249323501	2.18157040922018	-2.12245565259049	2.4092136467036	-2.17480880408389	5.89014482472966	0.135562094410083	1.9362608629332	1080.58978851061	20.4219207729514	15.4302993950558	15.4302993950558	13.3117695056879	8.44950119554257	8.44950119554257	6.32311709211897	6.32311709211897	4.24690871197295	4.24690871197295	2.64755186752747	2.64755186752747	-3.45	1619978.74485366	19.3154250055859	7.65580791169941	3.65192748123215	160.246342151146	29.2104590291756	35.1898519605266	16.9278140584683
CHEMBL2088323	C=C(C)C(O)Cc1c(O)c(C(C)=O)c(O)c(C(CC(C)C)c2c(O)c(CC=C(C)C)c(OC)c(C(C)=O)c2O)c1O	12.79272961854	-1.19876795439219	12.79272961854	0.00843381940063	0.136705825545857	570.679	528.343	570.282882924	224	0	0.166802671061194	-0.507068769396779	0.507068769396779	0.166802671061194	0.804878048780488	1.29268292682927	1.70731707317073	16.4679450424013	9.77806704101909	2.37028993977477	-2.28509858584092	2.54840680558871	-2.15492054469437	6.02236061017847	0.099803514964522	3.18863891436371	1395.34449996632	31.5051890205356	25.045854645896	25.045854645896	18.9691157881343	13.3999080150505	13.3999080150505	11.1571198848059	11.1571198848059	7.08261679081468	7.08261679081468	5.01334268193469	5.01334268193469	-3.98	255378920.321155	33.2276484012263	13.1226197031037	6.67633739966065	240.610125491895	35.3760273228443	45.6239739830974	11.5664898927299
CHEMBL2043191	C=C(C)COc1ccc2c(=O)c(-c3ccc(OC)c(N(CCCl)CCCl)c3)coc2c1	13.1913355589149	-0.120319594916155	13.1913355589149	0.120319594916155	0.285559194099427	462.373	437.173	461.11606364	164	0	0.199994243769679	-0.494585485197846	0.494585485197846	0.199994243769679	1.12903225806452	1.87096774193548	2.51612903225806	35.4967544803337	10.0370075645527	2.15907919901264	-2.25109681405544	2.33181854381348	-2.27647184834026	6.18336982607573	0.352323531640296	2.0318156145134	1120.25266049279	22.3801044096945	17.6202282748205	19.1320861668574	14.9770955080865	9.86155673919695	10.9306017068467	7.13388984895975	7.8898187949782	4.77071803199498	5.10877973388638	3.26561063321703	3.67368720602961	-2.63	8402912.48862615	23.0419562016873	10.601763916661	5.35236882021297	191.324833361715	18.7907865755039	29.952088768362	5.42879039190054
CHEMBL2419873	C=C(C)[C@@H](C)C[C@@H](O)[C@@H](C)[C@H]1CC[C@@]2(C)[C@@H]3CCC4=C(C[C@]35O[C@@H]5C[C@]12C)C(=O)C=CC4(C)C	12.9929554574639	-0.296028602697074	12.9929554574639	0.042872789072856	0.357496128024258	466.706	420.338	466.344695332	188	0	0.181124446457577	-0.392818998065515	0.392818998065515	0.181124446457577	1.20588235294118	1.91176470588235	2.58823529411765	16.6159832311725	9.47554081240662	2.76133603053186	-2.54875882574194	2.75759198789031	-2.54220998452908	6.0578431994067	-0.111799713995428	1.43352272208234	971.161509620866	24.8445705037617	22.5393665794371	22.5393665794371	15.7661455219196	13.7401377170284	13.7401377170284	13.7996573862705	13.7996573862705	11.8204184924284	11.8204184924284	9.10153558933533	9.10153558933533	-1.19	35081068.8513877	24.5020224644553	7.65401799489751	3.24814699928976	206.658850677276	9.84339034864076	5.60105081098369	5.78324494636494
CHEMBL517089	C=C(C)[C@@H]1CC[C@]2(C(=O)O)CC[C@]3(C)[C@H](CC[C@@H]4[C@@]5(C)C=C(O)C(=O)C(C)(C)[C@@H]5CC[C@]43C)[C@@H]12	12.9167959639992	-0.601672984895162	12.9167959639992	0.042273124527589	0.429625827566579	468.678	424.326	468.323959888	188	0	0.309445706516928	-0.504573437122572	0.504573437122572	0.309445706516928	0.941176470588235	1.61764705882353	2.23529411764706	16.3683686709797	9.32624262579439	2.71588989852793	-2.70954479034091	2.76525811682006	-2.65912991385595	5.98378182226532	-0.221836240187971	1.60886169719635	991.764376946239	25.0601134533856	22.0389864177443	22.0389864177443	15.6658444305153	13.5209648788056	13.5209648788056	14.0876355346112	14.0876355346112	12.8051156936062	12.8051156936062	10.9886651524887	10.9886651524887	-1.58	27414919.2923442	24.1293425563797	7.00621014047348	2.61098341040524	204.825722217796	10.2130547896814	0	5.75916487165618
CHEMBL505945	C=C(C)[C@@H]1CC[C@]2(C(=O)O)CC[C@]3(C)[C@H](CC[C@@H]4[C@@]5(C)C=C(OC(C)=O)C(=O)C(C)(C)[C@@H]5CC[C@]43C)[C@@H]12	13.4252681862214	-0.625255399954849	13.4252681862214	0.002327333711262	0.3276715997391	510.715	464.347	510.334524572	204	0	0.309445706516928	-0.480813640769122	0.480813640769122	0.309445706516928	0.918918918918919	1.59459459459459	2.18918918918919	16.5402248765339	9.32618597212727	2.71713376878993	-2.7098588860117	2.76607707261844	-2.65971715572968	6.00355720455959	-0.222065987027967	1.60863304126887	1100.4576718626	27.3445705037617	23.9082694031721	23.9082694031721	17.0596912806326	14.4097305167514	14.4097305167514	14.6602895900895	14.6602895900895	13.0443293340361	13.0443293340361	11.19465120271	11.19465120271	-1.91	102774488.870654	26.6873855454622	8.05107490451169	3.24002542611106	222.036440023944	9.84339034864076	0	5.75916487165618
CHEMBL4451845	C=C(C)[C@@H]1CC[C@]2(C(=O)O)CC[C@]3(C)[C@H](CC[C@@H]4[C@@]5(C)CC/C(=N\NC(C)=O)C(C)(C)[C@@H]5CC[C@]43C)[C@@H]12	12.8367667906762	-0.55555432458316	12.8367667906762	0.045575666650703	0.310647626388504	510.763	460.363	510.38214346	206	0	0.309445706516894	-0.480813640769122	0.480813640769122	0.309445706516894	0.891891891891892	1.59459459459459	2.21621621621622	16.368300750956	9.32016694755726	2.71436119931297	-2.71989153322374	2.76928332958253	-2.66384106314691	5.91490807053754	-0.229649277293806	1.51799270507752	1046.63341578347	27.1814337969452	24.3758497109278	24.3758497109278	17.1490076781097	14.8743281885525	14.8743281885525	15.0952136169428	15.0952136169428	13.6225230202766	13.6225230202766	11.6703051019701	11.6703051019701	-1.65	115239116.860493	26.9372605829481	8.42254262958352	3.43162337487223	223.866296416281	5.10652739484071	0	0
CHEMBL4461290	C=C(C)[C@@H]1CC[C@]2(C(=O)O)CC[C@]3(C)[C@H](CC[C@@H]4[C@@]5(C)CC/C(=N\Nc6ccc(F)cc6)C(C)(C)[C@@H]5CC[C@]43C)[C@@H]12	13.4092876770958	-0.561694792718944	13.4092876770958	0.027142772659773	0.283846445979737	562.814	511.406	562.393457092	224	0	0.309445706516894	-0.480813640769122	0.480813640769122	0.309445706516894	0.926829268292683	1.63414634146341	2.29268292682927	19.1421487227197	9.32016653953249	2.71449095732175	-2.71991859070733	2.76960398675884	-2.66356897001596	5.91162128626578	-0.229626205630189	1.30887077100946	1270.62775186059	29.587211190881	26.1549669702317	26.1549669702317	19.2046505707755	16.1805534848711	16.1805534848711	16.0459204239257	16.0459204239257	14.4383971902792	14.4383971902792	12.1805555639992	12.1805555639992	-2.17	1165944147.97543	28.9265827930482	9.4139967092219	3.88341056527106	246.197519696434	5.10652739484071	5.8172208410459	0
CHEMBL4448488	C=C(C)[C@@H]1CC[C@]2(C(=O)O)CC[C@]3(C)[C@H](CC[C@@H]4[C@@]5(C)CC/C(=N\Nc6ccccc6)C(C)(C)[C@@H]5CC[C@]43C)[C@@H]12	12.9063322155662	-0.539640474668194	12.9063322155662	0.050982227340227	0.293298227112709	544.824	492.408	544.402878904	218	0	0.309445706516894	-0.480813640769122	0.480813640769122	0.309445706516894	0.9	1.625	2.3	16.3682781698358	9.32016655065677	2.71443830798417	-2.71991853133949	2.76955055943977	-2.66356867899711	5.9115938015653	-0.229626197918892	1.321969088405	1220.41202332874	28.7169677028779	25.8543527664121	25.8543527664121	18.8108037206581	16.0808876458436	16.0808876458436	15.9050528028793	15.9050528028793	14.367964588165	14.367964588165	12.1688198035427	12.1688198035427	-2.1	820418369.964208	28.0399579441538	9.19935720489553	3.62034465942651	242.031984293508	5.10652739484071	0	0
CHEMBL431525	C=C(C)[C@@H]1CC[C@]2(C(=O)O)CC[C@]3(C)[C@H](CC[C@@H]4[C@@]5(C)CCC(=O)C(C)(C)[C@@H]5CC[C@]43C)[C@@H]12	12.9040644825177	-0.547417566308484	12.9040644825177	0.163841529667423	0.445425876975069	454.695	408.327	454.344695332	184	0	0.309445706516894	-0.480813640769122	0.480813640769122	0.309445706516894	0.878787878787879	1.57575757575758	2.21212121212121	16.3682855265399	9.32057587371541	2.71531576741344	-2.71763462034831	2.7686405260901	-2.66320640253231	5.8516366724631	-0.234743890572482	1.57180823702367	902.217786164893	24.1898699653825	21.9286361154278	21.9286361154278	15.2551608279923	13.6771145930526	13.6771145930526	14.2919029593749	14.2919029593749	13.2393675984486	13.2393675984486	11.312462727711	11.312462727711	-1.12	18890622.5732402	23.6139167222837	6.97289959792553	2.6883372398819	200.721091497784	5.10652739484071	5.78324494636494	0
CHEMBL269277	C=C(C)[C@@H]1CC[C@]2(C(=O)O)CC[C@]3(C)[C@H](CC[C@@H]4[C@@]5(C)CC[C@H](O)C(C)(C)[C@@H]5CC[C@]43C)[C@@H]12	12.7551359888239	-0.5377183009274	12.7551359888239	0.02022844442848	0.4360977414317	456.711	408.327	456.360345396	186	0	0.309445706516894	-0.480813640769122	0.480813640769122	0.309445706516894	0.818181818181818	1.51515151515152	2.15151515151515	16.3683281645737	9.31973630691351	2.71485690125296	-2.72318465867189	2.77055993827348	-2.66629360613311	5.75880275941522	-0.247676760064333	1.56519171764503	860.603022940706	24.1898699653825	22.0449516896536	22.0449516896536	15.2551608279923	13.8245593720332	13.8245593720332	14.5228789032591	14.5228789032591	13.4722024486862	13.4722024486862	11.5017280889144	11.5017280889144	-0.83	18890622.5732402	23.8906325091118	7.10993562979844	2.75202312256226	201.353803149937	10.2130547896814	0	0
CHEMBL520584	C=C(C)[C@@H]1CC[C@]2(C(=O)OC)CC[C@]3(C)[C@H](CC[C@@H]4[C@@]5(C)C=C(O)C(=O)C(C)(C)[C@@H]5CC[C@]43C)[C@@H]12	13.3377488259996	-0.545863583699983	13.3377488259996	0.003106781694669	0.338318936932228	482.705	436.337	482.339609952	194	0	0.311607311116374	-0.504573437122572	0.504573437122572	0.311607311116374	0.971428571428571	1.65714285714286	2.28571428571429	16.5253550896597	9.32619940696484	2.71723706853976	-2.70994140182473	2.76616275729961	-2.65959566495366	5.98381110308887	-0.222549350328588	1.60523145876091	1007.45331515306	25.7672202345721	23.0000211127082	23.0000211127082	16.2038492329761	13.9097305167514	13.9097305167514	14.2740645939999	14.2740645939999	12.9711106265065	12.9711106265065	11.17569274112	11.17569274112	-1.58	47266706.0180798	25.0856235243774	7.47832426198715	2.8599726959084	211.509975809504	9.84339034864076	0	5.75916487165618
CHEMBL3597273	C=C(C)c1cc(=O)c2c(C)cc3c(c2o1)C(=O)c1c(O)cccc1C3=O	13.0954020219199	-0.541930272108843	13.0954020219199	0.004444444444444	0.568957634561734	346.338	332.226	346.084123548	128	0	0.20152601729662	-0.507159053348115	0.507159053348115	0.20152601729662	1.03846153846154	1.76923076923077	2.46153846153846	16.3391493811768	9.81382668371477	2.3490894138218	-2.19920907761757	2.36727457172207	-2.22417734705822	6.32089085040262	0.097670575424035	2.20172436161926	1227.36051393492	18.7481941865844	14.1740648844901	14.1740648844901	12.3074382080383	7.99649838873846	7.99649838873846	6.43332807420978	6.43332807420978	4.6057198434724	4.6057198434724	3.37906010391491	3.37906010391491	-3.47	739501.1736637	16.0231397959038	5.26136057711625	2.00270313927549	147.747997234299	9.52367833189405	11.5097592521583	16.7950554799077
CHEMBL3138493	C=C(CCC(C)C1C(O)CC2C3CCC4CC(O)CCC4(C)C3CC(O)C21C)C(C)C	11.6589184408331	-0.334189552364156	11.6589184408331	0.131918524446292	0.497307230371114	432.689	384.305	432.360345396	178	0	0.060277478629968	-0.393119727658412	0.393119727658412	0.060277478629968	0.967741935483871	1.67741935483871	2.35483870967742	16.2772996603798	9.43417068159548	2.65345691949337	-2.61984320861083	2.67973256855867	-2.58599885065794	5.14408454347371	-0.176142186705379	1.55817122942761	673.168721916998	22.7148139917648	20.6862112902616	20.6862112902616	14.4957788096639	13.215174694131	13.215174694131	12.8604005834666	12.8604005834666	11.2072948709765	11.2072948709765	9.138274811955	9.138274811955	-0.38	6921772.23494541	23.7673015587659	8.43860568263191	3.7504650773551	190.262461726825	15.3195821845221	0	0
CHEMBL1793863	C=C(CC[C@@H](C(=O)O)[C@H]1CC[C@@]2(C)C3=CC[C@@H](C(=C)C)[C@](C)(CCC(=O)O)C3=CC[C@]12C)C(C)C	12.5177594033182	-0.760676961434762	12.5177594033182	0.104446150373729	0.311175518724589	482.705	436.337	482.339609952	194	0	0.306304395379582	-0.48122999174891	0.48122999174891	0.306304395379582	1.08571428571429	1.74285714285714	2.28571428571429	16.3690433687921	9.47616020670609	2.61730814921862	-2.55980185895504	2.69942974404446	-2.47869503266775	5.70750333430459	-0.146006077314195	1.99923014528977	968.467566113591	26.3445705037617	22.7460931989309	22.7460931989309	16.1859178327794	13.3803368863123	13.3803368863123	12.5766655945101	12.5766655945101	10.4400546688739	10.4400546688739	7.74932040329229	7.74932040329229	-2.1	26759475.7271056	27.4869409939163	9.74729311542142	4.5811979033639	211.823120574883	10.2130547896814	0	0
CHEMBL1765426	C=C(CC[C@@H](C(=O)OC)[C@H]1[C@H](O)C[C@@]2(C)C3=C(CC[C@]12C)[C@@](C)(CCC(=O)OC)[C@H](C(=C)C)CC3)C(C)C	13.200801310663	-0.575505101476873	13.200801310663	0.168906711674568	0.239774446236922	528.774000000001	476.358	528.381474764	214	0	0.308567526898379	-0.468995030889416	0.468995030889416	0.308567526898379	1.05263157894737	1.71052631578947	2.26315789473684	16.5269883790664	9.46667056959907	2.65162684131239	-2.57197903935692	2.70741045273954	-2.49226336494084	5.72953196650681	-0.152194983658425	2.05461172413644	991.343957309573	28.6290275541379	25.2451326963556	25.2451326963556	17.6726110402239	14.5626603163536	14.5626603163536	13.4164256920559	13.4164256920559	11.2956759642487	11.2956759642487	8.74079719501468	8.74079719501468	-1.88	112929247.936611	30.658504903607	11.3118752869068	5.04639959062943	230.675464542678	14.5802533024408	0	0
CHEMBL1765428	C=C(CC[C@@H](C(=O)OC)[C@H]1[C@H](O)C[C@@]2(C)C3=CC[C@H]4C(C)(C)[C@H](O)CC[C@]4(C)C3=CC[C@]12C)C(C)(C)O	13.1725100912426	-1.01775796180775	13.1725100912426	0.007546710144112	0.310791869395891	514.747	464.347	514.3658247	208	0	0.308567743076193	-0.46878267558089	0.46878267558089	0.308567743076193	1.16216216216216	1.81081081081081	2.40540540540541	16.5243164397065	9.43775117552404	2.66173427708147	-2.60517637783502	2.71430273503812	-2.54361991993449	5.73008173518428	-0.151923642784811	1.72766585829498	1014.68605951682	27.7672202345721	24.3564435012474	24.3564435012474	16.9472136289328	14.2111504627519	14.2111504627519	14.3990451296818	14.3990451296818	11.8388650834445	11.8388650834445	9.04834556664062	9.04834556664062	-1.43	67997936.6072868	28.5748096827408	9.0613247350826	4.10041787994745	223.618091449593	20.0564451383222	0	0
CHEMBL1765431	C=C(CC[C@@H](CO)[C@H]1CC[C@@]2(C)C3=C(CC[C@]12C)[C@@]1(C)CC[C@H](O)C(C)(C)[C@@H]1CC3)C(C)C	10.8290204946757	-0.163026067963648	10.8290204946757	0.006141149013884	0.401999827609132	456.755	404.339	456.396730904	188	0	0.059397569535933	-0.396076668671356	0.396076668671356	0.059397569535933	0.96969696969697	1.66666666666667	2.3030303030303	16.2685844052259	9.43002085707456	2.63020896718395	-2.61840786077113	2.72068486313325	-2.54718057512052	5.38414796305147	-0.096579309000268	1.64262676343082	805.740871838178	24.396976746569	22.7664599111866	22.7664599111866	15.3252051610047	14.0219513869229	14.0219513869229	14.0306945478863	14.0306945478863	12.2507328030782	12.2507328030782	9.55162283959713	9.55162283959713	-0.6	15523703.6476818	25.4916403332376	8.50846312629011	3.63577353395062	203.873451285634	10.2130547896814	0	0
CHEMBL1765423	C=C(CC[C@@H](CO)[C@H]1CC[C@@]2(C)C3=CC[C@@H](C(=C)C)[C@](C)(CCCO)C3=CC[C@]12C)C(C)C	10.4419607732135	0.04807450210724	10.4419607732135	0.04807450210724	0.332907910129576	454.739	404.339	454.38108084	186	0	0.046174000057719	-0.396375994927264	0.396375994927264	0.046174000057719	1.12121212121212	1.81818181818182	2.39393939393939	16.2523973110355	9.47649783825516	2.6075456128537	-2.56243858539124	2.69868337994249	-2.47424626627343	5.49756785217489	0.031108940669284	1.95009848958046	816.779866726882	24.6040835277556	22.3438101803762	22.3438101803762	15.4573969850607	13.423350297658	13.423350297658	12.5080103405679	12.5080103405679	10.4965109799235	10.4965109799235	7.89254488202842	7.89254488202842	-1.12	13752162.4528325	26.4841532793706	9.8595157476981	4.35757549638828	203.500076374795	10.2130547896814	0	0
CHEMBL1765421	C=C(CC[C@@H](CO)[C@H]1[C@H](O)C[C@@]2(C)C3=CC[C@@H](C(=C)C)[C@](C)(CCCO)C3=CC[C@]12C)C(C)C	11.497078425506	-0.420669327916352	11.497078425506	0.044234643773334	0.314759699714501	470.738	420.338	470.37599546	192	0	0.058569813631264	-0.396375994927264	0.396375994927264	0.058569813631264	1.11764705882353	1.79411764705882	2.35294117647059	16.2704100865166	9.47635319639522	2.63895546404008	-2.56019622137453	2.69863378804089	-2.47866622124078	5.50161614403544	-0.005444918380334	2.00216921489802	850.73838585065	25.4743270157587	22.6612672638793	22.6612672638793	15.8680805875836	13.5148825207385	13.5148825207385	12.6600973467047	12.6600973467047	10.4292510204543	10.4292510204543	8.00907981448551	8.00907981448551	-1.16	19071535.3997337	27.4279263050639	10.0694767990271	4.30795293994803	208.294310126991	15.3195821845221	0	0
CHEMBL2386784	C=C(c1cc(OC)c(OC)c(OC)c1)c1cc(OC)c(F)cc1OC	13.9282477171564	-0.513155530603222	13.9282477171564	0.101288580246914	0.758611458978782	348.37	327.202	348.137301992	134	0	0.202799030970436	-0.495998738124938	0.495998738124938	0.202799030970436	0.72	1.24	1.68	19.142261458149	9.97122854087686	2.18591256188333	-2.17057580168661	2.42207492877148	-1.9934489038728	5.83522706089959	0.324006862322195	2.61305523159644	760.619299126666	18.5601134533856	14.9357137832736	14.9357137832736	11.9974622203422	7.41379888233536	7.41379888233536	5.07960617814301	5.07960617814301	3.81223235570376	3.81223235570376	2.50710390712955	2.50710390712955	-2.89	358109.657039167	18.4486808635014	7.78742743795085	3.47362873651279	146.086750644614	23.6843147690002	5.74951183328391	23.0657563408976
CHEMBL2398772	C=C(c1ccc(C(=O)NO)cc1)c1cc2c(cc1C)C(C)(C)CCC2(C)C	11.5280395115357	-0.512866153373909	11.5280395115357	0.149459612140438	0.556713018752534	363.501	334.269	363.219829168	142	0	0.274134054460385	-0.28835020845764	0.28835020845764	0.274134054460385	0.962962962962963	1.44444444444444	1.96296296296296	16.4669997976441	9.62100859776868	2.37063860048312	-2.42170784176738	2.46883593295017	-2.33700253236342	5.93609843693761	0.070609880674485	2.04798822235371	904.723571167913	19.9827631841959	16.9408838446612	16.9408838446612	12.564515919973	9.4644588581869	9.4644588581869	8.97731139712766	8.97731139712766	6.11999578676021	6.11999578676021	4.09009096284709	4.09009096284709	-2.39	785351.607921715	19.373756579123	6.64774027502901	3.44048137448212	161.632025047933	0	0	0
CHEMBL1023	C=C(c1ccc(C(=O)O)cc1)c1cc2c(cc1C)C(C)(C)CCC2(C)C	11.0766506226468	-0.906384671892428	11.0766506226468	0.153520103416839	0.727014531020162	348.486	320.262	348.208930136	136	0	0.335178963647534	-0.477639246589804	0.477639246589804	0.335178963647534	0.923076923076923	1.38461538461538	1.88461538461538	16.3655545680424	9.62100973680223	2.37058079819289	-2.42170430904725	2.46881200058487	-2.33699256590868	5.88631345604604	0.069662158959243	2.08609080966903	883.171816987279	19.2756564030094	16.4408838446612	16.4408838446612	12.0265111175122	9.2144588581869	9.2144588581869	8.84153641742922	8.84153641742922	6.00321241844012	6.00321241844012	4.01674350632696	4.01674350632696	-2.35	449754.418460995	18.4413546048357	6.12003627381325	3.09113291853925	156.128124364847	5.10652739484071	0	0
CHEMBL2313694	C=C(c1ccc(C(F)(F)F)cc1)c1cc(OC)c(OC)c(OC)c1-c1ccccc1	12.9405459387597	-4.4011747896664	12.9405459387597	0.419280006309227	0.463318672528012	414.423	393.255	414.144279192	156	0	0.41591021979113	-0.492691188951005	0.492691188951005	0.41591021979113	0.8	1.4	1.9	19.4131841994937	9.89476445412418	2.30083168876844	-2.21089101078147	2.48826689865204	-2.04534818624848	5.92678149536495	-0.13713373482432	2.23402708120467	1040.03157354901	21.8885405781317	16.8392477635021	16.8392477635021	14.3114102757799	9.067018483953	9.067018483953	6.48757233077298	6.48757233077298	4.77828597444033	4.77828597444033	3.3015394851263	3.3015394851263	-3.41	4651897.09105797	21.3025011974116	8.53045238565283	3.98627645528135	172.88288308312	14.2105888614001	0	11.4990236665678
CHEMBL2313692	C=C(c1ccc(C)cc1)c1cc(OC)c(OC)c(OC)c1-c1ccccc1	5.76398436843873	0.568804799697657	5.76398436843873	0.568804799697657	0.560106914705072	360.453	336.261	360.172544628	138	0	0.203463744699809	-0.492691188951005	0.492691188951005	0.203463744699809	0.777777777777778	1.40740740740741	1.96296296296296	16.5302111224682	9.89562570585193	2.23030528730163	-2.20972392798488	2.48652955426248	-2.01026042920255	5.92656887660804	0.324871694303225	2.30983690408449	941.610348266483	19.3885405781318	16.2053543444744	16.2053543444744	13.1000854103747	8.75007177443916	8.75007177443916	6.27848839632516	6.27848839632516	4.61762580575301	4.61762580575301	3.19589058195502	3.19589058195502	-3.2	1466730.65906301	18.5869118442401	8.00114603024575	3.53829201101928	160.386276874341	14.2105888614001	0	11.4990236665678
CHEMBL2313693	C=C(c1ccc(Cl)cc1)c1cc(OC)c(OC)c(OC)c1-c1ccccc1	6.03825299783723	0.547693688586546	6.03825299783723	0.547693688586546	0.517165269872782	380.871	359.703	380.117922212	138	0	0.203463744699809	-0.492691188951005	0.492691188951005	0.203463744699809	0.814814814814815	1.44444444444444	2	35.4956917068033	9.8982061316342	2.23057220901096	-2.20938545081551	2.48692068612971	-2.0098233937929	6.30158190087872	0.324871723883824	2.30983690408449	947.607523294479	19.3885405781318	15.5833188174836	16.3392477635021	13.1000854103747	8.43905401094377	8.817018483953	5.91935601737153	6.35579179784351	4.41028063008942	4.6622569454289	3.09221799412323	3.21820615179297	-2.91	1466730.65906301	18.8684622648758	8.19033561147489	3.64377575426156	164.324600986826	14.2105888614001	0	11.4990236665678
CHEMBL2386785	C=C(c1ccc(OC)c(O)c1)c1cc(F)c(F)c(OC)c1F	14.2161219765684	-1.40821468698182	14.2161219765684	0.06264172335601	0.870853429845433	310.271	297.167	310.081678936	116	0	0.203208282167853	-0.50423997360094	0.50423997360094	0.203208282167853	1.04545454545455	1.72727272727273	2.27272727272727	19.1605672221366	9.97747469076867	2.21477786961766	-2.1271748790939	2.35243285364734	-2.01289965420545	5.79799493488515	0.345880158525491	2.54493183830623	741.901269516263	16.4387931098259	11.9141114534004	11.9141114534004	10.4002845653655	6.18423591015089	6.18423591015089	4.43234451490755	4.43234451490755	3.17247508722861	3.17247508722861	2.01257639382402	2.01257639382402	-2.63	72862.9275133159	15.7530943933885	6.00923529460873	2.59286705300067	124.776593170952	14.5802533024408	0	28.8829771819435
CHEMBL2313688	C=C(c1ccc(OC)cc1)c1cc(OC)c(OC)c(OC)c1-c1ccc(C(C)(C)C)cc1	5.8588955892976	0.065214548798708	5.8588955892976	0.065214548798708	0.413886393784292	432.56	400.304	432.230059504	168	0	0.203463744710536	-0.496767818351689	0.496767818351689	0.203463744710536	0.71875	1.3125	1.78125	16.5304450252205	9.84602815500284	2.2401207509545	-2.22617565530625	2.49048491353613	-2.1012690474317	5.92806371156193	0.32487018448151	2.26040417650289	1088.26167257344	23.4658908473214	20.0362523657486	20.0362523657486	15.2432619283581	10.5231278126579	10.5231278126579	8.60228939816817	8.60228939816817	5.6332140111987	5.6332140111987	3.76542307547527	3.76542307547527	-3.4	11422197.7829371	23.2670511341792	9.39166666666667	4.44849289060825	190.959590561434	18.9474518152002	5.74951183328391	11.4990236665678
CHEMBL2313690	C=C(c1ccc(OC)cc1)c1cc(OC)c(OC)c(OC)c1-c1ccc(Cl)cc1	6.10045290351416	0.519658255405009	6.10045290351416	0.519658255405009	0.471016883994872	410.897	387.713	410.128486896	150	0	0.203463744754616	-0.496767818351689	0.496767818351689	0.203463744754616	0.758620689655172	1.37931034482759	1.89655172413793	35.4956918201596	9.89742613106075	2.23300353123747	-2.21080524073572	2.48915784832792	-2.01100041501781	6.30202187802554	0.324871359822815	2.27606883454607	1008.54580751278	20.9658908473214	16.9142168387579	17.6701457847763	14.0319370629529	8.96211004916253	9.34007452217176	6.28183215380935	6.71826793428133	4.72651009841733	4.97848641375682	3.2450838209768	3.37107197864655	-3.11	3611614.99839686	20.6198174035912	8.92748488337916	4.02943926783735	175.80308833073	18.9474518152002	5.74951183328391	11.4990236665678
CHEMBL2313686	C=C(c1ccc(OC)cc1)c1cc(OC)c(OC)c(OC)c1-c1ccc(F)c(F)c1	14.059487838689	-0.96727067299984	14.059487838689	0.326407260435039	0.496826689245673	412.432	390.256	412.148615624	156	0	0.203463759485938	-0.496767818351689	0.496767818351689	0.203463759485938	0.733333333333333	1.4	1.93333333333333	19.1597502320387	9.89621352184024	2.24052523798906	-2.21123661580367	2.48975415778091	-2.01608222862418	5.92755211323155	0.324854746189653	2.30724650882129	1075.55430636462	21.8361343353245	17.2148310425775	17.2148310425775	14.4426206654758	9.06775895233381	9.06775895233381	6.40382709220618	6.40382709220618	4.80188948900966	4.80188948900966	3.28016487488271	3.28016487488271	-3.54	5281263.52856728	21.1756547217211	8.86161155918013	3.80769942601476	173.8308929097	18.9474518152002	5.74951183328391	23.1334653486596
CHEMBL2313684	C=C(c1ccc(OC)cc1)c1cc(OC)c(OC)c(OC)c1-c1ccc(OC)cc1	5.78670230226056	0.525091640178671	5.78670230226056	0.525091640178671	0.497196012759497	406.478	380.27	406.178023932	156	0	0.203463744845739	-0.496767818351689	0.496767818351689	0.203463744845739	0.633333333333333	1.16666666666667	1.63333333333333	16.5306803521891	9.89674731048519	2.23390299724507	-2.2116663904231	2.48986967708523	-2.01191472639754	5.92824933356219	0.32486577834824	2.26153250901587	1020.89978759032	21.6729976285079	17.9445006562125	17.9445006562125	14.5699418654136	9.38550024835371	9.38550024835371	6.5034406692008	6.5034406692008	4.97230696463106	4.97230696463106	3.38621388737387	3.38621388737387	-3.6	6260668.70277369	21.1171196191232	9.26511126360161	3.91738130981423	176.978309447751	23.6843147690002	11.4990236665678	11.4990236665678
CHEMBL2313685	C=C(c1ccc(OC)cc1)c1cc(OC)c(OC)c(OC)c1-c1ccc2c(c1)OCO2	5.8086930430013	0.201655728300993	5.8086930430013	0.201655728300993	0.525121928464426	420.461	396.269	420.157288488	160	0	0.230800664066286	-0.496767818351689	0.496767818351689	0.230800664066286	0.774193548387097	1.48387096774194	2.12903225806452	16.6969054467721	9.8953828441756	2.25036311164107	-2.21189304956561	2.50199754590761	-2.0121285101731	5.93213463683596	0.173670002090833	1.94945908307806	1117.84640376652	21.9574546788841	17.9825054586733	17.9825054586733	15.1044167080243	9.67539303897807	9.67539303897807	6.84297963588559	6.84297963588559	5.25485781465263	5.25485781465263	3.6805747387099	3.6805747387099	-3.8	16549509.0371357	20.4718740406123	8.5164349624291	3.60941510783244	181.086023523729	28.4211777228003	5.74951183328391	22.9980473331356
CHEMBL2313689	C=C(c1ccc(OC)cc1)c1cc(OC)c(OC)c(OC)c1-c1ccc2ccccc2c1	5.87344880641778	0.545777345016162	5.87344880641778	0.545777345016162	0.333475092186965	426.512	400.304	426.183109312	162	0	0.203463747758799	-0.496767818351689	0.496767818351689	0.203463747758799	0.65625	1.34375	1.96875	16.530444266478	9.88934399871934	2.23555768620501	-2.21318831222755	2.49191483585785	-2.01191732918266	5.9591794106465	0.32487358783335	1.99025995767244	1272.85321725595	22.6645614600706	18.7683031733175	18.7683031733175	15.6044167080243	10.2671447485142	10.2671447485142	7.33686894618681	7.33686894618681	5.63175404221931	5.63175404221931	3.97335561950721	3.97335561950721	-3.92	22421251.8983978	21.317310117619	9.06350167581403	3.75683899184494	188.181486635583	18.9474518152002	5.74951183328391	11.4990236665678
CHEMBL2313687	C=C(c1ccc(OC)cc1)c1cc(OC)c(OC)c(OC)c1-c1ccccc1	5.76138106265361	0.551049978761018	5.76138106265361	0.551049978761018	0.549422947144303	376.452	352.26	376.167459248	144	0	0.203463744699809	-0.496767818351689	0.496767818351689	0.203463744699809	0.714285714285714	1.35714285714286	1.89285714285714	16.5304323414202	9.89759259190414	2.23107430835069	-2.20990551533769	2.4872050771384	-2.01047464755997	5.92702648449183	0.32487137710173	2.27001793511637	960.145363381036	20.0956473593183	16.6136026349383	16.6136026349383	13.6380902128355	8.86244421013496	8.86244421013496	6.14096453276298	6.14096453276298	4.65607749630315	4.65607749630315	3.23334806052029	3.23334806052029	-3.4	2548840.91384913	19.3640341455142	8.52615436849253	3.53696413476633	165.499822103848	18.9474518152002	5.74951183328391	11.4990236665678
CHEMBL2313691	C=C(c1ccccc1)c1cc(OC)c(OC)c(OC)c1-c1ccccc1	5.74486914210129	0.568022906693542	5.74486914210129	0.568022906693542	0.594601995644781	346.426	324.25	346.156894564	132	0	0.203463744699809	-0.492691188951005	0.492691188951005	0.203463744699809	0.730769230769231	1.30769230769231	1.84615384615385	16.5302083430591	9.89835636162576	2.22953551819726	-2.20885153305846	2.48611328941722	-2.00945648435815	5.92605288162851	0.324871733430809	2.33189356712784	899.740986037994	18.5182970901287	15.282704613664	15.282704613664	12.7062385602574	8.3393881719162	8.3393881719162	5.77848839632516	5.77848839632516	4.33984802797523	4.33984802797523	3.08048223366671	3.08048223366671	-3.2	1037335.736141	17.6175078043704	7.78797727572995	3.15984871969744	154.021334759944	14.2105888614001	0	11.4990236665678
CHEMBL3087067	C=C/C(C)=C\CC/C(C)=C/c1cc(C(=O)N2CCN(C(c3ccccc3)c3ccccc3)CC2)co1	13.2049612165755	0.038163328858225	13.2049612165755	0.038163328858225	0.305397512461077	480.652	444.364	480.277678392	186	0	0.256720879766615	-0.464146004172769	0.464146004172769	0.256720879766615	0.972222222222222	1.58333333333333	2.16666666666667	16.3334716725946	9.96159162324174	2.28550130092202	-2.39319969346552	2.29455306181526	-2.49378123478695	5.94082064255613	0.059645045302655	1.38106387499783	1159.72221250448	25.3298518780003	21.3982755472675	21.3982755472675	17.5460451933078	12.7301606903441	12.7301606903441	9.47145430533477	9.47145430533477	6.77955228925239	6.77955228925239	4.71705707089265	4.71705707089265	-3.63	191480713.100927	25.4625337214274	12.3666459612091	6.52356915653933	214.785543816416	9.31706066790382	12.0234104145135	0
CHEMBL3087062	C=C/C(C)=C\CC/C(C)=C/c1cc(C(=O)N2CCN(C)CC2)co1	12.4951308993859	0.063605715689501	12.4951308993859	0.063605715689501	0.741156052472384	328.456	300.232	328.215078136	130	0	0.256720868257899	-0.464146004172769	0.464146004172769	0.256720868257899	1.29166666666667	2	2.66666666666667	16.3334557714534	10.0928395640088	2.21072945475262	-2.31603220066021	2.16923437747081	-2.4656389068699	5.94055481917504	0.066315155164159	1.92964326018218	631.818968159849	17.526733258566	15.0474225861816	15.0474225861816	11.4904023006419	8.52045792186136	8.52045792186136	6.51485780360785	6.51485780360785	4.37279791017807	4.37279791017807	2.65864049572956	2.65864049572956	-2.07	273780.056081899	18.2712802459713	8.69008422593951	5.23660614863389	144.671355404288	14.2169703987543	12.0234104145135	0
CHEMBL3087063	C=C/C(C)=C\CC/C(C)=C/c1cc(C(=O)N2CCN(CC)CC2)co1	12.5834599810186	0.070691883489954	12.5834599810186	0.070691883489954	0.690368751475266	342.483	312.243	342.2307282	136	0	0.256720871339387	-0.464146004172769	0.464146004172769	0.256720871339387	1.28	2	2.64	16.3334575388085	10.0927753602634	2.21941098223422	-2.33303456904418	2.17073135536818	-2.4792530812798	5.94058139989356	0.064244607746518	1.91359327563522	646.608255971994	18.2338400397525	15.7545293673682	15.7545293673682	12.0284071031027	9.09657887356479	9.09657887356479	6.64584363309097	6.64584363309097	4.68902567619491	4.68902567619491	2.9162896179837	2.9162896179837	-2.07	476933.716906357	19.2573232678751	9.42278433513492	5.74757201650707	151.036297518685	14.2169703987543	12.0234104145135	0
CHEMBL3087066	C=C/C(C)=C\CC/C(C)=C/c1cc(C(=O)N2CCN(Cc3ccc4c(c3)OCO4)CC2)co1	12.9509611926296	0.030855273557745	12.9509611926296	0.030855273557745	0.514323826402829	448.563	416.307	448.236207504	174	0	0.256720874488579	-0.464146004172769	0.464146004172769	0.256720874488579	1.09090909090909	1.87878787878788	2.66666666666667	16.6967532000692	10.0924232249453	2.23626319344895	-2.34157413452159	2.32495694558157	-2.47739294214064	5.94071293871036	0.062749481301923	1.2683872032512	1057.82369474897	23.2085315344407	19.5101835370513	19.5101835370513	16.0123716884965	11.4666579143376	11.4666579143376	8.67534341285865	8.67534341285865	6.08497353680979	6.08497353680979	4.05567630631067	4.05567630631067	-3.25	43126946.074818	22.9266214090088	10.5774657350175	5.9603214124038	195.314651030233	18.7907865755039	12.0234104145135	11.4990236665678
CHEMBL3087065	C=C/C(C)=C\CC/C(C)=C/c1cc(C(=O)N2CCN(Cc3ccccc3)CC2)co1	12.8534474185249	0.055514151903492	12.8534474185249	0.055514151903492	0.541097230111934	404.554	372.298	404.246378264	158	0	0.256720874488578	-0.464146004172769	0.464146004172769	0.256720874488578	1.13333333333333	1.86666666666667	2.56666666666667	16.3334634528295	10.0925188824624	2.22851183513433	-2.34131495302491	2.17682903060284	-2.47736046193254	5.94065255550398	0.062752848827686	1.49980661652357	900.124631763224	21.3467242148749	18.1412807133163	18.1412807133163	14.5460451933078	10.6537090854945	10.6537090854945	7.97332830973604	7.97332830973604	5.49081772635748	5.49081772635748	3.59979445123708	3.59979445123708	-2.85	7481895.04079553	21.8492282774671	10.7915577509954	6.32673547422871	179.728449610352	9.31706066790382	12.0234104145135	0
CHEMBL3087064	C=C/C(C)=C\CC/C(C)=C/c1cc(C(=O)N2CCN(c3ccccc3)CC2)co1	12.8316404105978	0.044727639767774	12.8316404105978	0.044727639767774	0.581043452428851	390.527	360.287	390.2307282	152	0	0.256755447299349	-0.464146004151612	0.464146004151612	0.256755447299349	1.13793103448276	1.86206896551724	2.55172413793103	16.333462615931	10.0926038830724	2.2292649207233	-2.35509858042509	2.19233698093516	-2.4828516251424	5.94176652240588	0.074580404968555	1.54113318496775	884.55699337679	20.6396174336883	17.4341739321297	17.4341739321297	14.0628819457134	10.2075347266343	10.2075347266343	7.5341791965278	7.5341791965278	5.27053308428016	5.27053308428016	3.45565200042473	3.45565200042473	-3.01	4798225.74971088	20.7172923609603	9.96524923261209	5.73512250134073	173.363507495955	14.2169703987543	12.0234104145135	0
CHEMBL3087069	C=C/C(C)=C\CC/C(C)=C/c1cc(C(=O)NCCCNC(=O)c2coc(/C=C(\C)CC/C=C(/C)C=C)c2)co1	12.4259163618231	-0.204909664714509	12.4259163618231	0.204909664714509	0.169798701999791	530.709	488.373	530.314457824	208	0	0.254061076639611	-0.464146138459837	0.464146138459837	0.254061076639611	0.743589743589744	1.15384615384615	1.53846153846154	16.3360156561843	10.093744373221	2.10740731125113	-2.04623369662052	2.16616653910406	-2.29125149058807	5.9459017080741	0.09509304111728	1.71066246095029	1153.7845327778	28.6227450968137	23.7704568844306	23.7704568844306	18.7099476534548	13.3765597102747	13.3765597102747	9.70411738094837	9.70411738094837	6.11976121205989	6.11976121205989	3.64324387518894	3.64324387518894	-4.06	333499161.906237	31.1594964773107	16.7137097953329	11.9003511722675	232.485859087828	19.4678790821194	24.046820829027	0
CHEMBL3087068	C=C/C(C)=C\CC/C(C)=C/c1cc(C(=O)Nc2ccc(C)cc2)co1	12.269225287141	-0.171808116510046	12.269225287141	0.171808116510046	0.615993131404373	335.447	310.247	335.18852904	130	0	0.258439337273205	-0.464145906249169	0.464145906249169	0.258439337273205	1.24	1.96	2.64	16.3333898973346	10.0935846778623	2.09416840695564	-2.0271213487653	2.16835837781439	-2.10111504251095	6.03847819313436	0.102149448239129	1.9595861896091	791.689642080199	18.2338400397525	15.133969347194	15.133969347194	11.9735655482363	8.40609366958999	8.40609366958999	6.23953070366535	6.23953070366535	3.90698222916809	3.90698222916809	2.31360397376865	2.31360397376865	-2.81	431977.89321767	18.5275382431462	8.87917969182459	5.95804446398727	149.304707149496	9.73393954105968	12.0234104145135	0
CHEMBL3087058	C=C/C(C)=C\CC/C(C)=C/c1cc(C(=O)O)co1	10.6822567497261	-0.971672062088278	10.6822567497261	0.177266336056921	0.761421793896442	246.306	228.162	246.125594436	96	0	0.338488415216146	-0.477554715599164	0.477554715599164	0.338488415216146	1.5	2.22222222222222	2.77777777777778	16.3712743890884	10.0946950891119	2.05872186682426	-1.97168901453466	2.1486622152468	-1.9096744134228	5.87300234818304	0.069588367510479	2.59333897137251	489.591921439337	13.5436055954405	10.7717818659355	10.7717818659355	8.52407580545315	5.80833326229405	5.80833326229405	4.22453371905746	4.22453371905746	2.58230865701246	2.58230865701246	1.46652630787739	1.46652630787739	-2.03	10761.2885192521	14.0326174076393	6.64381837804944	4.45404261468794	107.127042397624	9.52367833189405	12.0234104145135	0
CHEMBL3087060	C=C/C(C)=C\CC/C(C)=C/c1cc(C(=O)OC)co1	11.2725345275038	-0.383709099125314	11.2725345275038	0.383709099125314	0.562471772777464	260.333	240.173	260.1412445	102	0	0.340651474052064	-0.465333039756833	0.465333039756833	0.340651474052064	1.47368421052632	2.21052631578947	2.84210526315789	16.5241397757018	10.0946286040425	2.08174488359759	-1.97257490133369	2.15395948798881	-1.97529868468979	5.88997633561307	0.059969919103205	2.60958364500099	503.818651519431	14.2507123766271	11.7328165608994	11.7328165608994	9.06208060791394	6.19709890023986	6.19709890023986	4.41096277844617	4.41096277844617	2.75645574828594	2.75645574828594	1.57926930678769	1.57926930678769	-2.03	18911.1525510737	15.0289275191514	7.41461154356843	4.99874109724621	113.811295989331	9.1540138908534	12.0234104145135	0
CHEMBL519144	C=C1CCC[C@@H]2[C@@](C)(CC[C@@]3(C)CCn4cnc5ncnc(c54)N3)[C@H](C)CC[C@@]12C	4.58405233795385	0.030315098261527	4.58405233795385	0.030315098261527	0.635979802270002	407.606	370.31	407.304896184	162	0	0.182471537133754	-0.362944635381405	0.362944635381405	0.182471537133754	1.13333333333333	1.96666666666667	2.8	15.1767782514589	9.45747197570321	2.53653362727159	-2.58969338698122	2.6259509101523	-2.50844675668691	5.83157904349436	-0.057944410034412	1.40020047189933	979.074340187214	21.1480536021256	19.1693232706238	19.1693232706238	14.2514026438996	11.8746431134668	11.8746431134668	11.1794893471489	11.1794893471489	9.51632685416541	9.51632685416541	7.00858829588478	7.00858829588478	-1.91	7514742.78400874	20.0184438894543	6.7959229818468	2.91280353556644	180.33275148045	9.88388825179769	11.8440207923808	11.4650399986028
CHEMBL3408362	C=C1CCC[C@]2(C)CCC(C=O)=CC[C@@]12C	10.9178321050642	0.204375	10.9178321050642	0.204375	0.479140087040064	218.34	196.164	218.167065324	88	0	0.145202792158391	-0.298269085559641	0.298269085559641	0.145202792158391	1.3125	2.0625	2.75	16.129060954952	9.53511739781049	2.47501296088011	-2.50704798030028	2.58206624032475	-2.40633656093469	5.72777764181016	-0.104616592486949	2.36560175136332	352.44645225202	11.8115547878716	10.512696297149	10.512696297149	7.51678551860626	6.34262116360865	6.34262116360865	5.95088811194507	5.95088811194507	5.20886925380676	5.20886925380676	3.42666525276652	3.42666525276652	-0.85	4231.4055420527	11.6300199369303	3.86840527412068	1.57118617831727	98.6190943579989	0	6.28616052312956	0
CHEMBL3408377	C=C1CCC[C@]2(C)CCC(c3cn(-c4cc(OC)c(OC)cc4OC)nn3)=CC[C@@]12C	5.57042310798669	0.148377209677073	5.57042310798669	0.148377209677073	0.584889583734029	423.557	390.293	423.252191916	166	0	0.164071499826627	-0.494343782910211	0.494343782910211	0.164071499826627	0.967741935483871	1.67741935483871	2.38709677419355	16.5105255707954	9.53508560563949	2.47825327257795	-2.50710924123016	2.5896675048102	-2.40629804503923	5.63829394074824	0.064459807815039	1.67024725484099	1025.01470879871	22.2254038713152	19.3255342029558	19.3255342029558	14.8468153189513	10.9541492339269	10.9541492339269	9.21075279784378	9.21075279784378	7.77662181332112	7.77662181332112	5.25552763620804	5.25552763620804	-2.76	11256318.74492	21.471226258728	8.05972393422605	3.51735982326783	184.437615593709	14.2105888614001	17.1308261028159	11.4990236665678
CHEMBL3408368	C=C1CCC[C@]2(C)CCC(c3cn(-c4ccc(C(C)=O)cc4)nn3)=CC[C@@]12C	11.4700273860827	0.068967631833516	11.4700273860827	0.068967631833516	0.503765402721085	375.516	346.284	375.231062548	146	0	0.159301081264324	-0.294512185523473	0.294512185523473	0.159301081264324	1.14285714285714	1.89285714285714	2.60714285714286	16.1374223094423	9.53508561318485	2.47792448618214	-2.50710923896664	2.58903146720367	-2.40629803608004	5.93675256662897	0.064459641865599	1.59498354949513	952.484810946813	19.940946820939	17.1637381604073	17.1637381604073	13.322117309046	10.2378227387381	10.2378227387381	8.93477274836368	8.93477274836368	7.38312923484399	7.38312923484399	4.92071486088635	4.92071486088635	-2.49	2604431.44656534	18.8539628276909	6.83806745974199	3.04862931443047	166.893559890836	0	5.69392799484846	5.78324494636494
CHEMBL3408375	C=C1CCC[C@]2(C)CCC(c3cn(-c4ccc(C)cc4)nn3)=CC[C@@]12C	4.48441515495087	0.208284908258528	4.48441515495087	0.208284908258528	0.633607793615767	347.506	318.274	347.236147928	136	0	0.10866007641088	-0.220123127368945	0.220123127368945	0.10866007641088	1.07692307692308	1.84615384615385	2.61538461538462	15.4210677788527	9.53508561651298	2.47783846441868	-2.50710923176107	2.58897974123523	-2.40629803020704	5.62615898876836	0.064459820287965	1.62116624541326	857.83302073934	18.3635965517494	16.2554898699435	16.2554898699435	12.411433706523	9.78369859350617	9.78369859350617	8.6672616651106	8.6672616651106	7.14326963671809	7.14326963671809	4.76934014580904	4.76934014580904	-2.16	1057902.13329831	17.2636819836488	6.22326100705958	2.73969826803356	156.367095676395	0	5.69392799484846	0
CHEMBL3408374	C=C1CCC[C@]2(C)CCC(c3cn(-c4ccc(Cl)cc4)nn3)=CC[C@@]12C	5.98048994229864	0.193624414431368	5.98048994229864	0.193624414431368	0.587842055612375	367.924	341.716	367.181525512	136	0	0.108660076461141	-0.22012169943515	0.22012169943515	0.108660076461141	1.11538461538462	1.88461538461538	2.65384615384615	35.4956916473256	9.53508561660938	2.47784550253857	-2.50710923044067	2.58901455810436	-2.40629802974134	6.30124202266532	0.06445982164342	1.62116624541326	863.767450118631	18.3635965517494	15.6334543429527	16.3893832889711	12.411433706523	9.47268083001078	9.85064530302001	8.30812928615696	8.74456506662895	6.9359244610545	7.18790077639398	4.66566755797724	4.79165571564698	-1.87	1057902.13329831	17.5391684805476	6.38198152114591	2.82595114846542	160.30541978888	0	5.69392799484846	0
CHEMBL3408370	C=C1CCC[C@]2(C)CCC(c3cn(-c4ccc(I)cc4)nn3)=CC[C@@]12C	4.48254015495087	0.207451574925195	4.48254015495087	0.207451574925195	0.396080929392364	459.375	433.167	459.117145832	136	0	0.108660076442851	-0.220122216028867	0.220122216028867	0.108660076442851	1.11538461538462	1.88461538461538	2.65384615384615	126.912704435908	9.53508561661563	2.47784379978917	-2.50710923084415	2.58899979016367	-2.40629803088217	14.1119178327075	0.064459821947018	1.62116624541326	863.767450118631	18.3635965517494	15.6334543429527	17.790952634129	12.411433706523	9.47268083001078	10.5514299755989	8.30812928615696	9.55376150534377	6.9359244610545	7.65509055811327	4.66566755797724	5.02525060650663	-1.43	1057902.13329831	17.9577031972824	6.62545029703871	2.95921588151942	169.263991683042	0	5.69392799484846	0
CHEMBL3408367	C=C1CCC[C@]2(C)CCC(c3cn(-c4ccc(OC)cc4)nn3)=CC[C@@]12C	5.23177603134903	0.193430371769376	5.23177603134903	0.193430371769376	0.666840129185012	363.505	334.273	363.231062548	142	0	0.118512996599734	-0.496765866312083	0.496765866312083	0.118512996599734	1.11111111111111	1.88888888888889	2.62962962962963	16.4652842084885	9.5350856143697	2.47787600986381	-2.50710923250325	2.58904195369259	-2.40629803118015	5.62643412787459	0.064459816773874	1.59873562241491	879.283351763344	19.070703332936	16.6637381604073	16.6637381604073	12.9494385089838	9.89607102920196	9.89607102920196	8.52973780154842	8.52973780154842	7.18172132726822	7.18172132726822	4.8067976243743	4.8067976243743	-2.36	1841390.48086974	18.0243482777325	6.66447472447015	3.01053444002757	161.480640905902	4.73686295380005	11.4434398281324	0
CHEMBL3408373	C=C1CCC[C@]2(C)CCC(c3cn(-c4cccc(OC)c4)nn3)=CC[C@@]12C	5.32130131833439	0.190268379332908	5.32130131833439	0.190268379332908	0.666840129185012	363.505	334.273	363.231062548	142	0	0.120514360555171	-0.496686310262995	0.496686310262995	0.120514360555171	1.18518518518519	2.03703703703704	2.85185185185185	16.4653403358358	9.53508561296844	2.47789223305103	-2.50710924208373	2.58906230657178	-2.40629803851494	5.62678904274911	0.064459814659343	1.62115892236723	896.533351763344	19.070703332936	16.6637381604073	16.6637381604073	12.9494385089838	9.89607102920196	9.89607102920196	8.53319212524237	8.53319212524237	7.16261963380992	7.16261963380992	4.82483132088402	4.82483132088402	-2.36	1829192.35579173	18.0243482777325	6.66447472447015	3.01053444002757	161.480640905902	4.73686295380005	11.4434398281324	0
CHEMBL3408369	C=C1CCC[C@]2(C)CCC(c3cn(-c4cccc([N+](=O)[O-])c4)nn3)=CC[C@@]12C	11.0296291038248	-0.397651649196562	11.0296291038248	0.047841791228787	0.401688262149483	378.476	352.268	378.205576072	146	0	0.271085703648119	-0.258308518754698	0.271085703648119	0.258308518754698	1.25	2.07142857142857	2.85714285714286	16.6282553505853	9.53508561224513	2.47799188769596	-2.5071092308338	2.58908943349156	-2.40629803873758	5.62737033779526	-0.384423072222089	1.62622210567633	976.421302856264	19.940946820939	16.5192000463712	16.5192000463712	13.322117309046	9.87245376292626	9.87245376292626	8.60867439444713	8.60867439444713	7.14985425893623	7.14985425893623	4.82093881025868	4.82093881025868	-2.76	2592692.52479514	18.5962423259957	6.68920685787534	2.96733460656485	164.655129284498	0	5.69392799484846	0
CHEMBL3408371	C=C1CCC[C@]2(C)CCC(c3cn(-c4ccccc4C(C)=O)nn3)=CC[C@@]12C	11.9581175018325	0.032193643080639	11.9581175018325	0.032193643080639	0.503765402721085	375.516	346.284	375.231062548	146	0	0.161471106072928	-0.294426148060286	0.294426148060286	0.161471106072928	1.17857142857143	1.96428571428571	2.75	16.1375505548422	9.53508560144883	2.47804683167098	-2.5071092642996	2.58910044067792	-2.40629807313418	5.97130753848163	0.064459624712658	1.66026608997199	969.734810946813	19.940946820939	17.1637381604073	17.1637381604073	13.3389540614516	10.2438058028818	10.2438058028818	8.90504778245558	8.90504778245558	7.37492186267775	7.37492186267775	5.03451862505007	5.03451862505007	-2.49	2614611.87340689	18.8539628276909	6.838067459742	2.95338043586296	166.893559890836	0	5.69392799484846	5.78324494636494
CHEMBL3408372	C=C1CCC[C@]2(C)CCC(c3cn(CC(=O)Nc4ccc(C)cc4)nn3)=CC[C@@]12C	12.3743348339872	-0.104175848969319	12.3743348339872	0.104175848969319	0.680207547987673	404.558	372.302	404.257611644	158	0	0.245669561094785	-0.324481444906289	0.324481444906289	0.245669561094785	1.2	1.96666666666667	2.73333333333333	16.1502255175137	9.53508564284347	2.47796511833792	-2.50710931308303	2.58893045766815	-2.40629824116847	5.90011364261008	-0.116474536106404	1.44470000117572	986.83249166135	21.3551603833121	18.3708449415939	18.3708449415939	14.2884438042348	10.9339970975982	10.9339970975982	9.49892422537546	9.49892422537546	7.53094680291185	7.53094680291185	5.04206760056115	5.04206760056115	-2.69	6250664.46375049	20.5774485066389	7.85878805582034	3.85253471075259	178.80836418884	5.31678860400633	12.238684400761	0
CHEMBL3408376	C=C1CCC[C@]2(C)CCC(c3cn(CC(=O)Nc4ccccc4)nn3)=CC[C@@]12C	12.2894071128987	-0.106632387140143	12.2894071128987	0.106632387140143	0.726670950430153	390.531	360.291	390.24196158	152	0	0.245669558695496	-0.324481780912509	0.324481780912509	0.245669558695496	1.20689655172414	2	2.79310344827586	16.1502237944716	9.53508564456295	2.47793014470281	-2.50710931073541	2.58889034692462	-2.40629823856766	5.89944687228892	-0.116473925827701	1.45901468530542	944.800083217218	20.4849168953091	17.4481952107835	17.4481952107835	13.8945969541174	10.5233134950753	10.5233134950753	8.99892422537546	8.99892422537546	7.25316902513408	7.25316902513408	4.92665925227284	4.92665925227284	-2.69	4378630.18454758	19.6188479588712	7.61830863225848	3.78092476194061	172.443422074444	5.31678860400633	12.238684400761	0
CHEMBL3408361	C=C1CC[C@@H](C(C)C)[C@]12CC=C(C=O)CC2	10.7694280675233	0.320115740740741	10.7694280675233	0.320115740740741	0.507167539876471	218.34	196.164	218.167065324	88	0	0.145202987082727	-0.298269083927069	0.298269083927069	0.145202987082727	1.5	2.25	2.75	16.129063968929	9.63479876469154	2.4613094426221	-2.40461206939315	2.56548077820074	-2.31659715777431	5.73038162275029	-0.104754311118317	2.25955514397908	337.344114270895	11.7591485450643	10.4602900543417	10.4602900543417	7.59818942478425	6.42402506978664	6.42402506978664	5.74989215948519	5.74989215948519	4.71541894934247	4.71541894934247	3.73822564814039	3.73822564814039	-0.85	5245.42205587144	11.6300199369303	4.19540291226762	1.66455018231941	98.6190943579988	0	6.28616052312956	0
CHEMBL3408379	C=C1CC[C@@H](C(C)C)[C@]12CC=C(c1cn(-c3cc(OC)c(OC)cc3OC)nn1)CC2	5.5573049056115	0.264117950417814	5.5573049056115	0.264117950417814	0.5768354252837	423.557	390.293	423.252191916	166	0	0.164071499826627	-0.494343782910211	0.494343782910211	0.164071499826627	1.06451612903226	1.7741935483871	2.38709677419355	16.5105252215527	9.63205654679365	2.46514250548477	-2.40816493160613	2.57479022229584	-2.31432194035294	5.64361297857469	0.172593507173267	1.62107113164699	1007.43630940643	22.1729976285079	19.2731279601485	19.2731279601485	14.9282192251293	11.0355531401049	11.0355531401049	9.0097568453839	9.0097568453839	7.28317150885683	7.28317150885683	5.56708803158191	5.56708803158191	-2.76	14000767.6118088	21.471226258728	8.40456009309122	3.61969256708387	184.437615593709	14.2105888614001	17.1308261028159	11.4990236665678
CHEMBL3408380	C=C1CC[C@@H](C(C)C)[C@]12CC=C(c1cn(-c3ccc(OC)cc3)nn1)CC2	5.22377350045501	0.309171112510117	5.22377350045501	0.309171112510117	0.678013793650115	363.505	334.273	363.231062548	142	0	0.118512996599734	-0.496765866312083	0.496765866312083	0.118512996599734	1.22222222222222	2	2.62962962962963	16.465284065376	9.63205721759124	2.46471844760338	-2.40816095466201	2.57406493338525	-2.31431989398521	5.63308395572224	0.172593560823436	1.54525513579063	862.003550626085	19.0182970901287	16.6113319176	16.6113319176	13.0308424151618	9.97747493537995	9.97747493537995	8.32874184908854	8.32874184908854	6.68827102280393	6.68827102280393	5.11835801974817	5.11835801974817	-2.36	2292270.20473446	18.0243482777325	6.98841803076736	3.11233771509	161.480640905902	4.73686295380005	11.4434398281324	0
CHEMBL3408378	C=C1CC[C@@H](C(C)C)[C@]12CC=C(c1cn(CC(=O)Nc3ccc(C)cc3)nn1)CC2	12.3340910658413	-0.102861357250787	12.3340910658413	0.102861357250787	0.678765005017292	404.558	372.302	404.257611644	158	0	0.245669561094785	-0.324481444906289	0.324481444906289	0.245669561094785	1.3	2.06666666666667	2.73333333333333	16.1502253275883	9.6320601540267	2.46481080158862	-2.4081683178532	2.57391989794181	-2.31435997128353	5.90012836921048	-0.116474526129143	1.40566576748672	969.289770335344	21.3027541405048	18.3184386987866	18.3184386987866	14.3698477104128	11.0154010037762	11.0154010037762	9.29792827291558	9.29792827291558	7.03749649844756	7.03749649844756	5.35362799593502	5.35362799593502	-2.69	7831301.73438192	20.5774485066389	8.20950580032763	3.9792335591103	178.80836418884	5.31678860400633	12.238684400761	0
CHEMBL2403206	C=C1CC[C@@H]2[C@](C)(COC(=O)C3CCCN3C(=O)OC(C)(C)C)[C@H](O)CC[C@@]2(C)[C@@H]1/C=C/C1=CCOC1=O	13.2252824630887	-0.678865877072879	13.2252824630887	0.02367456449326	0.31235578245564	529.674	486.33	529.303952716	210	0	0.410533315566915	-0.463460125563838	0.463460125563838	0.410533315566915	1.26315789473684	2	2.65789473684211	16.5746057203453	9.46267889821106	2.5774955697925	-2.5910179141727	2.61084388727347	-2.57537888124003	5.92966246008367	-0.174941942081771	1.49200159302787	1039.69179694124	27.8801044096945	23.4564366299759	23.4564366299759	17.7595099178764	13.835726096728	13.835726096728	12.8498081116317	12.8498081116317	9.11412970882714	9.11412970882714	7.05656229747677	7.05656229747677	-2.61	195549485.642324	28.3993689605203	10.5132006858549	5.42043645868634	225.609708045713	19.3171162562409	18.2497736046446	0
CHEMBL2403201	C=C1CC[C@@H]2[C@](C)(COC(=O)C3CCN(C)CC3)[C@H](OC(=O)C3CCN(C)CC3)CC[C@@]2(C)[C@@H]1/C=C/C1=CCOC1=O	13.4850967920098	-0.534143046107332	13.4850967920098	0.055547599179453	0.245602004747922	582.782	532.382	582.36688732	232	0	0.33772599291617	-0.464726262272627	0.464726262272627	0.33772599291617	1	1.61904761904762	2.21428571428571	16.5567325418512	9.46189127486313	2.59302364265303	-2.59630181392144	2.61826234441494	-2.58591159136042	5.92956711547675	-0.19622727310377	1.38128315122126	1115.06598842755	30.0703388540064	26.0693208050983	26.0693208050983	20.0077114963864	15.9838301296841	15.9838301296841	14.0828756007021	14.0828756007021	11.2865096338091	11.2865096338091	8.42923273161624	8.42923273161624	-2.45	2280237957.48784	30.9898114523207	12.6502431459207	6.25537749857296	251.029245267777	24.0104083231011	19.3177303167741	0
CHEMBL2401753	C=C1CC[C@@H]2[C@](C)(COC(=O)CCN(C)C)[C@H](OC(=O)CCN(C)C)CC[C@@]2(C)[C@@H]1/C=C/C1=CCOC1=O	12.818168379431	-0.548710553665911	12.818168379431	0.046027801029605	0.22676038166544	530.706	484.338	530.335587192	212	0	0.33772599291617	-0.464895668667043	0.464895668667043	0.33772599291617	1.10526315789474	1.76315789473684	2.36842105263158	16.5557519802859	9.46198658909905	2.58957217785071	-2.59504945564915	2.61674600874072	-2.58232056410076	5.92948367259135	-0.191362611522083	1.86429919558096	969.789879905288	28.087211190881	24.0861931419729	24.0861931419729	17.8627522062436	13.7425651387918	13.7425651387918	12.1402739606041	12.1402739606041	8.74301858458289	8.74301858458289	6.51528220902103	6.51528220902103	-2.45	150678784.877406	30.0964883927511	12.6027399274581	6.94344874719266	227.581139117249	24.0104083231011	19.3177303167741	0
CHEMBL2403207	C=C1CC[C@@H]2[C@](C)(COC(=O)CCN3CCOCC3)[C@H](O)CC[C@@]2(C)[C@@H]1/C=C/C1=CCOC1=O	12.576719301713	-0.527806437389771	12.576719301713	0.087404609763466	0.449331133211269	473.61	434.298	473.277737968	188	0	0.33772599291617	-0.464941625041636	0.464941625041636	0.33772599291617	1.32352941176471	2.08823529411765	2.79411764705882	16.5396800077822	9.46269113887895	2.57448010130921	-2.59074591000895	2.61022388994596	-2.5719558934417	5.92939092351235	-0.172070381829085	1.4359977975667	859.181621412066	24.3467242148749	20.5921584138821	20.5921584138821	16.2368545485573	12.607983740293	12.607983740293	10.7750315679508	10.7750315679508	8.71583632020028	8.71583632020028	6.5652432508655	6.5652432508655	-1.96	45543381.1561006	25.1424582473259	10.3430111644741	5.019809623813	202.353359602479	19.3171162562409	6.60688196451292	0
CHEMBL2403200	C=C1CC[C@@H]2[C@](C)(COC(=O)c3cnccn3)[C@H](OC(=O)c3cnccn3)CC[C@@]2(C)[C@@H]1/C=C/C1=CCOC1=O	13.0707889878724	-0.735034958427816	13.0707889878724	0.006736793482826	0.285443174585158	544.608	512.352	544.232184744	208	0	0.358336403290284	-0.460183474611785	0.460183474611785	0.358336403290284	1.075	1.775	2.4	16.5566052356675	9.46198687465303	2.59125000391967	-2.59442294609204	2.61719670966722	-2.58208545784918	5.93016323423267	-0.149928410315413	1.45038968994409	1360.7686082313	28.3298518780003	22.6162948233644	22.6162948233644	19.2200177961517	13.354572313411	13.354572313411	11.0459259238973	11.0459259238973	8.70706015998114	8.70706015998114	6.65330752273175	6.65330752273175	-4.21	1142140487.82939	27.3604148210627	11.1115259652862	5.17471748395591	232.134715197584	14.2105888614001	19.3177303167741	11.3878559896969
CHEMBL2403210	C=C1CC[C@@H]2[C@]3(C)CO[C@@H](c4ccc(C(F)(F)F)cc4)O[C@@H]3CC[C@@]2(C)[C@@H]1/C=C/C1=CCOC1=O	12.9489553864843	-4.37123321119837	12.9489553864843	0.050804870559335	0.357673947369926	488.546	457.298	488.217444132	188	0	0.415909887551151	-0.457832516186135	0.457832516186135	0.415909887551151	1.11428571428571	1.85714285714286	2.51428571428571	19.4131900568157	9.46090026770452	2.59569783091861	-2.6183418614202	2.63090118783392	-2.59732628497981	5.92936302099509	-0.305717492295717	1.35088372285866	1072.66848451719	25.0098609216914	20.0674870102749	20.0674870102749	16.5206590590339	12.1960454325897	12.1960454325897	10.7819607490713	10.7819607490713	8.74262250697952	8.74262250697952	6.83742873525046	6.83742873525046	-2.38	72764595.7730849	24.3204164875747	8.6274134293807	4.16426916446492	203.366759922896	14.2105888614001	6.60688196451292	6.29002672933521
CHEMBL2403211	C=C1CC[C@@H]2[C@]3(C)CO[C@@H](c4ccc(O)cc4)O[C@@H]3CC[C@@]2(C)[C@@H]1/C=C/C1=CCOC1=O	11.8851808256819	-0.395744516559813	11.8851808256819	0.039926294094314	0.51889392551132	436.548	404.292	436.224974124	170	0	0.33772599291617	-0.507966592665852	0.507966592665852	0.33772599291617	1.15625	1.9375	2.65625	16.6951679497051	9.46090163982335	2.59514736665712	-2.61831980366873	2.63053352706444	-2.5973020935977	5.92935083515601	-0.305703487976024	1.3826124949419	976.265780712225	22.5098609216914	18.8808071867471	18.8808071867471	15.3093341936288	11.6027055208258	11.6027055208258	10.253725435181	10.253725435181	8.39770020345885	8.39770020345885	6.6396487646625	6.6396487646625	-2.37	23014681.748677	21.4743789612325	7.89071536658735	3.42558711976085	189.299445351917	19.3171162562409	12.3563937977968	6.29002672933521
CHEMBL2403212	C=C1CC[C@@H]2[C@]3(C)CO[C@@H](c4ccc(OC)cc4)O[C@@H]3CC[C@@]2(C)[C@@H]1/C=C/C1=CCOC1=O	11.9092634434785	-0.339905514292239	11.9092634434785	0.055379117785774	0.445470703524964	450.575	416.303	450.240624188	176	0	0.33772599291617	-0.496768166221828	0.496768166221828	0.33772599291617	1.15151515151515	1.93939393939394	2.63636363636364	16.6952094421713	9.46090163981695	2.59519740709997	-2.61832585644475	2.63059163595296	-2.59730591072896	5.92935627485449	-0.305703655142269	1.3661214013916	992.045041779427	23.2169677028779	19.841841881711	19.841841881711	15.8473389960895	11.9914711587716	11.9914711587716	10.4353529510613	10.4353529510613	8.62041402884234	8.62041402884234	6.76923731064444	6.76923731064444	-2.37	39864440.2197941	22.4235989127753	8.44420471738021	3.75348123476157	195.983698943624	18.9474518152002	12.3563937977968	6.29002672933521
CHEMBL2403198	C=C1CC[C@@H]2[C@]3(C)CO[C@@H](c4ccco4)O[C@@H]3CC[C@@]2(C)[C@@H]1/C=C/C1=CCOC1=O	11.8532342235117	-0.419448220263516	11.8532342235117	0.059911659108088	0.511188101826929	410.51	380.27	410.20932406	160	0	0.33772599291617	-0.463937913115577	0.463937913115577	0.33772599291617	1.23333333333333	2.1	2.83333333333333	16.7022035616215	9.46095950231305	2.59683424811229	-2.61672031445241	2.63033817271413	-2.59717996181071	5.92932293886968	-0.309905257190032	1.40067042565896	896.649763858654	20.9325106525018	17.7644916125214	17.7644916125214	14.4154873435114	10.9528997249188	10.9528997249188	9.67761278924492	9.67761278924492	8.00793738731718	8.00793738731718	6.40797510723275	6.40797510723275	-2.11	10956334.8225291	19.8299253922502	7.24148933185178	3.01888064622303	177.299540863797	18.6277397984535	6.60688196451292	5.76024741887444
CHEMBL186141	C=C1CC[C@H]2[C@@](C)(CC[C@@H](O)[C@@]2(C)CO)[C@@H]1C/C=C1/C(=O)OC[C@H]1O	11.7548567474893	-0.843662380847401	11.7548567474893	0.02802697467876	0.411450734901697	350.455	320.215	350.20932406	140	0	0.336070331315979	-0.459129829613819	0.459129829613819	0.336070331315979	1.32	2.04	2.64	16.5516854279016	9.45895994766831	2.56888403077999	-2.5946654582756	2.61214751995681	-2.56908869620509	5.9112753084467	-0.150654855574916	1.89136439272794	596.893933058858	18.4054129150063	15.2017429628681	15.2017429628681	11.7360532107579	9.25572992742594	9.25572992742594	8.53574686331071	8.53574686331071	7.23390044787655	7.23390044787655	5.56342532691968	5.56342532691968	-1.17	386791.333978811	18.6160292639761	6.52611350660424	2.86211285718285	148.934220262548	20.0564451383222	12.7108483522612	0
CHEMBL394387	C=C1[C@@H](OC(C)=O)CC[C@@]2(C)C[C@H](OC(C)=O)C3=C(C)C[C@H](OC(=O)C(C)CC)[C@@H]([C@@H](OC(C)=O)[C@H]12)C3(C)C	13.1065715668027	-0.704195483749056	13.1065715668027	0.280944856101557	0.245064045925627	546.701	500.333	546.319268432	218	0	0.308432897664174	-0.461417604996416	0.461417604996416	0.308432897664174	0.948717948717949	1.51282051282051	2.05128205128205	16.5642198768744	9.4962581317946	2.61055916706876	-2.58424923769099	2.6034728886382	-2.60304603472942	5.72108680056278	-0.187598756081508	2.2763836835429	1054.80714651722	29.4468647993337	25.0500788951576	25.0500788951576	18.0276361007507	14.1395167856111	14.1395167856111	12.6498480072147	12.6498480072147	9.29364094540557	9.29364094540557	7.5798861025652	7.5798861025652	-2.64	118213259.909288	30.8952127531177	11.4582977768468	6.09374791041111	232.391084252974	18.9474518152002	24.4158655509932	0
CHEMBL506312	C=C1[C@@H](OC(C)=O)CC[C@]2(C)[C@@H]1C[C@@H]1C[C@H](OC(C)=O)C(C)=C([C@@H](O)[C@@H]2OC(=O)/C=C/c2ccccc2)C1(C)C	13.2650849468193	-1.12888064793819	13.2650849468193	0.038871344522429	0.22131026119265	550.692	508.356000000001	550.293053684	216	0	0.330665973201851	-0.458030203443646	0.458030203443646	0.330665973201851	0.975	1.6	2.225	16.5576170127301	9.5019985456837	2.58656868486623	-2.57265927672012	2.59488232217801	-2.5840261870031	5.86871906593768	-0.173226836904111	1.79620530418762	1226.44550419263	29.4050484360768	24.437790743681	24.437790743681	18.7507804394475	14.1138252563741	14.1138252563741	12.4011891075819	12.4011891075819	9.54731714164986	9.54731714164986	7.40762172837014	7.40762172837014	-3.19	366694338.788454	29.7844856266209	11.357817351874	5.66503612333515	236.817973391913	19.3171162562409	24.4158655509932	0
CHEMBL2419880	C=CC(=C)CC[C@@]1(C)[C@@H](C)CC[C@]23[C@H](C[C@H](O)C[C@H]12)[C@H](OC(=O)CCC)O[C@@H]3OC(C)=O	12.3400297902694	-0.808660609305451	12.3400297902694	0.059576378390862	0.419762196865413	448.6	408.28	448.282489	180	0	0.307590681802841	-0.43526014182805	0.43526014182805	0.307590681802841	1.25	1.96875	2.59375	16.7837739725582	9.43531061913268	2.6966487080482	-2.60502497465555	2.6805862762367	-2.596759771236	5.69108541307234	-0.23773843803841	2.01444522629697	746.599134811977	23.6814337969452	20.1009747440121	20.1009747440121	15.0776070314989	12.0846023992849	12.0846023992849	10.3902861430119	10.3902861430119	8.57836032593148	8.57836032593148	6.64914112216721	6.64914112216721	-1.66	9059787.77059956	24.9721401895216	9.67969138473	4.40584477036734	191.924018003593	19.3171162562409	0	0
CHEMBL2419876	C=CC(=C)CC[C@@]1(C)[C@@H](C)CC[C@]23[C@H](C[C@H](OC(C)=O)C[C@H]12)[C@H](OC(C)=O)O[C@@H]3OC(C)=O	12.0616486402106	-0.853236384059797	12.0616486402106	0.027197656840513	0.307817283163859	462.583	424.279	462.261753556	184	0	0.304457567061019	-0.462538524817154	0.462538524817154	0.304457567061019	1.06060606060606	1.6969696969697	2.27272727272727	16.7837847110172	9.43501024319032	2.70090773630811	-2.60658759707622	2.68315957109978	-2.60000764984104	5.66885039961791	-0.237916356271674	2.0896914390949	819.458040334099	24.5516772849483	20.5560441670668	20.5560441670668	15.4334490791555	11.9096938886173	11.9096938886173	10.3374770145391	10.3374770145391	8.47301587591284	8.47301587591284	6.73196637388349	6.73196637388349	-2.15	12275718.0648774	25.4725891870478	9.60846596067444	4.74528076576814	196.404851580947	18.9474518152002	6.1039663877483	0
CHEMBL2419878	C=CC(=C)CC[C@@]1(C)[C@@H](C)CC[C@]23[C@H]4O[C@H](C[C@@H]2[C@H](OC(C)=O)O4)C[C@H]13	11.5800375063188	-0.43879949819434	11.5800375063188	0.008294713718821	0.530754420620053	360.494	328.238	360.230059504	144	0	0.304446230524005	-0.435505506187289	0.435505506187289	0.304446230524005	1.34615384615385	2.11538461538462	2.80769230769231	16.7818437159241	9.42601679097314	2.72225663419571	-2.64341705824142	2.70899796427664	-2.63882518676662	5.65683066109391	-0.303840475651748	1.66371691278716	627.631787295303	18.6898699653825	16.3312992956752	16.3312992956752	12.3075514214692	10.0931973076896	10.0931973076896	9.25469427003717	9.25469427003717	8.18343084348379	8.18343084348379	6.55746978426612	6.55746978426612	-1.13	798122.611835162	18.2434380328783	6.20115531886709	2.44625138348226	156.502662540237	14.2105888614001	0	6.29002672933521
CHEMBL2419870	C=CC(=C)CC[C@@]1(C)[C@@H](C)C[C@@H](O)[C@]23C(=C[C@@H](OC(=O)C(C)CC)C[C@H]12)[C@@H](OCC)O[C@@H]3OC(C)=O	12.7983612882328	-1.00143723230033	12.7983612882328	0.148267431972789	0.251727842887111	504.664	460.312	504.308703748	202	0	0.308727466696954	-0.457897289006652	0.457897289006652	0.308727466696954	1.30555555555556	2	2.58333333333333	16.7760842089582	9.44638648303262	2.70542397597079	-2.60228973395324	2.66919674548847	-2.62752819088367	5.71983154647495	-0.256121862763057	2.16124082784048	894.053566946513	26.8361343353245	22.7497100104822	22.7497100104822	16.9470157401377	13.3023554672493	13.3023554672493	11.0133941517096	11.0133941517096	8.99800643864721	8.99800643864721	6.4846368342249	6.4846368342249	-1.96	57687644.5917609	28.6088278284949	11.196136974378	4.94130964283958	215.442786544105	24.0539792100409	6.1039663877483	6.29002672933521
CHEMBL475676	C=CC(=C)CC[C@@]1(C)[C@@H](C)C[C@@H](O)[C@]23C(=C[C@@H](OC(=O)C(C)CC)C[C@H]12)[C@H](OC(=O)CCC)O[C@@H]3OC(C)=O	12.8814804427408	-1.16995630196523	12.8814804427408	0.074700948535725	0.158937651122376	546.701	500.333	546.319268432	218	0	0.308727472460009	-0.457896487100572	0.457896487100572	0.308727472460009	1.20512820512821	1.8974358974359	2.48717948717949	16.7840750759877	9.44637805401544	2.71040372221397	-2.60131888584921	2.66974368333787	-2.62764604785976	5.72251380835295	-0.254599140389923	2.18160669504669	1000.54795912562	29.1205913857006	24.3650650821326	24.3650650821326	18.340862590255	14.2754820137116	14.2754820137116	11.797911948574	11.797911948574	9.37257314543231	9.37257314543231	6.6778956553004	6.6778956553004	-2.45	218843196.423131	31.0826348619964	12.3788958687787	5.87206019441625	232.334192872942	19.3171162562409	6.1039663877483	0
CHEMBL518074	C=CC(=C)CC[C@@]1(C)[C@@H](C)C[C@@H](O)[C@]23C(=C[C@@H](OC(=O)C(C)CC)C[C@H]12)[C@H](OC(C)=O)O[C@@H]3OC(C)=O	12.796303675064	-1.17602111678005	12.796303675064	0.075704417569497	0.203957532806584	518.647	476.311	518.287968304	206	0	0.308727472460009	-0.457896487100584	0.457896487100584	0.308727472460009	1.21621621621622	1.86486486486487	2.43243243243243	16.7838804225694	9.44638282772615	2.70998972936742	-2.6012971942482	2.66942036440723	-2.62761932672857	5.72099911823357	-0.254335519900867	2.18687444695523	968.953452936586	27.7063778233275	22.9508515197595	22.9508515197595	17.3028577877942	13.2148218419318	13.2148218419318	11.1674851044431	11.1674851044431	8.95296679706481	8.95296679706481	6.44619667496229	6.44619667496229	-2.45	78830657.5563037	29.1110813663422	11.1155073911728	5.27728906826227	219.604308644149	19.3171162562409	6.1039663877483	0
CHEMBL2419872	C=CC(=C)CC[C@@]1(C)[C@@H](C)C[C@@H](OC)[C@]23C(=CC(=O)C[C@H]12)[C@H](OC(=O)CCC)O[C@@H]3OC(C)=O	13.0722011999244	-1.10315135004619	13.0722011999244	0.058365011127907	0.354655437118364	474.594	436.29	474.261753556	188	0	0.307835971351134	-0.434681410656565	0.434681410656565	0.307835971351134	1.29411764705882	2	2.58823529411765	16.78434039634	9.44732722926797	2.71256622874858	-2.59914266041568	2.66889426374907	-2.62688097720099	5.92407563478197	-0.25493958426605	2.15728008056023	889.409489797388	25.2587840661348	21.0560441670668	21.0560441670668	16.0363321376147	12.1406736951524	12.1406736951524	10.1342297280883	10.1342297280883	8.23536156203254	8.23536156203254	6.2624386637627	6.2624386637627	-2.25	22806252.7406009	26.3564197530864	10.1624483651894	4.4008875739645	202.08019066316	14.2105888614001	0	5.78324494636494
CHEMBL2419871	C=CC(=C)CC[C@@]1(C)[C@@H](C)C[C@@H](OC)[C@]23C(=CC(=O)C[C@H]12)[C@H](OC(C)=O)O[C@@H]3OC(C)=O	12.9464874653565	-1.10921616486101	12.9464874653565	0.067058033089778	0.433089554171128	446.54	412.268	446.230453428	176	0	0.304692158680831	-0.43468141066593	0.43468141066593	0.304692158680831	1.28125	1.9375	2.5	16.7841467029257	9.44733201090154	2.71216231930563	-2.59912268954491	2.66857677780746	-2.62685558707017	5.92386568305308	-0.25467273376804	2.19098608781362	858.351733173524	23.8445705037617	19.6418306046937	19.6418306046937	14.9983273351539	11.0800135233726	11.0800135233726	9.5038028839574	9.5038028839574	7.81575521366503	7.81575521366503	6.03073968342458	6.03073968342458	-2.25	8187751.00379707	24.3935612871226	8.94494457210677	3.85715196251017	189.350306434367	14.2105888614001	0	5.78324494636494
CHEMBL2419875	C=CC(=C)CC[C@@]1(C)[C@@H](C)C[C@@H](OC)[C@]23C(=C[C@@H](OC(=O)C(C)CC)C[C@H]12)[C@H](OC(C)=O)O[C@H]3OC(C)=O	12.8771678725949	-1.09453963529856	12.8771678725949	0.193559145880575	0.162482932086505	532.674	488.322	532.303618368	212	0	0.308727472460026	-0.457896487090054	0.457896487090054	0.308727472460026	1.18421052631579	1.84210526315789	2.39473684210526	16.7843807316195	9.44569555404775	2.71447524585683	-2.60842420129579	2.67510563975413	-2.63192060802376	5.72103157778001	-0.257537107261099	2.22438766564889	984.737273785111	28.4134846045141	23.9118862147234	23.9118862147234	17.840862590255	13.600573503044	13.600573503044	11.3760315309944	11.3760315309944	9.20968779110528	9.20968779110528	6.70401779481755	6.70401779481755	-2.45	133682282.839822	30.0964883927511	11.7420099697992	5.344986092947	226.288562235856	18.9474518152002	6.1039663877483	0
CHEMBL2419869	C=CC(=C)CC[C@@]1(C)[C@@H](C)C[C@@H](OC)[C@]23C(=C[C@@H](OC(C)=O)C[C@H]12)[C@@H](OCC)O[C@@H]3OC(C)=O	12.1989726670436	-0.865315833123373	12.1989726670436	0.064378306878308	0.27065532914438	476.61	436.29	476.27740362	190	0	0.304470649009346	-0.458295814060224	0.458295814060224	0.304470649009346	1.23529411764706	1.91176470588235	2.47058823529412	16.7766014325272	9.4457235482023	2.70947562026622	-2.60914947667028	2.674447220831	-2.63144347828993	5.66753220627441	-0.259178918873637	2.21379281303704	847.916664625082	25.2587840661348	21.4262876550699	21.4262876550699	16.0363321376147	12.2067266529266	12.2067266529266	10.0851907475748	10.0851907475748	8.28979581838349	8.28979581838349	6.52361586581598	6.52361586581598	-1.96	22629485.4243405	26.6413869077784	10.3430111644741	4.4989120344061	203.032213792623	23.6843147690002	6.1039663877483	6.29002672933521
CHEMBL2419877	C=CC(=C)CC[C@@]1(C)[C@@H](C)C[C@@H](OC)[C@]23C(=C[C@H](OC(C)=O)C[C@H]12)[C@H](OC(C)=O)O[C@@H]3OC(C)=O	12.1963685003769	-1.0868937914672	12.1963685003769	0.184654195011339	0.215676317694637	490.593	452.289	490.256668176	194	0	0.304691969441273	-0.458295012158026	0.458295012158026	0.304691969441273	1.11428571428571	1.74285714285714	2.28571428571429	16.7843634936919	9.4457199154551	2.71397882885345	-2.60816462339658	2.67466574459499	-2.63153157826457	5.67769749868165	-0.257454074533121	2.23514946944585	922.142041147745	26.1290275541379	21.6274291643472	21.6274291643472	16.3921741852713	12.1191930276092	12.1191930276092	10.2392817003082	10.2392817003082	8.24475617680108	8.24475617680108	6.48517570655336	6.48517570655336	-2.45	30918932.4472806	27.1427356271768	10.2684015218288	4.82664543403525	207.193735892667	18.9474518152002	6.1039663877483	0
CHEMBL2419874	C=CC(=C)CC[C@@]1(C)[C@@H]2C[C@@H](O)C[C@H]3[C@@H](OC(C)=O)O[C@H](OC(C)=O)[C@@]23CC[C@H]1C	11.9361287952968	-0.814725424120266	11.9361287952968	0.060206916099773	0.513979016481628	420.546	384.258	420.251188872	168	0	0.304457567013895	-0.435462720767471	0.435462720767471	0.304457567013895	1.23333333333333	1.9	2.5	16.7835799708452	9.43531712018743	2.69616682748679	-2.60498591329205	2.68027143881767	-2.5966682857807	5.66451338963348	-0.237420979480673	2.04509367890058	716.484714319643	22.2672202345721	18.686761181639	18.686761181639	14.0396022290381	11.0239422275051	11.0239422275051	9.75985929888095	9.75985929888095	8.15875397756397	8.15875397756397	6.42011210270839	6.42011210270839	-1.66	3246613.95386933	23.0126013116997	8.46395887046381	3.84306789672773	179.1941337748	19.3171162562409	0	0
CHEMBL4556544	C=CCOc1cc(/C=C/C(=O)Nc2cc(OC)c(OC)c(OC)c2)ccc1N/C=C\C(=O)c1cc(N)c(OC)c(OC)c1	12.7592204902558	-0.372889581241288	12.7592204902558	0.247057287429068	0.092145615427796	589.645	554.365	589.24241508	226	0	0.247884408284671	-0.492758334570452	0.492758334570452	0.247884408284671	0.813953488372093	1.46511627906977	2.06976744186047	16.5318037596405	10.087839793441	2.14839835806382	-2.13815625740872	2.39731746415949	-2.08221218378184	6.05686939279362	-0.111400302531178	1.73884880654412	1506.22778111872	31.3547959043826	24.6857533855491	24.6857533855491	20.7726504658209	12.9368836178091	12.9368836178091	8.73477894801288	8.73477894801288	5.98745960775102	5.98745960775102	3.97852429165067	3.97852429165067	-5.58	2353073388.97464	31.9411410196711	15.4283676837469	8.22705939096411	250.029902677982	44.7884224079751	12.3563937977968	28.7812922795006
CHEMBL4476636	C=CCOc1cc(/C=C/C(=O)Nc2cc(OC)c(OC)c(OC)c2)ccc1N/C=C\C(=O)c1ccc(OC)c([N+](=O)[O-])c1	12.6266873127239	-0.617248286298824	12.6266873127239	0.055998504892624	0.074857987761452	589.601	558.353	589.206029572	224	0	0.311141380561643	-0.492633536230994	0.492633536230994	0.311141380561643	0.883720930232558	1.58139534883721	2.18604651162791	16.6312589567337	10.0991180086022	2.17297662182991	-2.13805025502219	2.39597784924241	-2.08219519679666	6.05026636877612	-0.385355793631926	1.73416319442246	1539.03845749907	31.3547959043826	24.041215271513	24.041215271513	20.7346456633601	12.7079245502719	12.7079245502719	8.57753481845449	8.57753481845449	5.85538957886869	5.85538957886869	3.82834684029693	3.82834684029693	-5.78	2322009954.53086	31.743739176044	15.2829827440455	8.36189130097571	247.864500359566	34.3178919770129	12.3563937977968	23.0317804462167
CHEMBL3422778	C=CCOc1ccc(-c2nc3ccccc3c3c2[nH]c2ccccc23)cc1	5.60548814260935	0.499835660338005	5.60548814260935	0.499835660338005	0.397621769830507	350.421	332.277	350.141913196	130	0	0.119322243262809	-0.489557077350348	0.489557077350348	0.119322243262809	0.888888888888889	1.62962962962963	2.44444444444444	16.4763473881677	10.0296085891859	2.14568378005152	-2.08304083186984	2.36614653064725	-1.92792924536143	6.21729227494991	0.363078453398419	1.79201127675222	1282.78664218762	18.2169677028779	14.7752289478021	14.7752289478021	13.3476678905501	8.9825771996796	8.9825771996796	6.52219980059077	6.52219980059077	4.84412233026993	4.84412233026993	3.63127668414437	3.63127668414437	-3.59	3751661.78016057	15.6482961131392	6.29067850192542	2.55805686496794	156.48106786324	9.72084147474726	12.3563937977968	0
CHEMBL4758025	C=CCOc1ccc(/C=C/C(=O)c2ccccc2C)cc1OC	12.247758365322	-0.01939746989756	12.247758365322	0.01939746989756	0.430075468400953	308.377	288.217	308.1412445	118	0	0.185617242525478	-0.492846710142926	0.492846710142926	0.185617242525478	1.17391304347826	1.95652173913043	2.65217391304348	16.5135074517673	10.0377163214821	2.06130708248281	-2.09304577929919	2.28213076726969	-1.97457801978098	6.07268481897899	0.104239219546453	2.17571078102198	729.416687006461	16.6564897705629	13.4124611256609	13.4124611256609	11.151397005391	7.35186018510737	7.35186018510737	5.0224814073684	5.0224814073684	3.38205447539589	3.38205447539589	2.16684774525135	2.16684774525135	-2.81	161109.46341725	16.5586282073182	7.99006332139598	4.3296178148837	136.417440735423	9.4737259076001	6.60688196451292	17.2822686129328
CHEMBL2043190	C=CCOc1ccc2c(=O)c(-c3ccc(OC)c(N(CCCl)CCCl)c3)coc2c1	13.1372203325775	-0.12141270191204	13.1372203325775	0.12141270191204	0.310605282431769	448.346	425.162	447.100413576	158	0	0.199994243769647	-0.494585485197846	0.494585485197846	0.199994243769647	1.13333333333333	1.9	2.56666666666667	35.4967543784368	10.0370607360834	2.15844837835868	-2.25109011164023	2.33151832568369	-2.27647145354154	6.18336488825885	0.362830597012562	2.0585364811666	1074.47643264887	21.5098609216914	16.6975785440102	18.2094364360471	14.6212534604299	9.47094653893813	10.5399915065878	6.48778730173727	7.24371624775573	4.65333407196399	4.9913957738554	3.21422808989083	3.62230466270341	-2.63	6058079.44000738	22.0641481009264	10.4143834830027	4.74171509523499	184.959891247318	18.7907865755039	29.952088768362	5.42879039190054
CHEMBL4760837	C=CCOc1cccc(/C=C/C(=O)Nc2c(/C=C\c3cc(OC)c(OC)c(OC)c3)ccc(OC)c2O)c1	12.7932158109301	-0.436664847081062	12.7932158109301	0.193412522453065	0.135399769727659	517.578	486.33	517.210052332	198	0	0.248000879868974	-0.502804552164519	0.502804552164519	0.248000879868974	0.868421052631579	1.57894736842105	2.21052631578947	16.5306752376439	10.0753917343102	2.15039849907576	-2.136984711418	2.40034805578363	-2.09246770328987	6.04382353382392	-0.111416003499492	1.88263827213082	1319.4182898264	27.4929885848168	21.8164704001214	21.8164704001214	18.4301152107198	11.6446350975136	11.6446350975136	7.86741682619214	7.86741682619214	5.43675099760101	5.43675099760101	3.60615458496377	3.60615458496377	-4.85	250654489.136218	27.7328708097181	13.4556442473277	6.88080677897732	221.929431991214	34.1076307678473	12.3563937977968	22.9980473331356
CHEMBL3604572	C=CCSC(=S)NCc1cc2c([nH]c3ccccc32)c(-c2cc(OC)c(OC)c(OC)c2)n1	5.57533083962956	0.509769463340892	5.57533083962956	0.509769463340892	0.248046580034749	479.627	454.427	479.13373366	170	0	0.202801069647977	-0.492690997281488	0.492690997281488	0.202801069647977	1.09090909090909	1.81818181818182	2.48484848484848	32.1811256083133	10.0507563291962	2.18654761774001	-2.14910252029467	2.42344380464402	-2.1837046680109	8.22560371157886	0.324409002893759	1.87687584924729	1308.47416166375	23.3716682412572	18.7285775448959	20.3615707067514	16.0875799556187	10.3142587665188	11.7081056166361	7.21004944833753	8.90697287339621	5.23369384970169	6.54047999944712	3.7643572468864	4.48410687730677	-3.23	38963149.6813278	22.9459305966283	10.1427771032428	4.62459655999578	201.88295681868	24.5113559863537	4.32053408555897	11.4990236665678
CHEMBL3604578	C=CCSC(=S)NCc1cc2c([nH]c3ccccc32)c(-c2ccc(C(F)(F)F)cc2)n1	12.9928454391768	-4.38198474138806	12.9928454391768	0.408787477954145	0.258583592117069	457.546	439.402	457.089424236	158	0	0.415910234720888	-0.365319261543209	0.415910234720888	0.365319261543209	1.12903225806452	1.87096774193548	2.58064516129032	32.1811254771087	10.0458661738162	2.29758289161394	-2.10887729554018	2.34628643290476	-2.18368489670174	8.22560099605833	-0.13712265446523	1.78590298281066	1261.02789294718	22.0098609216914	16.2924266309113	17.9254197927667	14.8635232085956	9.46075483561192	10.8546016857293	6.87114372956352	8.56806715462219	4.78119327875235	6.08797942849778	3.36363113338033	4.0833807638007	-2.84	11710586.3550026	21.3942607042042	8.72315610835944	4.59638168720627	186.309043110144	10.3007671249535	4.32053408555897	0
CHEMBL3604581	C=CCSC(=S)NCc1cc2c([nH]c3ccccc32)c(-c2ccc(F)cc2)n1	13.4125000218403	-0.264764635374338	13.4125000218403	0.264764635374338	0.323229521145814	407.539	389.395	407.092617796	140	0	0.133896523752818	-0.365319261543209	0.365319261543209	0.133896523752818	1.17857142857143	1.96428571428571	2.75	32.1811250276233	10.0644256594956	2.13459990530577	-2.09600409063884	2.32306760929821	-2.18355105897584	8.22559814855862	0.627786095415084	1.79660956828464	1165.81138352488	19.5098609216914	15.0364976848928	16.6694908467483	13.6521983431904	8.83279036260269	10.22663721272	6.30292741616206	7.99985084122074	4.41318793440144	5.71997408414687	3.15430964237726	3.87405927279763	-2.7	3701086.30438608	18.6534942376606	8.12284233016643	3.78891955436236	171.613030189895	10.3007671249535	10.1377549266049	0
CHEMBL3604575	C=CCSC(=S)NCc1cc2c([nH]c3ccccc32)c(-c2ccc(OC)cc2)n1	5.38502806897801	0.571009700176367	5.38502806897801	0.571009700176367	0.310751319051101	419.575	398.407	419.112604292	146	0	0.133896523752818	-0.4967678028489	0.4967678028489	0.133896523752818	1.20689655172414	2	2.75862068965517	32.1811251087598	10.0629448589488	2.13542124980866	-2.10017690355806	2.32874791402263	-2.18353607870843	8.22559939653453	0.414618516136913	1.78562641283179	1182.15085380757	20.2169677028779	16.0667815023475	17.6997746642029	14.1902031456512	9.25618056179387	10.6500274119112	6.52453593155352	8.22145935661219	4.65898480061517	5.9657709503606	3.29543970877432	4.01518933919469	-2.83	6417219.52300326	19.4848602596649	8.67510584589487	4.13427059661966	178.925982130873	15.0376300787536	10.0700459188429	0
CHEMBL3604584	C=CCSC(=S)NCc1cc2c3ccccc3n(C)c2c(-c2cc(OC)c(OC)c(OC)c2)n1	5.60897242126222	0.513454270597128	5.60897242126222	0.513454270597128	0.249079230670119	493.654	466.438	493.149383724	176	0	0.202801069655625	-0.492690997277665	0.492690997277665	0.202801069655625	1.08823529411765	1.79411764705882	2.44117647058824	32.181125719706	10.0496486601185	2.20028857711075	-2.15557398185988	2.42865534683449	-2.18446160390295	8.225604793626	0.324407856702626	1.92896581161692	1355.98188384014	24.2419117292603	19.6757911403959	21.3087843022513	16.5151003105473	10.7086859575187	12.1025328076361	7.58923851691362	9.28616194197229	5.62105707066863	6.92784322041406	4.10853875423797	4.82828838465835	-3.23	56629015.3959559	23.9123932507252	10.3598399794258	4.42989293691396	208.457870419672	24.0944771131978	4.32053408555897	11.4990236665678
CHEMBL3604590	C=CCSC(=S)NCc1cc2c3ccccc3n(C)c2c(-c2ccc(C(F)(F)F)cc2)n1	13.059018278683	-4.38343150064732	13.059018278683	0.412472285210381	0.258932840659241	471.573	451.413	471.1050743	164	0	0.415910234720902	-0.365319261534833	0.415910234720902	0.365319261534833	1.15625	1.875	2.5625	32.1811255884865	10.0448220491254	2.29849567192898	-2.12047432718068	2.36063230639131	-2.18443955017247	8.22560207633799	-0.137122887151649	1.8388839553231	1308.31157294982	22.8801044096945	17.2396402264112	18.8726333882667	15.2910435635242	9.85518202661183	11.2490288767292	7.25033279813961	8.94725622319828	5.16855649971929	6.47534264946472	3.7078126407319	4.42756227115227	-2.84	17031713.519499	22.3573713521943	8.956106003245	4.37767073993807	192.883956711136	9.88388825179769	4.32053408555897	0
CHEMBL3604593	C=CCSC(=S)NCc1cc2c3ccccc3n(C)c2c(-c2ccc(F)cc2)n1	13.4943865959144	-0.259768887075018	13.4943865959144	0.259768887075018	0.324501343010238	421.566	401.406	421.10826786	146	0	0.133896523752832	-0.365319261534833	0.365319261534833	0.133896523752832	1.20689655172414	1.96551724137931	2.72413793103448	32.1811251389508	10.0633379712267	2.15969645064448	-2.10924022404634	2.34390549992033	-2.18429213486021	8.22559922707885	0.627783385282661	1.85133409729359	1212.48390503409	20.3801044096945	15.9837112803928	17.6167044422482	14.079718698119	9.22721755360261	10.62106440372	6.68211648473815	8.37903990979682	4.80055115536838	6.10733730511381	3.49849114972883	4.2182407801492	-2.7	5382475.19004252	19.6092755885334	8.3493435943866	3.90591669534109	178.187943790887	9.88388825179769	10.1377549266049	0
CHEMBL3604587	C=CCSC(=S)NCc1cc2c3ccccc3n(C)c2c(-c2ccc(OC)cc2)n1	5.40786757515085	0.574694507432603	5.40786757515085	0.574694507432603	0.312095420052233	433.602	410.418	433.128254356	152	0	0.133896523752832	-0.496767802848887	0.496767802848887	0.133896523752832	1.2	1.96666666666667	2.7	32.1811252200964	10.0618531921422	2.16034365434371	-2.11316501152063	2.34844105350313	-2.18427554493497	8.22560047583146	0.414618324746046	1.83999699053541	1228.90091792939	21.087211190881	17.0139950978474	18.6469882597029	14.6177235005798	9.65060775279379	11.0444546029111	6.90372500012961	8.60064842518828	5.04634802158211	6.35313417132754	3.63962121612589	4.35937084654626	-2.83	9330975.8975042	20.4430863632214	8.89623110501125	3.92970143426014	185.500895731865	14.6207512055977	10.0700459188429	0
CHEMBL3116069	C=CCn1c(C)nc2cc(Nc3nc(Nc4ccc5nc(C)n(CC=C)c5c4)c4ccccc4n3)ccc21	4.85694798752834	0.501312774076573	4.85694798752834	0.501312774076573	0.223478226830701	500.61	472.386	500.243692896	188	0	0.229271915149751	-0.339482881882322	0.339482881882322	0.229271915149751	0.68421052631579	1.36842105263158	2.15789473684211	15.1519515591201	10.1880648394992	2.12386610620064	-2.12527336560136	2.29050671641989	-2.02669896238468	5.92866338331087	0.807492808138342	1.3691921427157	1842.72575596336	26.2250393923857	21.4399119280215	21.4399119280215	18.5335397385517	12.5021482795037	12.5021482795037	9.18655145904544	9.18655145904544	6.62364082329259	6.62364082329259	4.86162676847494	4.86162676847494	-4.98	693624112.474055	23.4204642203597	9.47655502367621	4.15550337518264	219.947496083856	19.7677765035954	17.4666717738349	0
CHEMBL3116070	C=CCn1c(C)nc2ccc(Nc3nc(Nc4ccc(F)cc4)nc4ccccc34)cc21	13.2488453352667	-0.292907809757141	13.2488453352667	0.292907809757141	0.322448680811907	424.483	403.315	424.181172892	158	0	0.229270719822116	-0.339482881882376	0.339482881882376	0.229270719822116	0.90625	1.6875	2.5	19.1421454517807	10.1887463908615	2.1102525611001	-2.12343017575811	2.28130908847885	-2.02506667969332	5.92553726061015	0.627817189147134	1.54703386173454	1438.85991225328	22.0787750224437	17.5092356476577	17.5092356476577	15.6016880859736	10.2473123113971	10.2473123113971	7.43165348019543	7.43165348019543	5.21709658061005	5.21709658061005	3.70730726206591	3.70730726206591	-4.26	30139029.3738108	19.68862638268	8.10963059516414	3.75891532766841	184.022421641089	15.200676855804	17.4594881168808	0
CHEMBL3116068	C=CCn1c(C)nc2ccc(Nc3nc(Nc4ccc5nc(C)n(CC=C)c5c4)c4ccccc4n3)cc21	4.86899581128748	0.50525890345425	4.86899581128748	0.50525890345425	0.223478226830701	500.61	472.386	500.243692896	188	0	0.229271906214074	-0.339482881882322	0.339482881882322	0.229271906214074	0.68421052631579	1.26315789473684	1.86842105263158	15.1526579515762	10.1880221535585	2.12451251321189	-2.12686867327448	2.29098316284928	-2.02948229173646	5.92870081561208	0.807543787557642	1.38491796332742	1842.72575596336	26.2250393923857	21.4399119280215	21.4399119280215	18.5335397385517	12.5021482795037	12.5021482795037	9.18655145904544	9.18655145904544	6.62364082329259	6.62364082329259	4.85456568726423	4.85456568726423	-4.98	696842467.236427	23.4204642203597	9.47655502367621	4.15550337518264	219.947496083856	19.7677765035954	17.4666717738349	0
CHEMBL4542789	C=CCn1c2c3cc(OC)c(O)cc3ccc2c2c(=O)oc3cc(O)c(OC)cc3c21	13.0199379304191	-0.509284795708407	13.0199379304191	0.033247273376242	0.326059600524703	417.417	398.265	417.121237328	156	0	0.345909823069636	-0.504239705046404	0.504239705046404	0.345909823069636	0.967741935483871	1.64516129032258	2.32258064516129	16.4775988391891	10.0488017455057	2.21395888546627	-2.10676417555343	2.41011915144022	-2.01643519208448	6.21838053992951	0.37334759482442	2.09582462141485	1591.71213140338	21.8610783617068	16.9302993950558	16.9302993950558	14.9770955080865	9.58435352431333	9.58435352431333	7.23954586246097	7.23954586246097	5.59143760765506	5.59143760765506	4.28647465360941	4.28647465360941	-4.13	15046543.6960585	18.8706676062685	6.69982287355373	2.56071413404082	175.494197581305	28.6710312821262	5.58302014164224	22.9980473331356
CHEMBL1087022	C=Cc1nc(-c2c[nH]c3ccccc23)co1	5.24345828609221	0.541926965230537	5.24345828609221	0.541926965230537	0.703249228494783	210.236	200.156	210.07931294	78	0	0.218006451768171	-0.444426994896499	0.444426994896499	0.218006451768171	1.3125	2.1875	3	16.3415476118248	10.1290245116552	2.08578136911074	-1.91290315151559	2.27222590818423	-1.74911163833865	5.93864378573177	0.546712244029794	2.21486838889917	648.55859735467	10.9578191578136	8.60402055147775	8.60402055147775	7.88134139536132	5.02733909916015	5.02733909916015	3.52304193470962	3.52304193470962	2.56176522652165	2.56176522652165	1.7885117272389	1.7885117272389	-2.29	11383.2328608221	8.97379586076569	3.37928695839662	1.25537867912912	92.4335807199428	9.40112945800056	11.9570909904875	0
CHEMBL3409626	CC#CC(=O)N1Cc2ccccc2[C@@H](OCc2ccccc2)[C@@H]1CO	12.3826565607112	-0.451886810279668	12.3826565607112	0.175669721592341	0.87417444994849	335.403	314.235	335.152143532	128	0	0.298685022574224	-0.394114163548431	0.394114163548431	0.298685022574224	1.2	1.92	2.64	16.4893625352414	9.90789081557086	2.36990349202041	-2.40129468011655	2.34481796694575	-2.48602560171215	5.93478380725252	-0.136273937675407	1.90695111855434	791.533615424275	17.6480536021256	14.1830970765732	14.1830970765732	12.240713402868	8.31816017104422	8.31816017104422	5.97399286755005	5.97399286755005	4.40434518049152	4.40434518049152	3.1837684771457	3.1837684771457	-2.61	624018.548034823	17.220750004917	7.97650052323449	3.73695318903468	147.595505345411	14.7433000794912	6.1039663877483	0
CHEMBL3360004	CC#CC(=O)O[C@H]1c2cc3c(cc2[C@@H](c2cc(OC)c(OC)c(OC)c2)[C@H]2C(=O)OC[C@H]12)OCO3	13.091095521542	-0.747602355757118	13.091095521542	0.077121348335273	0.363326018235819	480.469	456.277	480.142032348	182	0	0.384456927467954	-0.492704261199005	0.492704261199005	0.384456927467954	0.942857142857143	1.6	2.2	16.6972110625853	9.65800627328234	2.5371305861706	-2.37998343151414	2.56061529276989	-2.36135532235129	5.884930483623	-0.147543758116283	1.72943088006092	1230.43949027361	24.689505486453	19.7072503300649	19.7072503300649	16.9982635581416	11.0359397482606	11.0359397482606	8.29131772890059	8.29131772890059	6.62652242248175	6.62652242248175	5.19080751125072	5.19080751125072	-4.06	127222525.036969	22.7184187399185	8.9470728936066	3.65743243259315	201.697279665021	33.1580406766003	6.1039663877483	22.9980473331356
CHEMBL452722	CC(=O)/C=C(O)/C=C/c1ccc(O)c(O)c1	10.6209300166858	-0.253978384563702	10.6209300166858	0.166606670445956	0.315434852822692	220.224	208.128	220.073558864	84	0	0.157489523846791	-0.507832675102331	0.507832675102331	0.157489523846791	1.25	1.9375	2.5	16.3030736824067	10.1531325029749	1.97568968652352	-1.97822927391219	2.24901370966342	-1.84370180465904	5.877274786324	-0.112303811618936	2.84347601375937	458.086606624091	12.1293920330674	8.71399069210149	8.71399069210149	7.48607100299237	4.60101228190704	4.60101228190704	3.26133858979176	3.26133858979176	1.79716056195016	1.79716056195016	1.08210484393467	1.08210484393467	-2.23	2889.65323949811	11.8426216412491	5.02128969163491	3.49296738747493	92.7860730981399	15.3195821845221	5.75916487165618	17.2822686129328
CHEMBL367881	CC(=O)C1=C(O)C=C2Oc3c(C(C)=O)c(O)c(C)c(O)c3[C@@]2(C)C1=O	12.9548667800454	-1.58798611111111	12.9548667800454	0.004166666666666	0.554809714679097	344.319	328.191	344.089602852	130	0	0.187804144441929	-0.507052774885649	0.507052774885649	0.187804144441929	1.08	1.68	2.2	16.4937480182294	9.70552344390292	2.55190899824177	-2.27506351375375	2.5706517132532	-2.38423222157141	6.2546616985103	-0.12326087582358	2.41873560906275	948.906646860237	18.8424167926486	14.051984217545	14.051984217545	11.5285043216799	7.51879138859922	7.51879138859922	6.33872514273009	6.33872514273009	4.75222327754175	4.75222327754175	3.35711816741816	3.35711816741816	-3.09	280304.899188625	16.7568079010216	4.95264949901355	1.88928605988966	142.400652907056	20.0564451383222	45.3184117343271	17.3497348390948
CHEMBL3402165	CC(=O)CC(=O)/C=C/c1ccc(O)cc1	11.1367050894432	-0.212430555555555	11.1367050894432	0.060928996598639	0.602081899901533	204.225	192.129	204.078644244	78	0	0.162551477330648	-0.50796625077981	0.50796625077981	0.162551477330648	1.26666666666667	1.86666666666667	2.4	16.2546886993718	10.1324471252723	1.995531689591	-1.93310365857848	2.10256582837361	-1.99380348865272	6.04918416062135	-0.122838488087004	2.61155499169476	387.833188217996	11.2591485450643	8.43491857275199	8.43491857275199	7.07538740046941	4.57101267696927	4.57101267696927	3.26997019756017	3.26997019756017	1.77794040457123	1.77794040457123	1.07889012748249	1.07889012748249	-1.9	1959.21224373008	11.1763358778626	5.09846106494306	4.22119968537328	88.0487307259759	5.10652739484071	11.5327567796488	5.78324494636494
CHEMBL4788332	CC(=O)N1CCN(CC(O)COc2ccc(/C=C(\C#N)c3ccc(Cl)c(Cl)c3)cc2)CC1	11.3935329367225	-0.62657853727541	11.3935329367225	0.08859071278249	0.485811674445609	474.388	449.188	473.12729702	168	0	0.219032085854951	-0.49084854213668	0.49084854213668	0.219032085854951	1.15625	1.84375	2.4375	35.4982628673281	10.0386015156223	2.20251476388366	-2.34577963142437	2.26991827731422	-2.49948945516966	6.41653904434727	-0.130253255455037	1.51757951025992	1010.13977152159	23.087211190881	17.8000730187719	19.3119309108088	15.3505756459481	10.3146871402751	11.0706160862935	7.63924176770386	8.45364202118507	5.27111267905401	6.01014195779203	3.45927298492058	3.75736416654319	-2.56	12890990.4603861	24.0897290367694	11.3479698421904	6.71698084370182	197.760449069992	14.7433000794912	18.4603601855451	0
CHEMBL1829884	CC(=O)N1CCN(c2nc(Nc3ccc(C#N)c(C(F)(F)F)c3)nc(Oc3ccnc4ccccc34)n2)CC1	13.5037658298574	-4.72214875535982	13.5037658298574	0.02794896892029	0.394159863819729	534.502	513.334	534.173956572	198	0	0.41726109518791	-0.423350640141373	0.423350640141373	0.41726109518791	1.05128205128205	1.82051282051282	2.53846153846154	19.413197046278	10.0749807907135	2.33683117793759	-2.33753819110377	2.34360212162229	-2.48222507182386	5.84422989995448	-0.137365909093418	1.50968030301649	1574.75997482427	27.5703388540064	20.6054647159079	20.6054647159079	18.7068598014961	11.8758896853543	11.8758896853543	8.65793018484366	8.65793018484366	6.12277497582644	6.12277497582644	4.15027397533043	4.15027397533043	-4.99	557934151.044532	25.6508606522287	10.4067420665958	5.64170957732677	220.253336492603	19.8534710195073	5.74951183328391	0
CHEMBL3343647	CC(=O)N[C@@H]1[C@H]2OC(C)(C)O[C@H]2[C@@H]([C@H]2COC(C)(C)O2)O[P@@]1(=O)c1ccccc1	14.3148015873016	-3.57912320483749	14.3148015873016	0.282012392920131	0.741949768847726	425.418	397.194	425.160338866	160	0	0.256438770878698	-0.347706184287746	0.347706184287746	0.256438770878698	1	1.6551724137931	2.24137931034483	31.1779631598835	10.0265536793644	2.62492114238396	-2.43363907255785	2.59727513290094	-2.58944245169886	7.67381794246096	-0.173565093167047	1.77529175784432	827.378435514945	21.0267332585659	17.2855611018298	18.1799882928297	13.5073857080433	9.78999932241876	11.4839074407533	8.57986324384475	11.0574763020371	5.30716179344815	8.03707709615524	4.20461399047542	6.95285034759687	-1.28	2865504.32741714	20.971220703125	7.15016629246063	3.89813045756867	170.178479849869	28.7879875809183	30.1987947846831	11.5742223051412
CHEMBL461620	CC(=O)Nc1ccc(-c2ccc(/C=C/C(=O)O)cc2Cl)cc1C12CC3CC(CC(C3)C1)C2	11.9677972140581	-0.987061376718109	11.9677972140581	0.045063590637935	0.509614046993794	449.978	421.754	449.175771436	166	0	0.327821191514164	-0.478073604448005	0.478073604448005	0.327821191514164	1.03125	1.6875	2.25	35.4956922222817	9.4754473603669	2.51898944034276	-2.57096221186038	2.61520602208709	-2.48404372947297	6.33091522556536	-0.130914418066792	1.55959560163919	1084.5954884838	22.4574546788841	18.2351682976421	18.9910972436605	15.3093007520639	11.4424834566212	11.8204479296304	10.0502893702708	10.4574894970114	7.66236386856746	7.97507287705576	6.9263740109102	7.22446519253281	-2.59	17340010.4691326	21.2659378678963	8.07595884408257	3.96827489195626	193.225938911511	10.423315998847	0	0
CHEMBL462101	CC(=O)Nc1ccc(C2N[C@H](C(=O)Nc3ccc4c(c3)Cc3ccccc3-4)CS2)cc1	12.8510013182398	-0.254191730704627	12.8510013182398	0.013585546247884	0.444860729524437	429.545	406.361	429.151097976	156	0	0.241907599482478	-0.326338727732235	0.326338727732235	0.241907599482478	0.903225806451613	1.64516129032258	2.45161290322581	32.1666487407437	10.0559523190737	2.30488526412226	-2.14701322608324	2.37788158791281	-2.37889524347753	7.99358369418541	-0.117280095655495	1.22063827947654	1159.68362904018	21.3716682412572	17.1445119332298	17.9610085141575	15.0636832835128	10.339432641432	11.3881874314126	7.93092113616488	9.06899232362258	5.69362683317629	6.96099188003669	4.21198821551612	5.45456455638553	-3.09	21275550.0652852	19.8487711108913	8.20951797009118	4.0881188932831	185.18426480162	10.6335772080127	0	0
CHEMBL4786561	CC(=O)Nc1ccc2c(c1)CN1C(=S)N(c3cnc(C#N)c(C(F)(F)F)c3)C(=O)C1C2	13.3319632712935	-4.80371132371712	13.3319632712935	0.060381760728983	0.715354514918129	445.426	431.314	445.082030348	158	0	0.418782957854367	-0.33173877652672	0.418782957854367	0.33173877652672	1.32258064516129	2.06451612903226	2.70967741935484	32.092048424358	9.93926669307166	2.46090551930535	-2.30242996879664	2.37046567526054	-2.3952507785858	7.80210795825116	-0.137673378770168	1.67923738337782	1174.3808848398	22.499271042141	16.02580784993	16.8423044308577	14.5955740161645	9.11167495896292	9.51992324942678	7.16796751745974	7.53311588912985	5.14200409381794	5.55908697986552	3.77765918063376	4.16483081262343	-3.52	7598200.29837519	20.740669188005	7.3146172488536	3.59053187191284	179.621501890573	10.2166983348568	12.1110621419402	10.8063648795732
CHEMBL1808972	CC(=O)OC[C@H]1[C@H](O)[C@@H](O)[C@@H](O)[C@@H]2NC(=O)c3c(cc4c(c3O)OCO4)[C@@H]12	12.5595177994037	-1.54512437536743	12.5595177994037	0.037802841815739	0.388694293833594	381.337	362.185	381.105981188	146	0	0.302135042409168	-0.50359645001922	0.50359645001922	0.302135042409168	1.25925925925926	2	2.7037037037037	16.6994618794671	9.6560540786045	2.53992110468915	-2.48425014244017	2.50880735032629	-2.64929154843538	6.0125880972515	-0.157811304972045	1.84716354494769	810.084085467554	19.455300967771	14.2857612810196	14.2857612810196	12.8074382080383	8.44779842577867	8.44779842577867	6.88643383357197	6.88643383357197	5.38621335153936	5.38621335153936	4.14350484066476	4.14350484066476	-2.56	1517433.21311878	17.8339769993795	6.2549476511706	2.59475349677362	152.818749998272	39.9534870447693	12.2079327754966	11.4990236665678
CHEMBL1808970	CC(=O)OC[C@H]1[C@H](O)[C@@H](O)[C@@H](O)[C@@H]2NC(=O)c3cc4c(cc3[C@@H]12)OCO4	12.4986844660704	-1.4790104297892	12.4986844660704	0.03648932333366	0.48465968837622	365.338	346.186	365.111066568	140	0	0.302135042409034	-0.465449983950808	0.465449983950808	0.302135042409034	1.19230769230769	1.88461538461538	2.57692307692308	16.6969130199764	9.65740213796031	2.53205881042901	-2.48398755184004	2.46094137943242	-2.64921232428208	5.98125417454618	-0.157789507338317	1.8008838621011	765.374924415169	18.5850574797679	13.9158979547093	13.9158979547093	12.3799178531097	8.30154189721832	8.30154189721832	6.75596636259341	6.75596636259341	5.27988162647413	5.27988162647413	4.03321105126119	4.03321105126119	-2.36	1014464.43435602	17.0738662987312	6.11462029877796	2.50702264673735	148.024516246076	34.8469596499286	12.2079327754966	11.4990236665678
CHEMBL480497	CC(=O)OC[C@]12CC[C@@H](O)C(C)(C)C1CC[C@]1(C)[C@@H]2CC=C2[C@@H]3CC(C)(C)CC[C@]3(C(=O)O)CC[C@]21C	12.8537777929627	-0.631319917180983	12.8537777929627	0.00162887377173	0.320423959710894	514.747	464.347	514.3658247	208	0	0.309742358904622	-0.480805571546669	0.480805571546669	0.309742358904622	0.945945945945946	1.62162162162162	2.27027027027027	16.5331203676276	9.33066318917229	2.70070250547342	-2.70978695066046	2.75437334541897	-2.66456127644576	5.76366840145373	-0.226772746778733	1.62538807193145	1010.64862923581	27.2338400397525	24.2840980013917	24.2840980013917	17.0574026235693	14.8119229116118	14.8119229116118	15.5600642709039	15.5600642709039	13.3089398470901	13.3089398470901	10.8038313002422	10.8038313002422	-1.36	87531421.2085065	27.2161174485608	8.32022954124353	3.57230779095328	223.35875470828	14.9499177434815	0	0
CHEMBL2333560	CC(=O)O[C@@H](C)/C=C\C(=O)N[C@@H]1C[C@H](C)[C@H](C/C=C(C)/C=C/[C@H]2O[C@H](CC(=O)O)C[C@@](O)(CCl)[C@@H]2O)O[C@@H]1C	12.3169210648179	-1.64247679912121	12.3169210648179	0.061258564350646	0.126855098593883	572.095	529.759	571.254809604	220	0	0.305483361535926	-0.481159309321152	0.481159309321152	0.305483361535926	1.20512820512821	1.8974358974359	2.51282051282051	35.495664954087	9.84073889021891	2.46784227246168	-2.42766425078386	2.32842076023895	-2.57731828257849	6.18208767582249	-0.196646558810698	1.92713314278146	951.318227279415	29.3276981668872	23.2101824076901	23.9661113537086	18.2331089076776	13.2365913385041	13.771113822329	10.6310854451942	10.8983466871066	7.06169592480369	7.52450437220384	4.84906802923206	5.11627061092177	-2.24	133655408.887355	32.9690589988509	14.9499081898384	10.3475257589994	234.573248368656	34.8469596499286	23.9129499742286	0
CHEMBL2333561	CC(=O)O[C@@H](C)/C=C\C(=O)N[C@@H]1C[C@H](C)[C@H](C/C=C(C)/C=C/[C@H]2O[C@H](CC(=O)O)C[C@@]3(CO3)[C@@H]2O)O[C@@H]1C	12.316690534493	-0.940778440980266	12.316690534493	0.013301723211987	0.16625489390171	535.634	494.306	535.278131892	212	0	0.305483370180481	-0.481159309298186	0.481159309298186	0.305483370180481	1.18421052631579	1.89473684210526	2.52631578947368	16.623424134946	9.86979123564555	2.57966907693949	-2.38724926754805	2.42994352953246	-2.50150110330645	5.87438628918903	-0.154800618306012	1.49475393570237	953.970964723687	28.0348049480737	22.7932526296448	22.7932526296448	17.8795555170843	13.2385225786685	13.2385225786685	10.7473290127349	10.7473290127349	7.32594170395993	7.32594170395993	5.08150425816362	5.08150425816362	-2.53	191772359.497455	30.0176278540847	13.0148137532668	8.48994641540192	223.583462465556	34.4772952088879	23.9129499742286	0
CHEMBL494107	CC(=O)O[C@@H](C)/C=C\C(=O)N[C@@H]1C[C@H](C)[C@H](C/C=C(C)/C=C/[C@H]2O[C@](C)(O)C[C@@]3(CO3)[C@@H]2O)O[C@@H]1C	12.2974731695105	-1.34108019418294	12.2974731695105	0.010574496901607	0.197744594084664	507.624	466.296	507.283217272	202	0	0.302707893336875	-0.458604138582641	0.458604138582641	0.302707893336875	1.25	1.94444444444444	2.58333333333333	16.6644303620717	9.86902396503871	2.60783082239495	-2.40014651551016	2.45201042034586	-2.54414051958996	5.87431178407442	-0.272263471175559	1.48720160620215	890.204537701202	26.6729976285079	22.1005472888048	22.1005472888048	16.7989685980361	12.6863237373452	12.6863237373452	10.6569016499245	10.6569016499245	7.01807764702827	7.01807764702827	4.95277509260951	4.95277509260951	-2.04	65280658.9974112	28.5300623978441	11.5626362223122	7.72821571631774	213.056998251116	34.4772952088879	23.9129499742286	5.7871111525706
CHEMBL112415	CC(=O)O[C@@H](CC=C(C)C)C1=CC(=O)c2c(O)ccc(O)c2C1=O	12.6993565759637	-0.940973167044596	12.6993565759637	0.026759259259259	0.49993031185328	330.336	312.192	330.110338296	126	0	0.302752410421505	-0.507154592542691	0.507154592542691	0.302752410421505	1.125	1.70833333333333	2.25	16.5426369806813	9.84724942510573	2.34840391817508	-2.22678791112576	2.35847127525134	-2.28124074322069	6.26566822739529	-0.143822987227787	2.51470351639405	780.94387871256	18.0161433790155	13.62127847999	13.62127847999	11.2181218105612	7.38129315865314	7.38129315865314	5.76211981023562	5.76211981023562	3.57887830304224	3.57887830304224	2.50404350376045	2.50404350376045	-2.89	145806.619554485	17.4636447935889	6.69907875152528	3.37241911299072	138.612250308389	14.9499177434815	17.6029900543161	11.5664898927299
CHEMBL259332	CC(=O)O[C@@H]1C#C/C=C\C#CC[C@H]2C(=O)N(C(=O)OC(C)(C)C)[C@H]12	12.3684731670446	-0.914566326530613	12.3684731670446	0.256530376039305	0.41539564968965	329.352	310.2	329.126322708	126	0	0.417008941700798	-0.44704024900257	0.44704024900257	0.417008941700798	1.25	1.91666666666667	2.54166666666667	16.5759153256671	9.8115975434326	2.55500979981702	-2.46074291078155	2.34187582893618	-2.67668391848467	5.99742171707421	-0.167019173919181	2.32612839929194	707.652051987574	17.9054129150063	14.082313174954	14.082313174954	11.2041959196711	7.58236183647061	7.58236183647061	6.46294773321658	6.46294773321658	3.35796504770753	3.35796504770753	2.45144569084681	2.45144569084681	-2.73	111969.239531755	17.6211623785243	6.80004170502855	3.96639123894837	140.711942846396	9.4737259076001	11.6428916401316	6.1039663877483
CHEMBL1641650	CC(=O)O[C@@H]1C=C[C@H](OCCCOc2cc(O)c3c(=O)c(-c4ccc(O)cc4)coc3c2)O[C@H]1C	12.9096412080107	-0.542987126750824	12.9096412080107	0.049693880696091	0.279417632873448	482.485	456.277	482.157682412	184	0	0.302814078592749	-0.507966244667516	0.507966244667516	0.302814078592749	1.08571428571429	1.85714285714286	2.57142857142857	16.6920978325721	10.0493002990786	2.25642437017175	-2.28834345314751	2.30476932741568	-2.36547373879103	5.87623605305631	-0.180867106944962	1.33114103971454	1276.46235202288	24.9490185104468	19.3016887980821	19.3016887980821	16.8125708434873	11.1491223733698	11.1491223733698	8.08225696510564	8.08225696510564	5.41953262048389	5.41953262048389	3.69247656760895	3.69247656760895	-3.82	62958961.7751859	24.3091887063325	10.624604238259	5.81837605767745	200.659600376461	33.577657541935	40.5849092393461	6.29002672933521
CHEMBL3092653	CC(=O)O[C@H]1[C@@H]2OC(=O)[C@@H]3c4ccoc4C[C@@H]([C@H]32)[C@@]2(C)[C@@H](O)CCC(C)(C)[C@]12O	12.9519014550265	-1.57496409674981	12.9519014550265	0.255571145124717	0.689136278902977	404.459	376.235	404.183503236	158	0	0.313913802061226	-0.469028635925225	0.469028635925225	0.313913802061226	1.31034482758621	2.03448275862069	2.72413793103448	16.6026820741128	9.39153073669267	2.78074013901859	-2.68120859729505	2.68715077971146	-2.78824517088591	5.82149625594152	-0.330120772016872	1.77022846648964	887.476900956982	20.9303569413886	17.1757911403959	17.1757911403959	13.5365478186443	10.3818540311932	10.3818540311932	10.083722573838	10.083722573838	8.61665889115463	8.61665889115463	7.19452637333693	7.19452637333693	-1.86	3921690.91119293	19.1242227427958	5.63637171835828	2.05291222020793	168.909967992089	24.1039316343349	17.4652646176064	6.1039663877483
CHEMBL3218667	CC(=O)Oc1ccc(/C=C(\C#N)c2ccc(Cl)c(Cl)c2)cc1	10.866094162728	-0.37795175148766	10.866094162728	0.37795175148766	0.344542874250847	332.186	321.098	331.016683952	110	0	0.307523943010978	-0.426733187352235	0.426733187352235	0.307523943010978	1.13636363636364	1.81818181818182	2.36363636363636	35.498261795544	10.0386806950011	2.04997394071911	-2.03462905262223	2.26881585675167	-2.00277784103802	6.41650512141375	-0.131398838384696	2.30269460012037	774.236214103295	16.1125196961929	11.6384412759631	13.1502991680001	10.4904023006419	6.35069505240313	7.10662399842159	4.46138335413686	5.27578360761807	2.80374051968223	3.54276979842025	1.80854675453411	2.10663793615672	-2.28	78991.1235651505	16.0967832918412	7.12630504108441	4.10938499437236	137.897784330142	4.73686295380005	5.74951183328391	0
CHEMBL189963	CC(=O)c1c(C)c2cnc(Nc3ccc(N4CCNCC4)cn3)nc2n(C2CCCC2)c1=O	13.3294984698581	-0.247639587704037	13.3294984698581	0.053602890074266	0.575410887441828	447.543	418.311	447.238273168	172	0	0.263110189260248	-0.367740192380875	0.367740192380875	0.263110189260248	1.12121212121212	1.87878787878788	2.54545454545455	16.1486403617382	10.0341904505356	2.25476390832749	-2.2865439690414	2.31669122652981	-2.43069311311161	5.99019404135274	0.101043437257909	1.50775854675195	1240.38781111141	22.9490185104468	19.096170153868	19.096170153868	16.0248771432526	11.6421853098157	11.6421853098157	8.86419899604362	8.86419899604362	6.72028952754897	6.72028952754897	4.99342493082552	4.99342493082552	-3.33	53698339.4321067	21.5122927540837	8.89728887241256	4.08322716214644	191.808970570885	15.5334869388631	11.4650399986028	5.78324494636494
CHEMBL511972	CC(=O)c1c(O)c(C)c(O)c2c1OC1=CC(=O)/C(=C(/C)NCCCCCCCCN)C(=O)[C@@]12C	13.7002276813964	-1.48883739512429	13.7002276813964	0.000137829759493	0.176453118466015	470.566	436.294	470.241686808	184	0	0.194115766626602	-0.507052774923787	0.507052774923787	0.194115766626602	1.05882352941176	1.67647058823529	2.29411764705882	16.4934230533445	9.69635384811493	2.55785329570656	-2.28694563357792	2.57010320161547	-2.40883839931715	6.30920630782115	-0.123276897014122	1.88595539030227	1101.24343718977	25.2063778233275	20.338975140727	20.338975140727	16.0665091241406	11.8069862719064	11.8069862719064	9.22332145739844	9.22332145739844	6.78086160480237	6.78086160480237	4.70316866618717	4.70316866618717	-3.13	24533004.3556105	25.4922205109803	10.0103682459898	4.22302042816313	199.415708950653	26.00037382465	33.9861423326017	17.3497348390948
CHEMBL3597300	CC(=O)c1cc2c(C)cc3c(c2o1)C(=O)c1c(O)cccc1C3=O	12.9216019463341	-0.479488851095993	12.9216019463341	0.026918461829176	0.543161465734021	320.3	308.204	320.068473484	118	0	0.201523507067503	-0.507159053348275	0.507159053348275	0.201523507067503	1.04166666666667	1.79166666666667	2.5	16.3460958067568	9.8170838188881	2.34893384020151	-2.18588001784344	2.37957694913885	-2.21071619477442	6.32268827506534	0.097423577250075	2.12955059502915	1084.82048261976	17.1708439173948	12.9669581033035	12.9669581033035	11.3967546055153	7.39294499814518	7.39294499814518	5.88360857065145	5.88360857065145	4.34699022703136	4.34699022703136	3.17445579116649	3.17445579116649	-3.21	382395.610913749	14.3865676974918	4.64365338350267	1.72056766119233	136.062170592154	9.52367833189405	11.3325319749261	17.3267373116043
CHEMBL3597299	CC(=O)c1cc2c(C)cc3c(c2o1)C(=O)c1c(OC(C)C)cccc1C3=O	13.3830909863946	-0.328424036281179	13.3830909863946	0.146514851974358	0.50153552622106	362.381	344.237	362.115423676	136	0	0.201532225095565	-0.490215424869627	0.490215424869627	0.201532225095565	1.03703703703704	1.77777777777778	2.44444444444444	16.4887397964711	9.81627043501246	2.35551099218773	-2.21533848433722	2.38648546444685	-2.22882606902357	6.32324182065644	0.097164764687706	2.04040375489731	1147.20979753956	19.455300967771	15.5053430674571	15.5053430674571	12.7906014556327	8.7638651444019	8.7638651444019	7.02922484989502	7.02922484989502	4.6934238905047	4.6934238905047	3.51317834009721	3.51317834009721	-3.21	1446798.1062437	17.2162145081796	5.90981944572867	2.49845963691681	155.476308412655	9.1540138908534	11.3325319749261	17.3267373116043
CHEMBL4784147	CC(=O)c1ccc(N2CCN(CC(O)COc3ccc(/C=C(\C#N)c4ccc(Cl)c(Cl)c4)cc3)CC2)cc1	11.4799416334657	-0.614984078376659	11.4799416334657	0.067963455880182	0.205599098044881	550.486	521.254	549.158597148	196	0	0.15930105872019	-0.49084854213668	0.49084854213668	0.15930105872019	1	1.65789473684211	2.26315789473684	35.4982634779562	10.0385999858119	2.19749005036368	-2.36483593191436	2.27176228922702	-2.48870123311381	6.41659493757182	0.066290061250883	1.23785430755437	1326.34420074373	27.0703388540065	21.1094740955304	22.6213319875673	18.3169021411369	12.386054345321	13.1419832913394	9.22328397399429	10.0376842274755	6.46476481591935	7.20379409465736	4.30953467651308	4.60762585813569	-3.34	315971443.610347	27.6882909753224	12.947465513021	7.36728350962909	232.817543276056	14.7433000794912	18.4603601855451	5.78324494636494
CHEMBL4519726	CC(=O)c1ccc(OCCSC(=S)N[C@H]2CCOC2=O)cc1	11.2978522686559	-0.319404128899287	11.2978522686559	0.031451991808476	0.368766105560393	339.438	322.302	339.059900024	118	0	0.328224666171544	-0.492724399561496	0.492724399561496	0.328224666171544	1.45454545454545	2.18181818181818	2.77272727272727	32.1811248313279	10.1428585629316	2.26241103091699	-2.10958558400743	2.13819946537744	-2.3528631765407	8.22495979906673	-0.138863276414718	1.64748917483035	559.165804119768	15.9493829893763	12.1646682134775	13.797661375333	10.5585506480638	6.89773603987544	8.29158288999279	4.71804038237384	6.48987876456305	3.07350805422072	4.29574321460328	1.89058337857157	2.86049658138529	-1.6	105372.748580811	16.7650973884182	8.14330489982146	4.99371078202876	138.291938110817	14.7905145116064	16.1118867479908	5.78324494636494
CHEMBL2417647	CC(=O)n1cc(/C=C(/C(=O)O)c2ccc(Cl)cc2)c2cc(OCc3ccccc3)ccc21	12.1755031243862	-1.07636144288114	12.1755031243862	0.097107122425034	0.360762116157666	445.902	425.742	445.1080858	160	0	0.335816844575818	-0.488891605199878	0.488891605199878	0.335816844575818	1.03125	1.75	2.40625	35.4956919737091	10.0235059712319	2.15488307487067	-2.07375471919307	2.30074581688882	-2.02667181162405	6.3044130928236	-0.129806453868533	1.77679585841825	1321.46307895818	22.6645614600706	17.287147085242	18.0430760312605	15.4187239933699	9.9587125634515	10.3366770364607	7.29674892937017	7.73318470984216	5.07979585012085	5.33177216546033	3.49433941757746	3.6203275752472	-3.83	20816117.3402282	21.4038805822212	9.12004334840329	4.5794163539574	189.680527033837	9.84339034864076	12.3563937977968	0
CHEMBL2417646	CC(=O)n1cc(/C=C(/C(=O)O)c2ccc(OCc3ccccc3)cc2)c2cc(OCc3ccccc3)ccc21	12.3403101971054	-1.07577674424043	12.3403101971054	0.099831851333024	0.21137626631725	517.581	490.365	517.188922964	194	0	0.335816867395249	-0.488916666711466	0.488916666711466	0.335816867395249	0.769230769230769	1.33333333333333	1.8974358974359	16.4796830573953	10.0206609313902	2.15845175036293	-2.08450032566359	2.30402217125681	-2.02711351520932	6.2142614017027	-0.129808791227601	1.43969183421122	1634.92848419444	27.1916591975661	21.4112890298314	21.4112890298314	18.9743668860358	12.5267665998899	12.5267665998899	9.088506993778	9.088506993778	6.33821723499858	6.33821723499858	4.3365140480588	4.3365140480588	-5.1	925700329.267527	25.5454215718353	11.5239067055394	6.07652202003633	225.912842356923	14.5802533024408	24.7127875955936	0
CHEMBL2417641	CC(=O)n1cc(/C=C(/C(=O)O)c2ccc3c(c2)OCO3)c2cc(OCc3ccccc3)ccc21	12.2502003491592	-1.09808101960071	12.2502003491592	0.066212060696639	0.400574525106049	455.466	434.298	455.136887392	170	0	0.335819219147912	-0.488891605199878	0.488891605199878	0.335819219147912	1.02941176470588	1.82352941176471	2.58823529411765	16.6968090374157	10.0165346345121	2.19212145155289	-2.07502368151878	2.35758392870371	-2.02684230087524	6.21549631635022	-0.129806981685194	1.5656802997425	1434.54003018805	23.6561252916334	18.3554357051575	18.3554357051575	16.4912036384414	10.671995553267	10.671995553267	7.85789641144642	7.85789641144642	5.60814356635614	5.60814356635614	3.92896675438707	3.92896675438707	-4.52	86504067.4138385	21.3322443899173	8.78443957497505	4.10889635557691	194.963462226837	19.3171162562409	12.3563937977968	11.4990236665678
CHEMBL2417657	CC(=O)n1cc(/C=C(/C(=O)O)c2ccccc2)c2cc(OCc3ccccc3)ccc21	12.1526865750545	-1.0357340808252	12.1526865750545	0.151675023659602	0.425165216219858	411.457	390.289	411.147058152	154	0	0.335816830766189	-0.488891605199878	0.488891605199878	0.335816830766189	0.967741935483871	1.64516129032258	2.29032258064516	16.4770646225831	10.0240946313274	2.15193395872969	-2.07324903979731	2.29724387476365	-2.02659381194039	6.21379425549478	-0.129806208352761	1.77760595302315	1271.02318466602	21.7943179720676	16.9865328814224	16.9865328814224	15.0248771432526	9.85904672442392	9.85904672442392	7.15588130832381	7.15588130832381	5.00936324800666	5.00936324800666	3.48260365712094	3.48260365712094	-4.12	14684562.6528648	20.1649255119541	8.71275437179773	4.40530388397414	179.377260806956	9.84339034864076	12.3563937977968	0
CHEMBL4241170	CC(C)(C)COC1OC(=O)C(Cl)=C1Cl	10.9429256424792	-0.837137345679012	10.9429256424792	0.015235418241371	0.694575994626867	239.098	227.002	238.016349604	80	0	0.353313546610917	-0.42592517669392	0.42592517669392	0.353313546610917	1.42857142857143	2	2.35714285714286	35.49807845133	9.98662964753098	2.33154827398952	-2.20304272854609	2.29927903691495	-2.22171448738799	6.48157117673984	-0.162166712341059	2.53912391261568	278.271879106734	10.9307214203181	8.26513086778622	9.77698875982313	6.31034906955374	4.18852094404702	4.94444989006548	4.27082018693969	5.05598478668953	1.47763198484594	2.29942384516757	0.834528527934248	1.15284844302512	-0.25	974.750330736349	11.8227272727273	4.08836551023371	2.87035936054961	92.9584987701098	9.4737259076001	10.0645727042272	0
CHEMBL3633701	CC(C)(C)NC(=O)C1=Cc2cc(Br)ccc2S1(=O)=O	12.2784126984127	-3.70652777777778	12.2784126984127	0.175702947845805	0.851419159873609	344.23	330.118	342.987776408	102	0	0.263130013616737	-0.346823941831119	0.346823941831119	0.263130013616737	1.26315789473684	1.89473684210526	2.47368421052632	79.9187311153855	10.1028505925565	2.34864144340616	-2.20074418864246	2.34166837506103	-2.41613885307121	9.10300737007941	-0.11762585101124	2.45796047491755	684.330147448622	14.4222852518809	10.8203587116232	13.2228518316656	8.61000889807586	5.70007214643595	7.9762336635877	5.39829729923975	8.20049921467289	2.54978440481934	4.87612752198745	1.80388838629355	3.67217136805242	-1.14	11610.1115099194	14.2729327106356	4.45319889669609	2.74021429355815	120.494894005639	5.31678860400633	4.90513651389005	0
CHEMBL710	CC(C)(C)NC(=O)[C@H]1CC[C@H]2[C@@H]3CC[C@H]4NC(=O)C=C[C@]4(C)[C@H]3CC[C@]12C	13.0384799941237	-0.167293586952261	13.0384799941237	0.066069005117648	0.73514667002888	372.553	336.265	372.277678392	150	0	0.24342370679697	-0.351250295832849	0.351250295832849	0.24342370679697	1.11111111111111	1.85185185185185	2.55555555555556	16.1518678932437	9.47612227128494	2.60470849633793	-2.58364225451451	2.64522305972974	-2.59407597591282	5.88677168812313	-0.134977224510302	1.58036972499582	678.356057999574	19.6125196961929	17.6005891523744	17.6005891523744	12.5442958627131	10.862444210135	10.862444210135	11.1284046051566	11.1284046051566	8.5005687523147	8.5005687523147	7.22082424640329	7.22082424640329	-1.32	1006218.93031096	19.0163444850989	6.08745912346291	2.94282859648004	163.477818465557	10.6335772080127	0	0
CHEMBL1210000	CC(C)(C)NC(=S)N/N=C1\CC(c2ccc(O)cc2)Oc2cc(O)ccc21	9.81409256036105	-0.287410438712522	9.81409256036105	0.1225327573127	0.466940712057647	385.489	362.305	385.146012596	142	0	0.186868492537206	-0.507966606547248	0.507966606547248	0.186868492537206	1.11111111111111	1.77777777777778	2.44444444444444	32.0920472653692	9.95232187278611	2.2675528900258	-2.27879610807154	2.36947720086029	-2.44651309425322	7.79781218056296	0.205147840490335	1.88264677997981	873.030941539954	19.6040835277556	15.4840463021312	16.3005428830589	12.7093285551201	8.64825563426975	9.05650392473361	7.45703672251901	7.86528501298288	3.96987880674116	4.16322797227465	2.79495925343546	3.14678901774213	-2.8	836979.529546209	18.9753044694365	7.440837151187	4.88512584097	163.42817894162	20.2667063474878	23.3525018876	5.11243688472476
CHEMBL481134	CC(C)(C)OC(=O)NCCCCCNC1=Nc2ccccc2C(CC(=O)NCc2ccccc2)N1c1ccccc1	13.2263270046629	-0.501590279333987	13.2263270046629	0.020069913059857	0.24404942364994	555.723	514.395000000001	555.320940172	216	0	0.407151684536228	-0.443838039042996	0.443838039042996	0.407151684536228	0.829268292682927	1.48780487804878	2.21951219512195	16.5663293697372	9.96968870892692	2.32360239435864	-2.37914571998819	2.38754245090925	-2.46686703695373	6.00795982964577	-0.121143546253946	1.4051891804368	1305.20352705924	29.0809287335569	24.2291735685417	24.2291735685417	19.7986449525971	14.3325305139354	14.3325305139354	11.0981331251638	11.0981331251638	6.61246986384341	6.61246986384341	4.71843566089816	4.71843566089816	-4.33	1227768989.32535	29.647817434978	14.3453994208194	9.09763338809211	242.755224230527	25.5871384966695	5.60105081098369	0
CHEMBL4447516	CC(C)(C)c1ccc(/C=C/C(=O)c2ccc(OCC(=O)N[C@H]3CCOC3=O)cc2)cc1	12.41017092915	-0.604120129109416	12.41017092915	0.088194356652775	0.418910386860136	421.493	394.277	421.188922964	162	0	0.328270785395513	-0.483787158867605	0.483787158867605	0.328270785395513	1.09677419354839	1.7741935483871	2.35483870967742	16.5411125808195	9.86517897851586	2.27384753620718	-2.18257034248414	2.22264737141283	-2.4001542037627	6.06399653353751	-0.141140873697742	1.50523632303481	968.467098237686	22.4325106525018	18.0134147569648	18.0134147569648	14.7193652562522	10.2405409582108	10.2405409582108	8.45891730207944	8.45891730207944	4.98321454334102	4.98321454334102	3.0895786061307	3.0895786061307	-3.41	8188310.63261489	22.2791411416199	9.59938983623261	6.28211722313194	181.798829569757	14.7905145116064	11.7913526624319	12.3901269108779
CHEMBL3622217	CC(C)(C)c1ccc(CSc2cc3c(c4nsnc24)C(=O)c2ccccc2C3=O)cc1	13.1707267901913	-0.155352733375475	13.1707267901913	0.116851943724984	0.316778241922366	444.581	424.421	444.09661988	154	0	0.196315855446924	-0.288560573551808	0.288560573551808	0.196315855446924	0.838709677419355	1.48387096774194	2.16129032258064	32.1666000663556	9.83265765178635	2.32904763220552	-2.19237925660639	2.37800880373884	-2.21009659184325	7.98356925972558	0.097979875910046	1.5220999414743	1348.45740021329	21.7503478976975	17.4306795567486	19.063672718604	14.8423551585404	10.0430306714791	11.7589259744728	8.6981315435312	10.2437559062039	5.60579562073061	7.23411873891233	3.85332491850992	5.47264515960104	-2.83	15907950.66259	20.0938891461848	7.39279871319714	3.39830330495001	188.584013146255	0	11.0334014352325	11.5664898927299
CHEMBL3621826	CC(C)(C)c1ccc(Sc2cc3c(c4nsnc24)C(=O)c2ccccc2C3=O)cc1	13.1724976704793	-0.162981370948542	13.1724976704793	0.084611666323947	0.348085092958712	430.554	412.41	430.080969816	148	0	0.196315858762547	-0.288560571877631	0.288560571877631	0.196315858762547	0.8	1.43333333333333	2.1	32.1666438665736	9.83265445746888	2.33010028026995	-2.19478991257179	2.39500780562777	-2.2099679492065	7.99212323222953	0.09797988781597	1.62810225164842	1331.8274669743	21.043241116511	16.723572775562	18.3565659374175	14.3423551585404	9.60492629152297	11.1517196157909	8.338972451484	9.98277521099006	5.33964628813026	6.90707526190231	3.70898821617708	5.27533731299805	-2.83	9619194.21286706	19.1524121583143	6.85756191088109	2.98630088730338	182.219071031859	0	11.0334014352325	11.5664898927299
CHEMBL4171632	CC(C)(O)[C@@H]1CC[C@](C)([C@H]2[C@@H](O)C[C@@]3(C)[C@@H]4C[C@H](O)[C@H]5C(C)(C)[C@@H](O)CC[C@@]56C[C@@]46CC[C@]23C)O1	11.7290966710758	-0.885530735835171	11.7290966710758	0.026745703682708	0.459594366453769	490.725	440.325	490.3658247	200	0	0.086466406086807	-0.392784703211067	0.392784703211067	0.086466406086807	0.771428571428571	1.45714285714286	2.08571428571429	16.5326354448629	9.40834838689972	2.84360723534742	-2.64128672901217	2.88766593735752	-2.61873580308462	5.32635750561224	-0.212911620218696	1.3660178707766	910.913157842537	25.6125196961929	23.10251558747	23.10251558747	15.9860354185234	14.4302128025163	14.4302128025163	15.8937755573257	15.8937755573257	13.7749343886409	13.7749343886409	12.1328164017637	12.1328164017637	-0.2	39910404.1223881	25.0984268074038	6.86122448979592	2.78414224087372	211.578065662447	25.1629725331629	0	0
CHEMBL525629	CC(C)=CC(=O)C[C@@H](C)[C@H]1CC[C@@]2(C)[C@@H]3CC[C@H]4[C@](C)(CO)[C@@H](O)CC[C@@]45C[C@@]35CC[C@]12C	12.6058136057596	-0.354793722045238	12.6058136057596	0.120645960283909	0.475940413869385	456.711	408.327	456.360345396	186	0	0.155399509417476	-0.39569528495633	0.39569528495633	0.155399509417476	0.939393939393939	1.60606060606061	2.27272727272727	16.2805396572505	9.41385118105881	2.81987364098875	-2.63146029487507	2.88587728496257	-2.58525937302759	5.89839205773051	-0.174286289314637	1.41916313390429	858.603022940705	24.0267332585659	22.0449516896536	22.0449516896536	15.4001023259007	13.8683040573429	13.8683040573429	14.2394933687309	14.2394933687309	12.954410940464	12.954410940464	11.1911535080171	11.1911535080171	-0.67	23280461.40337	24.0433898677361	7.41841221232614	2.90443325231684	201.353803149937	10.2130547896814	0	5.78324494636494
CHEMBL486627	CC(C)=CCCC1=CC(=O)c2c(O)ccc(O)c2C1=O	12.2987509448224	-0.444259259259259	12.2987509448224	0.09287037037037	0.654420726106246	272.3	256.172	272.104858992	104	0	0.193270672781199	-0.507154592711284	0.507154592711284	0.193270672781199	1.1	1.7	2.3	16.2631110658616	9.86059262727092	2.29869981282172	-2.16404382410298	2.35053843218988	-2.16992776742209	6.26098494190777	0.097637456064516	2.38048802350584	646.685873026554	14.8614428406363	11.4345384110592	11.4345384110592	9.41359135792093	6.39397257332836	6.39397257332836	5.0369145949081	5.0369145949081	3.19805252078705	3.19805252078705	2.21851712452306	2.21851712452306	-2.36	25363.800149136	14.0576720882683	5.32783469918175	2.49693922694075	116.607298750045	10.2130547896814	11.4990236665678	11.5664898927299
CHEMBL3347470	CC(C)=CCC[C@H](C)c1ccc(C)c(CNCC2CCNCC2)c1O	10.8201269211388	0.37441561391417	10.8201269211388	0.37441561391417	0.602016815360308	344.543	308.255	344.282763772	140	0	0.123288523443878	-0.507311260694012	0.507311260694012	0.123288523443878	1.32	2.04	2.72	16.2562245600929	9.90991476216351	2.16333680383481	-2.23317822937209	2.33418381754028	-2.33086527865499	5.46232353485326	0.354489310360294	1.96058204260243	569.63510608078	18.2338400397525	16.4908191909405	16.4908191909405	11.9860710029924	9.84799934393787	9.84799934393787	7.88299679223471	7.88299679223471	5.42488043025654	5.42488043025654	3.64073690191093	3.64073690191093	-1.32	351818.288834798	19.9975820683025	9.98153905157988	6.16028481887357	153.469000883541	15.7401046028534	5.74951183328391	0
CHEMBL3347392	CC(C)=CCC[C@H](C)c1ccc(C)c2c1OCN(CC1CCNCC1)C2	6.3330435090703	0.537887836136393	6.3330435090703	0.537887836136393	0.726291892794245	356.554	320.266	356.282763772	144	0	0.141904222455031	-0.477485785907861	0.477485785907861	0.141904222455031	1.30769230769231	2.07692307692308	2.80769230769231	16.4943134643691	9.90227363164195	2.2557883445155	-2.35059926119541	2.37512701648449	-2.39430236809702	5.48103579379954	0.07265165364027	1.68291066181841	627.340143368724	18.5182970901287	17.1061742625909	17.1061742625909	12.5417138956582	10.3587683428786	10.3587683428786	8.51755877345249	8.51755877345249	5.95666383322882	5.95666383322882	4.24866356015794	4.24866356015794	-1.32	798979.047285611	19.4418192403049	9.05334654157683	4.89215165112575	159.357394808315	10.0536515578064	12.4803285807834	0
CHEMBL375563	CC(C)=CCC[C@](C)(O)[C@H]1CC[C@]2(C)[C@@H]1[C@H](O)C[C@@H]1[C@@]3(C)CC[C@H](O)C(C)(C)[C@@H]3CC[C@]12C	11.7597200701268	-0.739487482990594	11.7597200701268	0.050286044973545	0.419619933838468	460.743	408.327	460.391645524	190	0	0.065412297815675	-0.392795401268834	0.392795401268834	0.065412297815675	0.909090909090909	1.54545454545455	2.18181818181818	16.2866306850423	9.34778030541583	2.70730298092932	-2.70183321623622	2.75309988736541	-2.66167895327332	5.19610375771434	-0.246221076720918	1.66229664757788	779.411216262109	24.6125196961929	22.7470537015062	22.7470537015062	15.1104969907451	13.8297756258257	13.8297756258257	14.5117633287868	14.5117633287868	12.3690821882809	12.3690821882809	10.2829485954003	10.2829485954003	-0.38	12031192.701156	25.7051331400355	8.06752600996129	3.61347851039232	202.992345955618	15.3195821845221	0	0
CHEMBL28457	CC(C)=CC[C@H](O)C1=CC(=O)c2c(O)ccc(O)c2C1=O	12.349167611489	-1.13310279667423	12.349167611489	0.07787037037037	0.584707483465001	288.299	272.171	288.099773612	110	0	0.195879252912383	-0.50715459259355	0.50715459259355	0.195879252912383	1.14285714285714	1.71428571428571	2.28571428571429	16.2708339582272	9.84876913794461	2.32966426229456	-2.19610415909564	2.35199775318044	-2.24706207103922	6.26472814421908	0.094291881237717	2.45935861712151	678.152905802869	15.7316863286394	11.7519954945623	11.7519954945623	9.8242749604439	6.49554149754092	6.49554149754092	5.17984289008488	5.17984289008488	3.29195833729773	3.29195833729773	2.20505900266359	2.20505900266359	-2.4	38676.760130173	14.9977509371095	5.53535427319211	2.73131313131313	121.401532502241	15.3195821845221	11.4990236665678	11.5664898927299
CHEMBL513640	CC(C)=CC[C@H](OC(=O)C=C(C)C)C1=CC(=O)c2c(O)ccc(O)c2C1=O	12.9061466994205	-0.991343537414967	12.9061466994205	0.04036470143613	0.355148045017265	370.401	348.225	370.141638424	142	0	0.330802255821439	-0.507154592542691	0.507154592542691	0.330802255821439	1.03703703703704	1.62962962962963	2.18518518518519	16.5431108789832	9.84712882690698	2.3504775455839	-2.22872457980194	2.35929326136117	-2.28429881235946	6.26596257668535	-0.140615704585341	2.49063099198816	893.492068813602	20.3006004293917	15.6986287491797	15.6986287491797	12.6119686606786	8.45864342784276	8.45864342784276	6.8112616166543	6.8112616166543	3.93559481938103	3.93559481938103	2.7136407699002	2.7136407699002	-3.15	558706.392726588	20.1654540927659	8.03367211678133	4.52563091635354	157.017473619394	14.9499177434815	17.6029900543161	11.5664898927299
CHEMBL4464310	CC(C)=CCc1c(O)cc(O)c(C=O)c1C(=O)c1c(O)cc(C)c(Cl)c1O	13.1207146006551	-0.946892479213908	13.1207146006551	0.080182823129252	0.347925438648857	390.819	371.667	390.087016008	142	0	0.201346376584339	-0.50749401230285	0.50749401230285	0.201346376584339	1.03703703703704	1.66666666666667	2.22222222222222	35.4956922488825	9.89343341120935	2.28515328382667	-2.15838165098995	2.40811272553181	-2.10870732156583	6.33758673593326	0.101749289226514	2.84669166930878	971.41283423273	20.4637371362082	14.9998232938818	15.7557522399003	12.5943305704736	8.01708832175799	8.39505279476722	6.36480046415082	6.74276493716005	4.11639266240825	4.59349038775602	2.71182415430298	2.86086974511429	-2.99	563796.808620813	20.3234771681092	7.715444730928	3.75487095403872	160.521676644303	20.4261095793628	28.5614988248326	6.28616052312956
CHEMBL1165495	CC(C)C(=O)CC[C@@H](C)[C@H]1[C@@H](O)C[C@@]2(C)[C@@H]3CC[C@H]4C(C)(C)[C@@H](O)CC[C@@]45C[C@@]35C[C@H](O)[C@]12C	12.3482078202945	-0.423854140421601	12.3482078202945	0.029495136789284	0.500562922286791	474.726	424.326	474.37091008	194	0	0.134934747109799	-0.392785134808288	0.392785134808288	0.134934747109799	0.882352941176471	1.52941176470588	2.17647058823529	16.2781181090523	9.40716222623563	2.83870036874211	-2.64156105176867	2.88537375930995	-2.61934032426209	5.7970411394775	-0.205183045305747	1.46126060827278	850.743393769643	25.0601134533856	22.7326522611597	22.7326522611597	15.6876828127045	14.2576494518103	14.2576494518103	14.9017258298564	14.9017258298564	13.2891264405441	13.2891264405441	11.3329349408893	11.3329349408893	-0.45	30684633.4704585	25.2101034395329	7.54057264093474	2.85536700831838	206.837639934317	15.3195821845221	5.78324494636494	0
CHEMBL1230607	CC(C)CC(=O)Nc1n[nH]c2c1CN(C(=O)C1CCN(C)CC1)C2(C)C	13.1539032889709	-0.440683342781557	13.1539032889709	0.034999666405691	0.862239337443138	361.49	330.242	361.247775232	144	0	0.226345519407899	-0.327178986376774	0.327178986376774	0.226345519407899	1.30769230769231	1.96153846153846	2.57692307692308	16.1555419389574	9.928623439204	2.45118096430274	-2.36683841324643	2.41545514812591	-2.46035806834095	5.90891275067469	-0.142253305873298	1.74879314963228	686.101642127618	19.0601134533856	16.5554785929261	16.5554785929261	12.1964144340374	9.57379970056645	9.57379970056645	8.6328636464485	8.6328636464485	5.65525594355567	5.65525594355567	4.00248195587382	4.00248195587382	-1.89	635137.151480669	18.8878862107271	7.02218241086078	3.49311276947079	155.048650337252	15.1166080657073	0	5.81786277783503
CHEMBL3138490	CC(C)CCCC(C)C1C(O)CC2C3CCC4CC(O)CCC4(C)C3CC(O)C21C	11.6244855704628	-0.304746525153272	11.6244855704628	0.122428929791862	0.557134841841493	420.678	372.294	420.360345396	174	0	0.060277477082804	-0.393119727658412	0.393119727658412	0.060277477082804	0.866666666666667	1.6	2.3	16.2772969570634	9.43419920989555	2.65325383924965	-2.6198340767257	2.67949440275931	-2.58597673621346	5.14048795590206	-0.176207890251247	1.55403875937344	604.915598494352	21.8445705037617	20.1862112902616	20.1862112902616	14.0850952071409	13.1276410688135	13.1276410688135	12.8335271299289	12.8335271299289	10.9109450198108	10.9109450198108	9.28460806687146	9.28460806687146	-0.12	4485150.51540731	23.0521455591667	8.34032151771867	3.59268902038133	184.587122644612	15.3195821845221	0	0
CHEMBL1947237	CC(C)COc1ccc2c(=O)cc(C(C)Br)oc2c1CBr	12.2125781315613	-0.032259647686235	12.2125781315613	0.015727749433107	0.628904642035	418.125	399.981	415.962268636	114	0	0.1925050270672	-0.49286567649883	0.49286567649883	0.1925050270672	1.28571428571429	2	2.57142857142857	79.9197619962477	10.1022796472452	2.15339654639436	-2.13928283983643	2.31539228987344	-2.07999889296228	9.08956040615406	0.269019712961037	2.61503008365653	689.716946624747	15.5685496218228	12.2816387257313	15.4536318039607	9.93475940797611	6.86121234260437	8.89835677914246	5.38643978593761	7.32068753299834	3.0740989329646	4.08607762798132	1.98887421001189	2.74546892019366	-0.81	43671.1174807386	16.5586282073182	6.96649206565331	3.69212334345646	140.482641816851	9.1540138908534	17.0927793938006	5.42879039190054
CHEMBL4741952	CC(C)N(CCNc1nc(/C=C/c2ccc3c(c2)OCO3)nc2ccc(Cl)cc12)C(C)C	6.25804192736817	0.262820011924657	6.25804192736817	0.262820011924657	0.471793112789478	452.986	423.754	452.197903848	168	0	0.230800659455785	-0.453595077629944	0.453595077629944	0.230800659455785	1	1.78125	2.5625	35.4956919810554	10.153459235839	2.14280016284139	-2.3012571021465	2.32732842171649	-2.39701531523898	6.31002022213192	0.173647069147461	1.57682797613047	1122.3701576459	22.6645614600706	18.9309248758927	19.6868538219112	15.4018872409643	10.9513393459691	11.3293038189783	8.39001468798483	8.82645046845681	5.48558415740076	5.7206812601885	3.93154708633136	4.10365011028423	-2.83	20094295.8938477	22.3670135728855	9.75542905044963	5.13969160200881	193.768439431545	14.7905145116064	5.81786277783503	17.3234281645677
CHEMBL3633702	CC(C)NC(=O)C1=Cc2cc(Br)ccc2S1(=O)=O	12.1740570672714	-3.67976851851852	12.1740570672714	0.107362633324935	0.903239692943198	330.203	318.107	328.972126344	96	0	0.262926842080536	-0.349246798151847	0.349246798151847	0.262926842080536	1.33333333333333	2	2.61111111111111	79.9187310997335	10.1836092249583	2.33804957847389	-2.082291517219	2.33934393426516	-2.32375570527857	9.10300700136948	-0.116756194090933	2.48012332477444	647.286411146115	13.4996355210705	9.89770898081281	12.3002021008552	8.3194043363257	5.39344781941002	7.66960933656176	4.32233540491641	7.12453732034955	2.48102285185376	4.80736596902186	1.73501351410253	3.6111910246523	-1.14	9201.17762425137	13.2953883445838	4.51209856069394	2.2198554706613	114.129951891243	5.31678860400633	4.90513651389005	0
CHEMBL1209936	CC(C)NC(=S)N/N=C1\CC(c2ccc(O)cc2)Oc2cc(O)ccc21	9.78562607734911	-0.280482069370959	9.78562607734911	0.124454244916006	0.489700243997315	371.462	350.294	371.130362532	136	0	0.186662624699401	-0.507966606547248	0.507966606547248	0.186662624699401	1.15384615384615	1.84615384615385	2.53846153846154	32.0920471936634	9.95233789188552	2.26605978126869	-2.27503900090071	2.36927185813305	-2.37208473935694	7.79777967470833	0.205153268698694	1.89378787072929	834.423031797139	18.6814337969452	14.5613965713208	15.3778931522485	12.4187239933699	8.34163130724381	8.74987959770768	6.38107482819567	6.78932311865953	3.90111725377557	4.11025547689085	2.72087885350633	3.00222466036061	-2.8	661943.239136484	18.0049886621315	7.61390677940234	4.23410603806093	157.063236827223	20.2667063474878	23.3525018876	5.11243688472476
CHEMBL4244446	CC(C)OC1OC(=O)C(Cl)=C1Cl	10.7999149659864	-0.827160493827161	10.7999149659864	0.070262345679013	0.654793784439701	211.044	202.98	209.985049476	68	0	0.35331371646581	-0.425914609515672	0.425914609515672	0.35331371646581	1.5	2.08333333333333	2.41666666666667	35.4980782475198	10.4433660296423	2.3279845876363	-2.13267609999745	2.29238354091047	-2.18412939653468	6.48157310778127	-0.163904598553139	2.67064152184324	234.805987540823	9.30096490832123	6.6353743557893	8.14723224782621	5.51974450780358	3.4366952176337	4.19262416365216	2.58399333466441	3.36915793441425	1.20567369881852	2.02746555914015	0.736366341682016	1.04312662792538	-0.25	440.92350178995	9.83510638297872	3.64240365337492	1.91375580836404	80.2286145413166	9.4737259076001	10.0645727042272	0
CHEMBL1947236	CC(C)Oc1ccc2c(=O)cc(C(C)Br)oc2c1CBr	12.1686802406148	-0.03625283446712	12.1686802406148	0.016251154782901	0.678973548029202	404.098	387.97	401.946618572	108	0	0.192505027086014	-0.490553674978501	0.490553674978501	0.192505027086014	1.3	2	2.55	79.9197619649743	10.1031231227191	2.15587450970499	-2.14754901499207	2.31751038750602	-2.09006113190577	9.08955996624817	0.240433146173107	2.74061531287021	674.608340718388	14.8614428406363	11.5745319445447	14.7465250227741	9.43475940797611	6.39999117794121	8.4371356144793	4.8481946220346	6.78244236909533	2.86459935655427	3.87657805157099	1.96154745664902	2.7181421668308	-0.81	25823.594175258	15.5764230866697	6.30835699550769	3.08937236544363	134.117699702454	9.1540138908534	17.0927793938006	5.42879039190054
CHEMBL3622213	CC(C)Sc1cc2c(c3nsnc13)C(=O)c1ccccc1C2=O	12.8767924855127	-0.144447278911564	12.8767924855127	0.115086923658352	0.51683749375256	340.429	328.333	340.034019624	114	0	0.196315855446213	-0.288560573552166	0.288560573552166	0.196315855446213	0.956521739130435	1.60869565217391	2.30434782608696	32.1667261886985	9.83265684304376	2.32903728091892	-2.18438174527361	2.37614968136198	-2.21073778196967	7.99675110317683	0.097979824424873	2.04595679000699	975.883862256749	16.1374637225752	12.4915219679931	14.1245151298486	11.0753874004694	7.21983774001988	8.829787294615	5.62913890405613	7.77592429951681	3.75416608369854	5.31915248176218	2.82501357868102	4.39720246885849	-2.05	294886.931037885	14.5364644941401	5.24725829990057	2.12880760158337	140.797034711398	0	11.0334014352325	11.5664898927299
CHEMBL463763	CC(C)[C@]12O[C@H]1[C@@H]1O[C@@]13[C@@]1(C)CCC4=C(COC4=O)[C@@H]1C[C@@H]1O[C@@]13[C@@H]2O	12.0763033409275	-0.654294873813723	12.0763033409275	0.008080593348451	0.556925511839292	360.406	336.214	360.157288488	140	0	0.333915481024387	-0.457769395544867	0.457769395544867	0.333915481024387	1.19230769230769	2	2.76923076923077	16.7465117863612	9.46448925782346	2.99909577669116	-2.52918071451317	2.82369833771525	-2.68733886500311	5.91911844696549	-0.135659536594987	1.38529341817757	819.119047290936	17.853006672199	15.2809837877032	15.2809837877032	12.3436602383395	9.94919323286682	9.94919323286682	9.90862284645912	9.90862284645912	9.09969145230281	9.09969145230281	7.70287804940707	7.70287804940707	-0.95	2572885.30765406	15.0284670198449	3.79186172631779	1.14229731923235	151.352666864744	24.0539792100409	36.1208827497252	5.60105081098369
CHEMBL562667	CC(C)[C@]12O[C@H]1[C@@H]1O[C@@]13[C@@]1(C)CCC4=C(COC4=O)[C@@H]1C[C@@H]1O[C@@]13[C@]21CO1	12.1573321475118	-0.366348852040816	12.1573321475118	0.063968726379441	0.513016227341684	372.417	348.225	372.157288488	144	0	0.333915481024427	-0.457769395544839	0.457769395544839	0.333915481024427	1.11111111111111	1.92592592592593	2.66666666666667	16.7819425436396	9.44744020721332	3.06761672734235	-2.5334759901031	2.87430140324109	-2.70655352115056	5.9193584182536	-0.135650161762873	1.3265721144164	889.102721883426	18.1898699653825	15.871774994664	15.871774994664	12.8960664811468	10.45999674435	10.45999674435	10.5038736465632	10.5038736465632	9.79170998955996	9.79170998955996	8.5579523997783	8.5579523997783	-0.95	5296713.82566842	14.9651219556854	3.64474970772665	1.09892864979592	157.031089302922	23.6843147690002	30.0169163619769	11.2021016219674
CHEMBL3342735	CC(C)c1cc(-c2noc(NC(=O)C3CC3)c2-c2ccc(CN3CCC(N4CCOCC4)CC3)cc2)c(O)cc1O	12.6626081982757	-0.09849863196716	12.6626081982757	0.00072393464217	0.345345245249097	560.695000000001	520.375	560.29987038	218	0	0.239292720205058	-0.50752066629523	0.50752066629523	0.239292720205058	1	1.70731707317073	2.36585365853659	16.4786042487061	9.94017152388788	2.32340338142745	-2.39672245070444	2.44315590792985	-2.48317779715089	5.99098149476242	-0.116963964478865	1.22877854686217	1367.47032790773	28.5094964427619	23.93513986465	23.93513986465	19.8682137361531	14.8729959620126	14.8729959620126	11.9342892969861	11.9342892969861	8.6670474104843	8.6670474104843	6.05288157789236	6.05288157789236	-3.4	3548814251.38138	27.7543344574489	11.8367483591748	6.12198916888822	240.63051192453	19.4730126804548	17.1929516614163	0
CHEMBL3342720	CC(C)c1cc(-c2noc(NC(=O)C3CC3)c2-c2ccc(CN3CCOCC3)cc2)c(O)cc1O	12.537498051412	-0.106058315374208	12.537498051412	0.001775204505599	0.451679342578074	477.561	446.313	477.226371092	184	0	0.239292720205058	-0.50752066629523	0.50752066629523	0.239292720205058	1.11428571428571	1.82857142857143	2.48571428571429	16.4785191731224	9.94082995837382	2.32042206288799	-2.26123415177258	2.44222338301348	-2.35104622574263	5.99090786061887	-0.116963079266743	1.52570536101483	1208.2998333535	24.5263687796364	20.0821488752143	20.0821488752143	16.9018872409643	12.165844959304	12.165844959304	9.66714675661149	9.66714675661149	6.65157690526779	6.65157690526779	4.42694144657129	4.42694144657129	-3.36	146259955.463092	23.3850663260615	9.71434220859009	5.03655298458744	204.051798835873	19.4730126804548	17.1929516614163	0
CHEMBL4440439	CC(C)c1ccc(/C=C/C(=O)c2ccc(OCC(=O)N[C@H]3CCOC3=O)cc2)cc1	12.3591421225657	-0.602350866575063	12.3591421225657	0.118541702238491	0.411376842339698	407.466	382.266	407.1732729	156	0	0.328270785395513	-0.483787158867605	0.483787158867605	0.328270785395513	1.13333333333333	1.83333333333333	2.43333333333333	16.541110428695	10.0123156220787	2.27355080886871	-2.09835717018392	2.1644450314555	-2.40015419477634	6.06397233001417	-0.141140712271367	1.49553698708322	929.073578651655	21.5098609216914	17.0907650261545	17.0907650261545	14.4187239933699	9.93391663118491	9.93391663118491	7.40827603919721	7.40827603919721	4.80963922928646	4.80963922928646	2.98737049712206	2.98737049712206	-3.41	6346279.90620792	21.3025011974116	9.87225443659342	5.7958963787238	175.43388745536	14.7905145116064	11.7913526624319	12.3901269108779
CHEMBL2088165	CC(C)c1ccc(Nc2nc(Cl)ccc2[N+](=O)[O-])cc1	10.9491656871401	-0.491916152263375	10.9491656871401	0.10894804526749	0.511035726171539	291.738	277.626	291.077454368	104	0	0.31133153739461	-0.334425706342578	0.334425706342578	0.31133153739461	1.2	1.85	2.4	35.4956964544067	10.0339035700534	2.15396617899526	-2.08793824094596	2.27377173387076	-1.99675491283791	6.29141422411091	-0.383701520665586	2.29161749534139	626.816184436689	14.6983061338198	11.1303401292643	11.8862690752827	9.46923425058676	6.1503774819676	6.52834195497683	4.66052654786115	5.04777528904285	2.87674886775372	3.08725245089631	1.75536799427222	1.90287749857994	-2.14	28485.9212980515	14.2729327106356	5.87830234153097	3.24343862025176	121.309075782687	5.31678860400633	5.15310981689279	0
CHEMBL2088180	CC(C)c1ccc(Oc2nc(Cl)ccc2[N+](=O)[O-])cc1	10.9091656871401	-0.554416152263375	10.9091656871401	0.111299130763416	0.470559989344872	292.722	279.618	292.061469956	104	0	0.331005455488626	-0.43365718788634	0.43365718788634	0.331005455488626	1.2	1.85	2.4	35.4956964612872	10.0383676602672	2.17678847380068	-2.07942587871814	2.30677801429972	-1.96135555083942	6.29028643048886	-0.385551275714878	2.29161749534139	626.816184436689	14.6983061338198	11.0385884197281	11.7945173657466	9.46923425058676	6.05862577243147	6.43659024544069	4.54116151293633	4.92841025411802	2.76419188629732	2.97469546943992	1.65699452812596	1.79674959766438	-2.14	28485.9212980515	14.2729327106356	5.87830234153097	3.24343862025176	120.872758828586	4.73686295380005	10.9026216501767	0
CHEMBL3621824	CC(C)c1ccc(Sc2cc3c(c4nsnc24)C(=O)c2ccccc2C3=O)cc1	13.1370867430229	-0.161355261367888	13.1370867430229	0.136939158124223	0.375200644017942	416.527	400.399	416.065319752	142	0	0.196315858762547	-0.288560571877631	0.288560571877631	0.196315858762547	0.827586206896552	1.48275862068966	2.17241379310345	32.1666437917328	9.83265871473947	2.3295200094807	-2.18166274630357	2.39274636948873	-2.20992941963961	7.99212193307296	0.097979887967229	1.64808961341895	1290.23428058076	20.1205913857006	15.8009230447516	17.4339162066071	14.0417138956582	9.29830196449703	10.845095288765	7.28833118860177	8.93213394810784	5.16607097407569	6.73349994784775	3.60678010716844	5.1731292039894	-2.83	7457630.08722385	18.2145955956793	6.89789798640868	2.9076939654333	175.854128917462	0	11.0334014352325	11.5664898927299
CHEMBL3621823	CC(C)c1ccccc1Sc1cc2c(c3nsnc13)C(=O)c1ccccc1C2=O	13.1926441903922	-0.160156893004115	13.1926441903922	0.135097474174855	0.375200644017942	416.527	400.399	416.065319752	142	0	0.196315858762567	-0.288560571877621	0.288560571877621	0.196315858762567	0.793103448275862	1.44827586206897	2.20689655172414	32.1666442599637	9.83265344897109	2.3308822862444	-2.18766972809151	2.40910616972257	-2.21007599622614	7.99262842416374	0.097979882023742	1.72116744936405	1307.48428058076	20.1205913857006	15.8009230447516	17.4339162066071	14.0585506480638	9.30428502864074	10.8510783529087	7.25712167903862	8.8693463233811	5.15243063818302	6.80369005128085	3.7279535681289	5.57333036675103	-2.83	7512349.67035153	18.2145955956793	6.89789798640868	2.82422785284338	175.854128917462	0	11.0334014352325	11.5664898927299
CHEMBL3422780	CC(C)c1nc2ccccc2c2c1[nH]c1ccccc12	4.86688114134543	0.398304043839758	4.86688114134543	0.398304043839758	0.512723349733824	260.34	244.212	260.131348512	98	0	0.071287507280883	-0.352991798065886	0.352991798065886	0.071287507280883	0.9	1.6	2.4	14.7893339692892	10.0187016520384	2.14694536726502	-2.08684558013853	2.34536874892073	-1.94869996446411	6.19418249061035	0.838075302848469	2.3395547748151	932.025462166099	13.6898699653825	11.6433660182066	11.6433660182066	9.75402019542349	7.04528980685327	7.04528980685327	5.5894771887168	5.5894771887168	3.92337752625882	3.92337752625882	2.99980359592749	2.99980359592749	-2.35	80353.5765811382	11.4744815880963	4.07094741807237	1.47932562879249	117.000031459853	4.98397852094721	0	0
CHEMBL4758058	CC(CO)NC(=O)c1cc2c(cc1F)CC1C(=O)N(c3cnc(C#N)c(C(F)(F)F)c3)C(=S)N1C2	14.6699717805078	-4.87126013755827	14.6699717805078	0.020341435185186	0.482850029116483	507.469	490.333	507.098823284	182	0	0.418782957854367	-0.394254001088699	0.418782957854367	0.394254001088699	1.37142857142857	2.08571428571429	2.71428571428571	32.0920487117582	9.92195611307709	2.46433301423716	-2.30410275785168	2.37126536235342	-2.40317878320657	7.80211029314723	-0.137650999492972	1.66237038932185	1293.07302162337	25.6539715805202	18.0580926996257	18.8745892805534	16.4549460236712	10.3078253223993	10.7160736128632	8.16113996623196	8.52628833790207	5.80063167907388	6.21771456512146	4.04208320868178	4.42925484067145	-3.63	47135696.0637143	24.4931723371153	8.862046387248	4.30295132100416	201.311155274489	15.3232257296975	17.9282829829861	10.8063648795732
CHEMBL4740951	CC(CO)NC(=O)c1ccc2c(c1)CN1C(=S)N(c3cnc(C#N)c(C(F)(F)F)c3)C(=O)C1C2	13.3920116366424	-4.82713995849491	13.3920116366424	0.017629132014504	0.633662323874525	489.479	471.335	489.108245096	176	0	0.418782957854367	-0.394254001146337	0.418782957854367	0.394254001146337	1.38235294117647	2.11764705882353	2.76470588235294	32.0920486193955	9.926169944888	2.46177098243419	-2.30257119342213	2.368383639661	-2.40018243526222	7.80210963810197	-0.13765056601978	1.63097586537546	1243.26655035473	24.7837280925172	17.7574784958061	18.5739750767338	16.0442624211482	10.2021764192281	10.6104247096919	8.04386476826684	8.40901313993696	5.73517945512125	6.15226234116883	3.99064845317323	4.3778200851629	-3.56	32926518.3536609	23.5932474073396	8.65907744188848	4.08075877185895	197.145619871562	15.3232257296975	12.1110621419402	10.8063648795732
CHEMBL3398539	CC(NC(=S)Nc1ccc([N+](=O)[O-])cc1)c1cccc2ccccc12	10.6909266201643	-0.427640246040769	10.6909266201643	0.017729959267658	0.401569015917673	351.431	334.295	351.104147784	126	0	0.26907545657864	-0.355906210945644	0.355906210945644	0.26907545657864	1.04	1.72	2.44	32.0920470767444	9.99747711591435	2.10737521701155	-2.18770625037322	2.23899959692335	-2.30499859609957	7.80082366613632	-0.384428624675713	1.70366727393666	920.110339951692	17.8111903089421	13.6001616971671	14.4166582780948	12.0417138956582	7.84031426312311	8.24856255358697	5.69250903141746	6.10075732188132	3.97346043597664	4.19337363879037	2.73610444722457	3.03073227271896	-2.99	502142.622055915	16.8534115939128	7.27288910823313	3.92001337666694	150.376468537407	10.6335772080127	0	5.11243688472476
CHEMBL409	CC(O)(CS(=O)(=O)c1ccc(F)cc1)C(=O)Nc1ccc(C#N)c(C(F)(F)F)c1	13.0060841991421	-4.86087178576823	13.0060841991421	0.342865035030439	0.560412076086855	430.379	416.267	430.061040808	154	0	0.417261094198601	-0.379204873151368	0.417261094198601	0.379204873151368	1.17241379310345	1.75862068965517	2.27586206896552	32.2278745035264	10.0576068116546	2.37693331482594	-2.22343040238298	2.33395109381566	-2.45399021363245	7.91126082226139	-0.137475220566699	2.25375637222862	1072.52044959174	22.0351694270032	14.7878369104062	15.6043334913339	13.2590040329726	7.8963537672622	9.54861899358236	6.31090934378718	8.30048475138016	3.83628404436285	5.76883505859056	2.38059579190757	3.96913060207699	-2.97	1088825.87550781	22.3204926481025	7.8059488121745	5.30380709291795	162.863887722749	10.423315998847	5.8172208410459	15.4383039474012
CHEMBL4763339	CC(O)CNC(=O)c1cc2c(cc1F)CC1C(=O)N(c3cnc(C#N)c(C(F)(F)F)c3)C(=S)N1C2	14.6400445318306	-4.87096609112025	14.6400445318306	0.020967721193416	0.482850029116483	507.469	490.333	507.098823284	182	0	0.418782957854367	-0.391583675750071	0.418782957854367	0.391583675750071	1.37142857142857	2.08571428571429	2.71428571428571	32.09204871178	9.92235141306069	2.46419625084697	-2.3035972102643	2.3711514053176	-2.40049184687058	7.80211025912196	-0.137651248208451	1.6498388611364	1291.07302162337	25.6539715805202	18.0580926996257	18.8745892805534	16.4169412212104	10.3146747021281	10.722922992592	8.16310284938354	8.52825122105365	5.70730685372279	6.12438973977037	4.03052508419128	4.41769671618096	-3.63	44818763.9930215	24.4931723371153	8.862046387248	4.41944670004606	201.311155274489	15.3232257296975	17.9282829829861	10.8063648795732
CHEMBL83	CC/C(=C(\c1ccccc1)c1ccc(OCCN(C)C)cc1)c1ccccc1	5.87098820026174	0.692414393800577	5.87098820026174	0.692414393800577	0.450572678996678	371.524	342.292	371.224914548	144	0	0.118903331230501	-0.492264494470921	0.492264494470921	0.118903331230501	0.714285714285714	1.25	1.78571428571429	16.4775640738015	9.8807668218032	2.12493951247835	-2.16810574498523	2.34357685611061	-2.18894872443796	5.98085220926278	0.261150574406325	1.99594737729279	880.735533510235	19.7693739456852	17.0596859981782	17.0596859981782	13.6858718480016	9.90684881871516	9.90684881871516	7.11527262155871	7.11527262155871	4.79026590828731	4.79026590828731	3.34842011226657	3.34842011226657	-2.84	2692338.48996718	19.9087945757536	9.91099361735453	5.11364381338392	168.648904314324	9.63677268465053	12.3563937977968	0
CHEMBL460032	CC/C=C/C=C/C=C/CCCCCCCC[C@@]1(C)C[C@](C)(CC(=O)O)OO1	10.9228933003442	-0.843011521592429	10.9228933003442	0.01163881675037	0.212007355146451	378.553	340.249	378.277009696	154	0	0.305895806478897	-0.481149828473191	0.481149828473191	0.305895806478897	0.888888888888889	1.48148148148148	2.14814814814815	17.2255195913405	9.84761182512368	2.46512189113482	-2.21170666895896	2.40449584411414	-2.30131684886601	5.67670699833332	-0.344885046557692	2.01451310153262	508.507737526347	20.012379111734	17.4142346750813	17.4142346750813	12.8913759535893	10.4606828818597	10.4606828818597	8.12321937083873	8.12321937083873	4.88470515153038	4.88470515153038	3.57903506163192	3.57903506163192	-1.39	655847.672797415	23.6490472471691	12.9003647607546	11.1371921716814	164.805478921465	5.10652739484071	11.2021016219674	0
CHEMBL7075	CC1(C)CC(C)(C)c2cc(N/C(S)=N/c3ccc([N+](=O)[O-])cc3)ccc2S1	10.7262808216767	-0.429053613034875	10.7262808216767	0.041635472830389	0.21192866291442	401.557	378.373	401.123168976	142	0	0.269078170651617	-0.334893443610295	0.334893443610295	0.269078170651617	1.18518518518519	1.85185185185185	2.48148148148148	32.16681997418	9.76618827106596	2.3754767136473	-2.41428932497686	2.5092846259602	-2.33254990915774	8.00357490983318	-0.384430234512544	1.80847804822047	905.942884993585	19.8196264773794	15.8149443234054	17.525868095333	12.5552805566404	8.68433171107894	9.94804188750663	7.96727125114611	10.140000315278	4.51427369119517	5.99890968424424	3.64712201138033	5.50129059346787	-1.99	675286.599970159	19.7628167402998	7.20310978937979	4.65070225347052	168.77854016794	5.31678860400633	0	5.16765176957805
CHEMBL3114586	CC1(C)CC(Nc2ccc(Br)cc2)C2=C(O1)C(=O)c1ccccc1C2=O	13.1247013311497	-0.547532360166289	13.1247013311497	0.138600298143949	0.772930063316577	412.283	394.139	411.047005536	132	0	0.228339308851941	-0.483117809598279	0.483117809598279	0.228339308851941	1	1.61538461538462	2.26923076923077	79.9187312183403	9.79128570408945	2.445373475624	-2.40044912047278	2.39240783516487	-2.45188879856692	9.10299863489415	0.007496876651162	1.79329079050445	943.983480566295	18.4743270157587	14.505968548294	16.0919650874087	12.3549738267274	8.49334824191465	9.286346511472	7.21632665895852	8.1320021877502	4.71943739075918	5.24810290379741	3.57186302439439	3.83619578091351	-2.4	800004.74207626	17.0359206286393	6.09297337278107	2.86124686286506	159.925710234732	10.0536515578064	5.60105081098369	11.5424098180211
CHEMBL3114588	CC1(C)CC(Nc2ccc(Cl)cc2)C2=C(O1)C(=O)c1ccccc1C2=O	13.1110902200386	-0.564336201044204	13.1110902200386	0.155404139021864	0.838766157784181	367.832	349.688	367.097521116	132	0	0.228339308851941	-0.483117809598279	0.483117809598279	0.228339308851941	1	1.61538461538462	2.26923076923077	35.4956916665355	9.79128235463176	2.44538419563234	-2.40043134242504	2.39234088419787	-2.45188492981014	6.30261831325572	0.007496917416048	1.79329079050445	943.983480566295	18.4743270157587	14.505968548294	15.2618974943125	12.3549738267274	8.49334824191465	8.87131271492387	7.21632665895852	7.6527624394305	4.71943739075918	4.97141370609867	3.57186302439439	3.69785118206413	-2.59	800004.74207626	16.8557594330283	5.99052286460351	2.80278947053666	156.361428855972	10.0536515578064	5.60105081098369	11.5424098180211
CHEMBL3114587	CC1(C)CC(Nc2ccc(I)cc2)C2=C(O1)C(=O)c1ccccc1C2=O	13.1310013311497	-0.539754582388511	13.1310013311497	0.130822520366171	0.667443467032122	459.283	441.139	459.033141436	132	0	0.228339308851941	-0.483117809598279	0.483117809598279	0.228339308851941	1	1.61538461538462	2.26923076923077	126.912704436483	9.79128646403536	2.4453714255714	-2.40045263816869	2.39194840689885	-2.45191649376978	14.1119179079759	0.007496892060128	1.79329079050445	943.983480566295	18.4743270157587	14.505968548294	16.6634668394703	12.3549738267274	8.49334824191465	9.57209738750281	7.21632665895852	8.46195887814532	4.71943739075918	5.43860348781795	3.57186302439439	3.93144607292378	-2.15	800004.74207626	17.2731765550389	6.2287107337036	2.93902054427357	165.320000750134	10.0536515578064	5.60105081098369	11.5424098180211
CHEMBL3114585	CC1(C)CC(Nc2ccc([N+](=O)[O-])cc2)C2=C(O1)C(=O)c1ccccc1C2=O	13.1322013311497	-0.653273100907029	13.1322013311497	0.017953831740583	0.642231738675221	378.384	360.24	378.121571676	142	0	0.269075038667216	-0.483117809598278	0.483117809598278	0.269075038667216	1.03571428571429	1.64285714285714	2.25	16.6283469080513	9.79124821451574	2.44581817330808	-2.40026119779038	2.39287601453235	-2.45190080253496	6.26467605596335	-0.384429844262652	1.74563388726931	1037.01639989567	20.0516772849483	15.3917142517125	15.3917142517125	13.2656574292504	8.89312117483012	8.89312117483012	7.51341744355473	7.51341744355473	4.95333894226732	4.95333894226732	3.70512066869955	3.70512066869955	-3.48	1961288.12621469	17.9101095186587	6.29790806120242	2.94392726037692	160.71113835159	10.0536515578064	5.60105081098369	11.5424098180211
CHEMBL3114421	CC1(C)CC(Nc2cccc(Br)c2)C2=C(O1)C(=O)c1ccccc1C2=O	13.1357635739481	-0.550856953892668	13.1357635739481	0.140558508125472	0.772930063316577	412.283	394.139	411.047005536	132	0	0.228339308851979	-0.483117809598203	0.483117809598203	0.228339308851979	1.03846153846154	1.73076923076923	2.42307692307692	79.9187312184062	9.79128421571032	2.44551100296415	-2.40053244995688	2.39316424135341	-2.45192947781714	9.10301514753962	0.007496685234061	1.80867808061103	961.233480566295	18.4743270157587	14.505968548294	16.0919650874087	12.3549738267274	8.49334824191465	9.286346511472	7.21978098265246	8.13545651144415	4.69983323479868	5.19308487351572	3.60401286962912	4.00325127711959	-2.4	778534.258208428	17.0359206286393	6.09297337278107	2.86124686286506	159.925710234732	10.0536515578064	5.60105081098369	11.5424098180211
CHEMBL3114419	CC1(C)CC(Nc2cccc(F)c2)C2=C(O1)C(=O)c1ccccc1C2=O	13.5445769010147	-0.632888203892668	13.5445769010147	0.096160241874528	0.883515512780159	351.377	333.233	351.127071656	132	0	0.228339308852041	-0.483117809598077	0.483117809598077	0.228339308852041	1.03846153846154	1.73076923076923	2.42307692307692	19.1421462161871	9.79126013738351	2.44562328243904	-2.40034170269555	2.39188880540757	-2.45202124371131	6.26464173436624	0.007496071575074	1.80867808061103	961.233480566295	18.4743270157587	14.505968548294	14.505968548294	12.3549738267274	8.49334824191465	8.49334824191465	7.21978098265246	7.21978098265246	4.69983323479868	4.69983323479868	3.60401286962912	3.60401286962912	-2.95	778534.258208428	16.5147750339853	5.79811027815816	2.69357839669404	150.223698032016	10.0536515578064	11.4182716520296	11.5424098180211
CHEMBL2375473	CC1(C)CC(n2cc(C3CCCCC3)nn2)C2=C(O1)C(=O)c1ccccc1C2=O	13.3481528006826	-0.580679051713278	13.3481528006826	0.147762608129671	0.75854300759148	391.471	366.271	391.18959166	150	0	0.228340917600385	-0.483114604992369	0.483114604992369	0.228340917600385	1.03448275862069	1.72413793103448	2.44827586206897	16.5101090166442	9.7921343380493	2.45823364449938	-2.39239416134811	2.43658420741523	-2.40934914004991	6.26152842030855	-0.003247044049135	1.57841590814284	1027.4939684689	20.1729976285079	16.8504782293381	16.8504782293381	13.9442902242044	10.478175093131	10.478175093131	8.98666087760096	8.98666087760096	6.37909501822123	6.37909501822123	4.91553623404207	4.91553623404207	-2.76	6664091.60314801	18.2801164581059	6.64560927642801	3.0151310178037	169.487456984645	4.73686295380005	5.60105081098369	11.5424098180211
CHEMBL394882	CC1(C)CC2=C(O1)c1ccccc1C(=O)C2=O	11.9698648904006	-0.416064814814814	11.9698648904006	0.404704270597128	0.640091494530316	228.247	216.151	228.078644244	86	0	0.233566185307491	-0.486421343669486	0.486421343669486	0.233566185307491	1.05882352941176	1.70588235294118	2.41176470588235	16.5093687545899	9.86289514925664	2.42424594537358	-2.19894276456168	2.42608025797744	-2.22347946866087	6.51953047607608	-0.111568755721651	2.24053847325827	578.885048148473	12.206742302257	9.74125272933664	9.74125272933664	7.99480048142125	5.6009536313039	5.6009536313039	5.0500410151322	5.0500410151322	3.15157515044405	3.15157515044405	2.41938526402599	2.41938526402599	-1.9	9778.80888983776	10.266512773161	3.06442547586783	1.35031887546523	99.0862641250216	4.73686295380005	11.3602156826399	0
CHEMBL3408360	CC1(C)CCCC23C=C[C@](C)(CC[C@@]12C)OO3	5.94826388888889	-0.206666666666666	5.94826388888889	0.183541666666667	0.467095597732913	236.355	212.163	236.177630008	96	0	0.127513878940033	-0.225220910906348	0.225220910906348	0.127513878940033	0.823529411764706	1.58823529411765	2.23529411764706	17.2189862356788	9.5024740855649	2.62128167745061	-2.57006750011062	2.62979680055829	-2.57142652330206	5.23383171683759	-0.415115757075496	2.11847913187752	373.118109470975	12.3639610306789	11.5067310252397	11.5067310252397	7.82842712474619	6.89981212202658	6.89981212202658	7.27169833934723	7.27169833934723	5.9849276619841	5.9849276619841	4.02756858632884	4.02756858632884	-0.34	7391.83223308648	11.7337068475305	3.15520322767297	1.34215813330017	104.297729911362	0	11.2021016219674	0
CHEMBL3408363	CC1(C)CCCC2=CC=C(C=O)CC[C@]21C	10.8864706160242	0.284236111111111	10.8864706160242	0.284236111111111	0.606792698190873	218.34	196.164	218.167065324	88	0	0.145521180422722	-0.298256751897788	0.298256751897788	0.145521180422722	1.125	1.875	2.5625	16.1290576102234	9.54695300256521	2.45149924268221	-2.49675568212892	2.56098098447901	-2.39436367241511	5.73635359178676	-0.104647293841254	2.37192790680355	359.631241169719	11.8115547878716	10.6758330039655	10.6758330039655	7.49413014928722	6.34927455988638	6.34927455988638	6.1208814767506	6.1208814767506	5.01398667953518	5.01398667953518	3.25691737282284	3.25691737282284	-0.85	4125.48152678979	11.6300199369303	3.86840527412068	1.66455018231941	98.6190943579989	0	6.28616052312956	0
CHEMBL3408364	CC1(C)CCC[C@]1(C)c1ccc(C=O)cc1	10.6462531887755	0.258347505668934	10.6462531887755	0.258347505668934	0.683629158473042	216.324	196.164	216.15141526	86	0	0.149548368847155	-0.297896408833738	0.297896408833738	0.149548368847155	1.0625	1.6875	2.125	16.1289281571888	9.65173499668203	2.45334006072193	-2.38774877838306	2.53084854839601	-2.3340603030075	5.74236899238995	0.111825171419205	2.38893691833648	388.400907860558	11.8115547878716	10.4163199799716	10.4163199799716	7.49413014928722	6.05285138122279	6.05285138122279	5.80940324638891	5.80940324638891	4.65617503726657	4.65617503726657	2.96277307565686	2.96277307565686	-1.11	4716.70474654469	11.3776192166012	3.72527456525869	1.58662206219574	97.871573095581	0	6.28616052312956	0
CHEMBL2237349	CC1(C)CC[C@@]23CC[C@]4(C)[C@](OC2=O)([C@@H](Br)C[C@@H]2[C@@]5(C)CC/C(=N\O)C(C)(C)[C@@H]5CC[C@]24C)[C@@H]3C1	13.790286144546	-0.40637711797682	13.790286144546	0.047323593789368	0.145746586739117	548.606	502.238	547.266106432	196	0	0.312633285657159	-0.456500966167881	0.456500966167881	0.312633285657159	0.914285714285714	1.6	2.28571428571429	79.9187336714207	9.30550420196905	2.82558148805289	-2.74164851942136	2.80886059131266	-2.74690734215542	9.09282667495963	-0.271555114007457	1.48394895586829	1005.56065843464	25.4493829893763	22.9693571335608	24.5553536726755	16.1460486889123	14.2363433524471	15.1520188812388	15.630548194781	16.7358663349521	13.9090632988136	14.9630493914038	11.7589847773831	13.0505897690688	-0.58	48055346.5322277	24.7394771677914	6.88640839689897	2.56471741676314	220.073795096882	9.94411597857734	5.60105081098369	0
CHEMBL455098	CC1(C)CC[C@]2(C)CC[C@]3(C)C(=CC[C@@H]4[C@@]5(C)CC[C@H](O)C(C)(C)[C@@H]5CC[C@]43C)[C@@H]2C1	10.8836236596364	-0.124935145839277	10.8836236596364	0.053330872370375	0.387198830750945	426.729	376.329	426.38616622	176	0	0.059374862714568	-0.392562007854879	0.392562007854879	0.059374862714568	0.774193548387097	1.45161290322581	2.16129032258064	16.268368797299	9.33426571534474	2.67268204654903	-2.71006013590118	2.7516169884445	-2.63989400223486	5.33035413705823	-0.202397299572523	1.57328616311144	790.233391509053	22.6649259390002	21.9050327533136	21.9050327533136	14.1975247311589	13.5837151529779	13.5837151529779	15.2452012753131	15.2452012753131	13.0404307601209	13.0404307601209	10.5066849584518	10.5066849584518	-0.3	5446522.96761182	22.4901485769336	6.42613603229933	2.77013805401818	192.398047297697	5.10652739484071	0	0
CHEMBL4170605	CC1(C)C[C@H]2C3=CC[C@@H]4[C@@]5(C)CCC(=O)[C@](C)(CO)[C@@H]5CC[C@@]4(C)[C@]3(C)CC[C@@]2(C)[C@H](O)C1	12.9640125508401	-0.581480881532288	12.9640125508401	0.002100736740212	0.453937245586311	456.711	408.327	456.360345396	186	0	0.140872754860224	-0.39533473980411	0.39533473980411	0.140872754860224	0.909090909090909	1.60606060606061	2.27272727272727	16.2689833685931	9.33288563463442	2.68595516926501	-2.70740829249664	2.74948342054437	-2.65155294941167	5.8573232213896	-0.19571744058429	1.58804090658626	888.972600776103	24.2422762081898	22.2604946392774	22.2604946392774	15.1789052065937	13.7076204548199	13.7076204548199	14.939828642805	14.939828642805	13.0089465112244	13.0089465112244	10.5041968378292	10.5041968378292	-0.67	14221936.5898611	24.0433898677361	6.96431029220373	2.84505767012206	201.353803149937	10.2130547896814	5.78324494636494	0
CHEMBL1762007	CC1(C)C[C@H]2C3=CC[C@@H]4[C@@]5(C)CC[C@H](O)[C@](C)(CO)[C@@H]5CC[C@@]4(C)[C@]3(C)CC[C@@]2(C)[C@H](O)C1	11.3005079936398	-0.392076253889476	11.3005079936398	0.009497059403039	0.415353636232583	458.727	408.327	458.37599546	188	0	0.061834775944512	-0.395695288022644	0.395695288022644	0.061834775944512	0.787878787878788	1.48484848484848	2.15151515151515	16.2811263327425	9.33193556389924	2.68514378317283	-2.71323621957685	2.75185926949903	-2.65633560335249	5.3374037482743	-0.217950058187516	1.58118390489675	847.479775603797	24.2422762081898	22.3768102135031	22.3768102135031	15.1789052065937	13.8550652338006	13.8550652338006	15.1594769020298	15.1594769020298	13.2380825672486	13.2380825672486	10.7049963475302	10.7049963475302	-0.38	14221936.5898611	24.3204164875747	7.09967275008499	2.91108152014251	201.986514802089	15.3195821845221	0	0
CHEMBL3289663	CC1(C)OB(c2ccc(N(CCCl)CCBr)cc2)OC1(C)C	6.08101347946586	-0.308609133982811	6.08101347946586	0.308571490713671	0.55055323956496	388.542	364.35	387.077199188	122	0	0.494332641135126	-0.399352710462815	0.494332641135126	0.399352710462815	1.04545454545455	1.59090909090909	2.04545454545455	79.9187298222995	9.78915388110017	2.51134415018897	-2.31893875293324	2.36038919077583	-2.41220591564565	9.08904848741633	0.005784435120587	2.12445759105041	473.42410266259	16.380468888624	13.7348175931405	16.0767430782736	10.3039733339372	7.63027996450413	9.28627135607538	6.54479514717212	7.7157578897387	4.49251423089683	5.01618468919652	2.39546001611484	3.02758617743547	-0.225064935064935	68480.7386725189	18.1184867941674	7.12165222428055	3.80972155818193	147.125335088168	14.2086259989012	0	0
CHEMBL3289661	CC1(C)OB(c2ccc(N(CCCl)CCCl)cc2)OC1(C)C	6.06740236835475	-0.325412974860726	6.06740236835475	0.319820342871614	0.584136279551177	344.091	319.899	343.127714768	122	0	0.494332641135148	-0.399352710462815	0.494332641135148	0.399352710462815	0.909090909090909	1.36363636363636	1.77272727272727	35.4967535341645	9.78915203321436	2.5113460676801	-2.31893875293323	2.36036606939117	-2.41220591564565	6.61655204050878	0.00578443512059	2.12445759105041	471.42410266259	16.380468888624	13.7348175931405	15.2466754851774	10.3039733339372	7.63027996450413	8.69932493215383	6.54479514717212	7.30072409319058	4.49251423089683	4.83057593278824	2.39546001611484	2.80353658892742	-0.415064935064935	68480.7386725189	17.9313115662546	7.00010811075679	3.73020116423512	143.561053709408	14.2086259989012	0	0
CHEMBL3289664	CC1(C)OB(c2ccc(N(CCCl)CCOS(C)(=O)=O)cc2)OC1(C)C	11.1091792410608	-3.44959630099038	11.1091792410608	0.078075115070516	0.375722067849706	403.737	376.521	403.139152044	146	0	0.494332641135227	-0.399352710462815	0.494332641135227	0.399352710462815	1.07692307692308	1.61538461538462	2.07692307692308	35.4956639762734	9.78914183818021	2.51147815837053	-2.31893875293324	2.36048607719862	-2.41220591564564	7.85495752004647	0.005784435120588	2.06387779626342	692.368348846263	19.5875756698105	15.9898462819867	17.5622718089329	11.9504199433439	8.55994214765038	10.910961212403	7.38191233132913	9.40382735519774	4.79669540673754	5.5605452744753	2.59227665650956	3.17359997232046	-0.795064935064935	324091.131133938	21.5043961006849	8.06317167847677	5.35923306103746	161.570677084274	14.2086259989012	0	0
CHEMBL3114423	CC1(C)OC2=C(C(=O)c3ccccc3C2=O)C1Sc1ccccc1	13.0287266943815	-0.626450774754346	13.0287266943815	0.097957294028723	0.82043946097804	336.412	320.284	336.082015372	120	0	0.228303904144861	-0.481714711034901	0.481714711034901	0.228303904144861	0.875	1.45833333333333	2.125	32.1666654613137	9.85447672219614	2.5075278518162	-2.26712000088194	2.47639364211628	-2.33273838544946	7.99880603893471	0.053503183436474	1.81006769191748	880.766791367581	16.896976746569	13.4064958537517	14.2229924346794	11.4880004301477	7.82170712745738	8.70135993871228	6.46308660221635	7.64159790419393	4.36765073612921	5.95101587652803	3.21155229439649	4.46184211242066	-2.33	408420.489211468	15.2125341298821	5.34811641662469	2.21233328382512	144.266468356451	4.73686295380005	5.60105081098369	11.5424098180211
CHEMBL2375477	CC1(C)OC2=C(C(=O)c3ccccc3C2=O)C1n1cc(-c2ccccc2)nn1	13.2404404798344	-0.819754582388511	13.2404404798344	0.120797325102881	0.687693890996175	371.396	354.26	371.126991404	138	0	0.22834640097214	-0.480594027026289	0.480594027026289	0.22834640097214	0.928571428571429	1.57142857142857	2.28571428571429	16.5158563261402	9.82702042864387	2.51967400478421	-2.26796607861766	2.46838596216632	-2.33636643333548	6.26529778173992	0.024561284445286	1.63312864375614	1158.53479535484	19.4658908473214	15.4172386189774	15.4172386189774	13.4711636777421	9.06056043366905	9.06056043366905	7.50449885676492	7.50449885676492	5.25323647665737	5.25323647665737	3.98300553723369	3.98300553723369	-3.54	4347932.85018694	16.6204461193454	5.72649187491254	2.27288003326674	160.995787543462	4.73686295380005	17.3368196349801	11.5424098180211
CHEMBL2375552	CC1(C)OC2=C(C(=O)c3ccccc3C2=O)C1n1cc(C2CCCCC2)nn1	13.2721267235851	-0.768289320357773	13.2721267235851	0.156952422944486	0.790500384133995	377.444	354.26	377.173941596	144	0	0.228346400963736	-0.480594029209614	0.480594029209614	0.228346400963736	1.03571428571429	1.71428571428571	2.42857142857143	16.5158583643708	9.825724786335	2.52053130700722	-2.27003915893685	2.47039455882274	-2.33668403480085	6.26520638910574	0.024547561164774	1.571119031025	1011.539245133	19.4658908473214	16.1433714481516	16.1433714481516	13.4711636777421	10.0050485466686	10.0050485466686	8.51303246437646	8.51303246437646	6.22485036225376	6.22485036225376	4.84092549412446	4.84092549412446	-2.76	4347932.85018694	17.3460200875438	6.12306982675016	2.46846886171007	163.122514870248	4.73686295380005	11.6428916401316	11.5424098180211
CHEMBL461199	CC1(c2cc(-c3ccc(/C=C/C(=O)O)cc3Cl)ccc2O)CCCCC1	10.6523369595028	-0.991573043317688	10.6523369595028	0.00497472892968	0.645519176007615	370.876	347.692	370.133572276	136	0	0.327821191514164	-0.507653018204412	0.507653018204412	0.327821191514164	1.11538461538462	1.84615384615385	2.5	35.4956919031965	9.70043568645502	2.30962158860515	-2.34521815991912	2.44053811853754	-2.24679329277261	6.33072262240406	-0.130861591648923	1.97132209608453	848.461019413626	18.7338400397525	14.8349760139228	15.5909049599412	12.3876658971785	8.93417810437118	9.31214257738041	7.26410325830812	7.67130338504872	5.3264058555559	5.6391148640442	3.82509735858173	4.12318854020434	-2.26	669289.827856272	18.5286829565151	7.54580795889877	3.93646137233584	158.495740115131	10.2130547896814	5.74951183328391	0
CHEMBL2281907	CC12CCC(CN3C(=O)C(=O)c4ccccc43)(CC1=O)C2(C)C	12.5731577538423	-0.454326814058956	12.5731577538423	0.168705711451247	0.788992740384634	311.381	290.213	311.152143532	120	0	0.298990445801961	-0.304168805477033	0.304168805477033	0.298990445801961	1.04347826086957	1.73913043478261	2.34782608695652	16.1871296857622	9.64570340209201	2.69659521694919	-2.41661954761616	2.70370212652365	-2.45117098831836	6.51853964751352	-0.12788287866673	1.76326716580778	765.633159836708	16.6209558646301	13.8097866683962	13.8097866683962	10.7345993330589	8.22093101936859	8.22093101936859	8.07496071355764	8.07496071355764	7.26283641929225	7.26283641929225	5.0397129759248	5.0397129759248	-1.97	200096.518422096	14.6114605442739	4.10619666430213	1.49344697724239	135.4025571164	4.89990973085048	5.78324494636494	0
CHEMBL38	CC1=C(/C=C/C(C)=C/C=C/C(C)=C/C(=O)O)C(C)(C)CCC1	10.5340052679203	-0.912324395761653	10.5340052679203	0.259688494384337	0.529573195765613	300.442	272.218	300.208930136	120	0	0.328068805709983	-0.478066744605621	0.478066744605621	0.328068805709983	1.18181818181818	1.86363636363636	2.45454545454545	16.3645836177706	9.72405469364625	2.25765642668871	-2.32485759163461	2.40261726925949	-2.18514388217894	5.80662167545078	-0.130975715093267	2.79158495836164	566.514664398947	16.7507123766271	14.4408838446612	14.4408838446612	10.2200512377166	7.86688853173734	7.86688853173734	6.76116795095658	6.76116795095658	4.12473834550516	4.12473834550516	2.87523363766826	2.87523363766826	-1.83	40499.0732594456	18.2195785820526	7.97550650375799	5.88497872677961	134.175060739154	5.10652739484071	0	0
CHEMBL2418195	CC1=C2CC(=O)O[C@@H]([C@@H](C)O)CC(=O)O[C@H]3C[C@@](O2)(O[C@H]([C@@H](C)CCCc2cccc(O)c2)[C@H]3C)C(C)(C)C1	13.0475345692785	-1.07679044555533	13.0475345692785	0.087646446682411	0.470833594603339	544.685	500.333	544.303618368	216	0	0.313347346627303	-0.507956385833504	0.507956385833504	0.313347346627303	1.12820512820513	1.87179487179487	2.56410256410256	16.7155762253509	9.68979486207577	2.59449073656146	-2.56674325703652	2.54262910780774	-2.62083739690027	5.74207037419911	-0.351984077955872	1.61868996770375	1091.81478016185	28.5348049480737	24.0671670939852	24.0671670939852	18.2981516109063	14.2041514367998	14.2041514367998	12.4823863752313	12.4823863752313	8.77609698704119	8.77609698704119	6.3677808411396	6.3677808411396	-2.58	226986571.079822	29.4038240483974	11.4949965950583	6.43291439362763	231.213552109147	29.1605066048816	30.1374311033627	0
CHEMBL3410947	CC1=CC(C)(C)N(Cc2cn(Cc3cc4cc(C)ccc4nc3Cl)nn2)c2ccccc21	6.47528044191914	-0.119394473698382	6.47528044191914	0.119394473698382	0.360638387999785	443.982	417.774	443.187673512	162	0	0.134344420527935	-0.356402058470159	0.356402058470159	0.134344420527935	1	1.8125	2.65625	35.4956972982313	9.88517367977104	2.31159828547803	-2.42471251168786	2.38923571161402	-2.44141086577093	6.30174161801083	0.547003506943302	1.41228200576982	1351.59855098158	22.4574546788841	18.8017487047784	19.5576776507968	15.297663518237	10.8135372420982	11.1915017151074	9.12622616648613	9.48423925393645	6.11999152241183	6.44724651395889	4.57919668278803	4.7845653021976	-3.18	22210768.8667391	20.7076623215062	7.74828079937665	3.77521693755515	192.89438379156	4.89990973085048	10.8470378117413	0
CHEMBL3410870	CC1=CC(C)(C)N(Cc2cn(Cc3cc4ccc(C)cc4nc3Cl)nn2)c2ccccc21	6.48783476920561	-0.119125562715185	6.48783476920561	0.119125562715185	0.360638387999785	443.982	417.774	443.187673512	162	0	0.134344616496463	-0.356402058470159	0.356402058470159	0.134344616496463	1	1.8125	2.65625	35.495697298237	9.88517402339316	2.31159700022452	-2.42471235731228	2.38923061619622	-2.44141081403819	6.30174968378915	0.54700347467505	1.40619643783068	1351.59855098158	22.4574546788841	18.8017487047784	19.5576776507968	15.297663518237	10.8135372420982	11.1915017151074	9.12622616648613	9.48423925393645	6.12289735713023	6.45015234867729	4.56041307189148	4.76578169130105	-3.18	22187119.0899535	20.7076623215062	7.74828079937665	3.77521693755515	192.89438379156	4.89990973085048	10.8470378117413	0
CHEMBL3410946	CC1=CC(C)(C)N(Cc2cn(Cc3cc4ccccc4nc3Cl)nn2)c2ccccc21	6.43549160971959	-0.117271418690711	6.43549160971959	0.117271418690711	0.388473580555457	429.955	405.763	429.172023448	156	0	0.134344416058813	-0.356402058470159	0.356402058470159	0.134344416058813	1	1.7741935483871	2.64516129032258	35.4956972471475	9.88517406276059	2.31149842254651	-2.42471235903344	2.3890616323589	-2.44141080818606	6.30168007144638	0.547003538404768	1.41020144065661	1304.27368461672	21.587211190881	17.879098973968	18.6350279199865	14.9038166681197	10.4028536395752	10.7808181125844	8.62277184279218	8.9807849302425	5.87371303897337	6.20096803052043	4.39923204197792	4.6046006613875	-3.18	15738942.2494843	19.7639761922916	7.50197649703003	3.70040607470821	186.529441677163	4.89990973085048	10.8470378117413	0
CHEMBL193838	CC1=CCC[C@H](C)[C@@]1(C)CC/C(C)=C/CC/C(C)=C/Cn1c[n+](C)c2ncnc(N)c21.[Cl-]	6.08176590664997	0	6.08176590664997	0	0.489347866934806	458.094	417.774	457.29722396	176	0	0.306566410066762	-1	1	0.306566410066762	1.25	1.96875	2.6875	35.4530014696162	9.64722906213724	2.3364053155678	-2.40102015004762	2.45223686645656	-2.9960066012561	5.78547663426788	-0.647212320003972	3.62999338882899E-06	1016.63887743488	22.5956473593183	20.6580182076423	21.4139471536607	14.7190698033565	11.6550433873043	11.6550433873043	9.73249022140893	9.73249022140893	7.5104606956939	7.5104606956939	4.77138709167172	4.77138709167172	-2.14	7413980.71301104	26.1150350736229	11.1311494163543	5.80166453360249	199.483243090086	18.1407006383422	0	18.4725029273641
CHEMBL3342729	CC1CC(C)CN(Cc2ccc(-c3c(-c4cc(C(C)C)c(O)cc4O)noc3NC(=O)C3CC3)cc2)C1	12.6006949277957	-0.095853954208308	12.6006949277957	0.007148951637588	0.346505083234941	503.643	466.347	503.278406664	196	0	0.239292720205058	-0.50752066629523	0.50752066629523	0.239292720205058	1.08108108108108	1.75675675675676	2.37837837837838	16.4696995780426	9.91227529615827	2.32165746611373	-2.34538151701577	2.44309938661602	-2.37559074214435	5.99093650343069	-0.116963250188265	1.50087896548557	1266.72377025372	26.2668557556426	22.1214943419431	22.1214943419431	17.689580941199	13.3761883903491	13.3761883903491	11.4187547885264	11.4187547885264	7.4923549478402	7.4923549478402	5.58880287516577	5.58880287516577	-3.32	281742970.454499	25.3346197501814	10.2092234779911	5.51549048695968	218.033079949555	14.7361497266548	17.1929516614163	0
CHEMBL1829890	CC1CC(C)CN(c2nc(Nc3ccc(C#N)c(C(F)(F)F)c3)nc(Oc3ccnc4ccccc34)n2)C1	13.5166211054324	-4.69070963032678	13.5166211054324	0.009793963109935	0.326622788974568	519.531	495.339	519.199443048	194	0	0.41726109518791	-0.423350640180039	0.423350640180039	0.41726109518791	1.02631578947368	1.78947368421053	2.52631578947368	19.4131950858579	9.92080704194446	2.33738302280956	-2.34555463414617	2.34721686594352	-2.39418730435952	5.84390205587365	-0.137286272274566	1.54253854023107	1503.81125147788	26.8632320728199	20.6975965871368	20.6975965871368	18.1900230490905	12.1033969105734	12.1033969105734	9.51584445728819	9.51584445728819	6.26663682852624	6.26663682852624	4.75517011859131	4.75517011859131	-4.46	311728355.234642	25.2005267647026	10.1257993733428	5.43941886769175	216.696922836752	14.9535612886569	5.74951183328391	0
CHEMBL4125942	CC1CCC(NC(=O)N(Cc2ccccn2)n2cnnc2)CC1	12.7063945578231	-0.143512849584277	12.7063945578231	0.143512849584277	0.937411878194791	314.393	292.217	314.185509324	122	0	0.33669784631621	-0.333794576318186	0.33669784631621	0.333794576318186	1.26086956521739	2	2.65217391304348	16.1733292383122	9.87361812022906	2.23282634893019	-2.29738660801148	2.23053792544899	-2.49718906589308	5.83846088797393	0.227400932635762	1.68860086516908	606.765402496721	16.070703332936	13.2986523274134	13.2986523274134	11.2203466906123	8.04980704631251	8.04980704631251	6.12690141706196	6.12690141706196	4.30112758970443	4.30112758970443	2.8769063557481	2.8769063557481	-2.44	300577.992214279	15.4554843820733	7.21469696554371	4.05642847919285	135.255028594545	5.31678860400633	12.6546401495291	0
CHEMBL3633708	CC1CCCCN1C(=O)C1=Cc2cc(Br)ccc2S1(=O)=O	12.6466193074452	-3.68607142857143	12.6466193074452	0.093194444444444	0.763873965293003	370.268	354.14	369.003426472	112	0	0.265541824533363	-0.335328025156383	0.335328025156383	0.265541824533363	1.33333333333333	2.0952380952381	2.80952380952381	79.918731147138	10.0353644739216	2.37631766458013	-2.33036764046983	2.35724441755541	-2.42947900867449	9.10300813365073	-0.128941672978091	2.00022550521919	739.285666988983	15.1983061338198	11.673349701059	14.0758428211014	9.90872073380274	6.98370415960342	9.25986567675517	5.53752331171078	8.33972522714392	4.11208345145455	6.42765158892421	2.93216227993122	4.85248335155581	-1.14	63584.6172160453	14.7829907696738	5.24723711722185	2.44147488118093	132.428918567499	4.89990973085048	4.90513651389005	0
CHEMBL4748383	CC1CCCCN1CC(O)COc1ccc(/C=C(\C#N)c2ccc(Cl)c(Cl)c2)cc1	10.3215210292677	-0.523178593964753	10.3215210292677	0.255084628881631	0.440731527197586	445.39	419.182	444.137133432	158	0	0.11897906861186	-0.490848540429716	0.490848540429716	0.11897906861186	1.23333333333333	2	2.66666666666667	35.4982626343664	10.0331317488058	2.20513970230964	-2.34108105866883	2.27085195693208	-2.43163536601802	6.41651843305205	0.043764963684687	1.57696949897579	921.793438975592	21.5098609216914	17.0219614019977	18.5338192940347	14.4567287958307	10.1820703486433	10.9379992946618	7.67230683278526	8.48670708626647	5.37037837983648	6.1094076585745	3.61542334069572	3.91351452231833	-2.03	5384493.40675239	22.6506606406206	10.8365968758938	6.23275085780435	187.839093299745	9.84339034864076	18.4603601855451	0
CHEMBL3633709	CC1CCCN(C(=O)C2=Cc3cc(Br)ccc3S2(=O)=O)C1	12.5817581963341	-3.68012471655329	12.5817581963341	0.09287037037037	0.764050149565771	370.268	354.14	369.003426472	112	0	0.265310682965048	-0.337765419556955	0.337765419556955	0.265310682965048	1.38095238095238	2.14285714285714	2.85714285714286	79.9187311471377	10.0012392507056	2.36831366714296	-2.30554355911315	2.35410228165633	-2.40182741691464	9.10300812046958	-0.127482573184947	1.96413458121141	739.285666988983	15.1983061338198	11.673349701059	14.0758428211014	9.89188398139714	6.94998132633696	9.2261428434887	5.69274150647878	8.49494342191192	3.99247490378248	6.30804304125214	2.92049331695991	4.85265948335181	-1.14	61883.088239025	14.7829907696738	5.24723711722185	2.54911088926289	132.428918567499	4.89990973085048	4.90513651389005	0
CHEMBL4756521	CC1CCCN(CC(O)COc2ccc(/C=C(\C#N)c3ccc(Cl)c(Cl)c3)cc2)C1	10.2900055341807	-0.518780445816605	10.2900055341807	0.25673239910083	0.449935816972819	445.39	419.182	444.137133432	158	0	0.118979068601957	-0.490848542222707	0.490848542222707	0.118979068601957	1.26666666666667	2.03333333333333	2.7	35.4982626343144	10.0001480473246	2.18677610413777	-2.31683648035452	2.2706200173635	-2.40729562537356	6.41651808987332	0.053712269251718	1.56450372839255	921.793438975592	21.5098609216914	17.0219614019977	18.5338192940346	14.4398920434251	10.1483475153768	10.9042764613953	7.83954320133335	8.65394345481456	5.19463296690283	5.93366224564085	3.66645959873775	3.96455078036036	-2.03	5146510.44582976	22.6506606406206	10.8365968758938	6.48470666270084	187.839093299745	14.7433000794912	18.4603601855451	0
CHEMBL4795708	CC1CCN(CC(O)COc2ccc(/C=C(\C#N)c3ccc(Cl)c(Cl)c3)cc2)CC1	10.2696446120341	-0.515904406511994	10.2696446120341	0.257895711648071	0.449935816972819	445.39	419.182	444.137133432	158	0	0.118979068601938	-0.490848542229833	0.490848542229833	0.118979068601938	1.2	1.9	2.53333333333333	35.4982626343123	9.9897414960555	2.18136061056156	-2.31064073678968	2.27065644941358	-2.39810302784453	6.41651805028714	0.056282499190994	1.5528370120092	913.793438975592	21.5098609216914	17.0219614019977	18.5338192940346	14.4398920434251	10.1483475153768	10.9042764613953	7.81569755724981	8.63009781073102	5.32974835379743	6.06877763253544	3.45857064121589	3.7566618228385	-2.03	5280548.19767728	22.6506606406206	10.8365968758938	6.48470666270084	187.839093299745	14.7433000794912	18.4603601855451	0
CHEMBL1242815	CC1Cn2c(nc3c2C(=O)C=CC3=O)-c2ccc3ccccc3c21	12.2953148709489	-0.19306274670362	12.2953148709489	0.139084099689258	0.634701607359143	314.344	300.232	314.105527688	116	0	0.20618958831403	-0.320032893474388	0.320032893474388	0.20618958831403	1.04166666666667	1.83333333333333	2.70833333333333	16.1442795665578	9.87004973004691	2.33295060370848	-2.26374234705434	2.41011309218279	-2.20508477846408	6.20605454128583	0.098552497622463	1.86251275264034	1088.45707145404	16.4219207729514	13.1141829758208	13.1141829758208	11.6478670455408	8.04189441596446	8.04189441596446	6.45404563787035	6.45404563787035	4.98129228661638	4.98129228661638	3.95372607785983	3.95372607785983	-3.01	651943.421998085	13.4309123393255	4.50775096812463	1.59935185623479	137.985315407473	4.56709964779136	17.2122604876969	0
CHEMBL1241417	CC1Cn2c(nc3c2C(=O)C=CC3=O)-c2ccccc21	12.0829406021668	-0.188301681783824	12.0829406021668	0.134323034769463	0.734563820692155	264.284	252.188	264.089877624	98	0	0.206189588300048	-0.320033587809684	0.320033587809684	0.206189588300048	1.15	1.9	2.75	16.1442718326596	9.91721620367767	2.32357657588083	-2.24578116392889	2.37075150551716	-2.20203040299024	6.20506941477264	0.098551892766008	2.04590344519929	798.803361428037	13.853006672199	10.9594824374416	10.9594824374416	9.66470379794645	6.6312108134415	6.6312108134415	5.29336203534739	5.29336203534739	4.00951026410768	4.00951026410768	3.06964967770702	3.06964967770702	-2.49	71639.1868636708	11.3461617847759	3.75782654481725	1.33217343784479	115.303650875738	4.56709964779136	17.2122604876969	0
CHEMBL1241448	CC1Cn2c(nc3c2C(=O)C=CC3=O)-c2cccnc21	12.0673156021668	-0.20870984504913	12.0673156021668	0.154731198034769	0.730401272065505	265.272	254.184	265.085126592	98	0	0.206189598004107	-0.319926528677874	0.319926528677874	0.206189598004107	1.25	2.05	2.9	16.1442767767082	9.9692723922807	2.32993112511177	-2.23461054737247	2.35931127008042	-2.20885824422503	6.20497473992435	0.098550052698181	2.04590344519929	801.445114991745	13.853006672199	10.8293457637519	10.8293457637519	9.66470379794645	6.4910080330105	6.4910080330105	5.14231453210891	5.14231453210891	3.82312099327146	3.82312099327146	2.92670076129392	2.92670076129392	-2.56	71639.1868636708	11.2820578965307	3.72421473542733	1.31711822247358	114.523298856685	4.56709964779136	17.2122604876969	0
CHEMBL2137046	CCC(=C(c1ccc(O)cc1)c1ccc(OCCN(C)C)cc1)c1ccccc1	9.74362436715906	0.273610795695447	9.74362436715906	0.273610795695447	0.503204171709381	387.523	358.291	387.219829168	150	0	0.118903331230501	-0.507966244898252	0.507966244898252	0.118903331230501	0.793103448275862	1.37931034482759	1.93103448275862	16.4775842371898	9.87989960632799	2.1303286255928	-2.16974977834717	2.35044441386352	-2.18894864897703	5.98181650673075	0.261150264340016	2.01622001298042	926.707051921062	20.6396174336883	17.4295493244886	17.4295493244886	14.079718698119	10.0411392189881	10.0411392189881	7.29612124211624	7.29612124211624	4.88378155123174	4.88378155123174	3.37169739313821	3.37169739313821	-3.04	3819392.53889848	20.6880480391976	9.94410727947226	5.48915545303089	173.44313806652	14.7433000794912	18.1059056310807	0
CHEMBL4761532	CCC(=O)Nc1ccc2c(c1)CN1C(=S)N(c3cnc(C#N)c(C(F)(F)F)c3)C(=O)C1C2	13.3576229935157	-4.80449363664229	13.3576229935157	0.063221266901823	0.70833257816427	459.453	443.325	459.097680412	164	0	0.418782957854367	-0.331738776526709	0.418782957854367	0.331738776526709	1.34375	2.09375	2.75	32.0920484842938	9.93906053957157	2.46101935663283	-2.30267153609474	2.37072308393627	-2.39532055787975	7.80210869994232	-0.137674373923639	1.65521789111484	1190.93319502674	23.2063778233275	16.7329146311165	17.5494112120442	15.1335788186253	9.67233513074274	10.0805834212066	7.38851102541513	7.75365939708524	5.4265067040603	5.84358959010788	3.82377203360064	4.21094366559031	-3.52	13407789.1561833	21.7022116379735	7.87033662294818	3.66597352934754	185.98644400497	10.2166983348568	12.1110621419402	10.8063648795732
CHEMBL4641091	CCC(=O)O/N=C1\C=C2C[C@H](C)[C@@]3(C)Cc4cc(OC)c(OC)c(OC)c4C23C(OC)=C1OC	11.8102942309025	-0.666147486772487	11.8102942309025	0.223968758281269	0.432815619298565	471.55	438.286	471.225702396	184	0	0.334269354371119	-0.495810538581518	0.495810538581518	0.334269354371119	1.05882352941176	1.76470588235294	2.32352941176471	16.6676471345757	9.59796350310182	2.69168451283107	-2.44338706543612	2.72493091242905	-2.4469644139497	6.09686374361765	-0.142759068816431	2.08809679865528	1118.63615598298	24.8361343353245	21.1583227798755	21.1583227798755	16.279319511429	11.4265860287151	11.4265860287151	9.15831182668096	9.15831182668096	7.82960767395116	7.82960767395116	6.22919609867085	6.22919609867085	-3.16	40462824.2210862	23.9801170296598	8.56207895718755	2.89700379229	200.025700344896	28.5219033527369	5.7116850027707	23.0173534098802
CHEMBL4202748	CCC(=O)O[C@H]1C2=CC(=O)C(OC)=C(OC)[C@]23c2c(cc(OC)c(OC)c2OC)C[C@]3(C)[C@H]1C	13.1687267820096	-0.972880763416478	13.1687267820096	0.122065749139162	0.557383823498542	472.534	440.278	472.209717984	184	0	0.305612580134027	-0.49574033875933	0.49574033875933	0.305612580134027	1.02941176470588	1.70588235294118	2.23529411764706	16.5488765186713	9.59847954258646	2.73186368304853	-2.43396548183611	2.72906538726492	-2.44660406858432	6.05984316580616	-0.148849144773062	2.15693155829598	1116.28764043738	24.999271042141	20.9896009628425	20.9896009628425	16.2068398663576	11.3204382376285	11.3204382376285	9.10680650296898	9.10680650296898	7.91222949703393	7.91222949703393	6.37751643107673	6.37751643107673	-3.16	36576967.9654034	23.9801170296598	8.25266922779403	2.70881575572071	199.337861459602	28.4211777228003	6.1039663877483	17.258188538224
CHEMBL4777108	CCC(=O)Oc1ccc(-c2cc(=O)c3c(o2)C(CC)(CC)C(=O)C(CC)=C3O)c2ccccc12	13.4326770967431	-1.01936793237727	13.4326770967431	0.071019936185882	0.353081516963302	460.526	432.302	460.188588616	176	0	0.310417973742231	-0.506622838740114	0.506622838740114	0.310417973742231	1	1.67647058823529	2.29411764705882	16.5359047516957	9.67714562626073	2.47827121984525	-2.34733936536345	2.45136436428977	-2.41252159799927	6.10457268660233	-0.133488355259218	2.0076143302806	1387.76200072291	24.6205913857006	19.8583340568928	19.8583340568928	16.3212647374472	11.710500642395	11.710500642395	8.46254356306849	8.46254356306849	6.83635408230917	6.83635408230917	4.828207676024	4.828207676024	-3.67	40463923.2173192	23.486911370705	8.93434427474835	3.44881250714174	197.416137264582	14.2605412856941	28.592623034386	11.2120353382655
CHEMBL4745410	CCC(=O)Oc1ccc2cc(-c3cc(=O)c4c(o3)C(CC)(CC)C(=O)C(CC)=C4O)ccc2c1	13.3619791177528	-0.98910673950915	13.3619791177528	0.089880601665553	0.353081516963302	460.526	432.302	460.188588616	176	0	0.310397006997511	-0.506622838740173	0.506622838740173	0.310397006997511	0.970588235294117	1.64705882352941	2.29411764705882	16.5356047260007	9.67722333779355	2.47767341226251	-2.3468775745697	2.44455149444948	-2.41248126439035	6.10280905359832	-0.133573214749077	1.86581884093712	1387.76200072291	24.6205913857006	19.8583340568928	19.8583340568928	16.287591232636	11.6985345141076	11.6985345141076	8.5294366751546	8.5294366751546	6.79094473125563	6.79094473125563	4.71183166667072	4.71183166667072	-3.67	38728838.9437769	23.486911370705	8.93434427474835	3.63191196633578	197.416137264582	14.2605412856941	28.592623034386	11.2120353382655
CHEMBL4776240	CCC(=O)Oc1ccc2ccccc2c1-c1cc(=O)c2c(o1)C(CC)(CC)C(=O)C(CC)=C2O	13.4872548346448	-1.06258030990174	13.4872548346448	0.038184838750315	0.353081516963302	460.526	432.302	460.188588616	176	0	0.310420211198656	-0.506622838739732	0.506622838739732	0.310420211198656	1	1.70588235294118	2.35294117647059	16.53654443979	9.67711358540672	2.47927999507896	-2.34777122190879	2.45925339552783	-2.4126104254853	6.10478073858268	-0.133532100184493	2.0980526639168	1387.76200072291	24.6205913857006	19.8583340568928	19.8583340568928	16.3212647374472	11.710500642395	11.710500642395	8.46553509514034	8.46553509514034	6.82401934842132	6.82401934842132	4.83414071654143	4.83414071654143	-3.67	39990993.8074088	23.486911370705	8.93434427474835	3.44881250714174	197.416137264582	14.2605412856941	28.592623034386	11.2120353382655
CHEMBL3597285	CCC(C)(O)c1cc2c(C)cc3c(c2oc1=O)C(=O)c1c(OC(C)C)cccc1C3=O	13.5867850450365	-1.37319619559766	13.5867850450365	0.053423563869993	0.495394824659367	420.461	396.269	420.157288488	160	0	0.341908985469562	-0.490215424869481	0.490215424869481	0.341908985469562	1.06451612903226	1.7741935483871	2.41935483870968	16.4888347962589	9.80972812989548	2.36168665011844	-2.23767371068018	2.38214818313297	-2.28113341973213	6.32134906979471	0.049810523736128	2.0492215017144	1309.81725397282	22.6624077489575	18.1596634441436	18.1596634441436	14.5625864928177	10.2981321139317	10.2981321139317	8.43732803121264	8.43732803121264	5.83101292009142	5.83101292009142	3.98590731179103	3.98590731179103	-3.25	6575685.01347287	21.0000495736665	7.16625211484558	3.18295414537022	179.010913953576	14.2605412856941	5.74951183328391	11.3662650880072
CHEMBL2375476	CCC(C)(O)c1cn(C2CC(C)(C)OC3=C2C(=O)c2ccccc2C3=O)nn1	13.2501731780675	-1.11593405929355	13.2501731780675	0.087270119467541	0.878368233938168	381.432	358.248	381.168856216	146	0	0.228340917600522	-0.483114604992096	0.483114604992096	0.228340917600522	1.25	1.89285714285714	2.53571428571429	16.5101448844049	9.79245271900734	2.45979174271442	-2.39245001529883	2.4340709761551	-2.4095506921752	6.26151996172254	-0.003270445999313	1.85575468963113	1016.16296236683	20.2672202345721	16.3919144309023	16.3919144309023	13.143795616318	9.40727034713821	9.40727034713821	8.23950942232156	8.23950942232156	5.57817962436365	5.57817962436365	3.74432796962427	3.74432796962427	-2.8	2201475.45727926	18.5580805794477	6.10249433106576	2.77411127609398	162.557637661577	9.84339034864076	16.8960296168158	11.5424098180211
CHEMBL3597287	CCC(C)(OCc1ccccc1)c1cc2c(C)cc3c(c2oc1=O)C(=O)c1c(O)cccc1C3=O	13.4093635836524	-0.932883057256929	13.4093635836524	0.003096801737224	0.346084518571239	468.505	444.313	468.157288488	176	0	0.341919440416529	-0.507159053348129	0.507159053348129	0.341919440416529	0.914285714285714	1.65714285714286	2.37142857142857	16.5010439613835	9.81018534253471	2.36339516106235	-2.28564910810963	2.38273595576505	-2.31141293782395	6.32086843970867	-0.052788248139933	1.66720014957148	1564.15008778686	24.9050484360768	19.6761713020886	19.6761713020886	16.7470379046852	11.460641442868	11.460641442868	9.02298515172928	9.02298515172928	6.86053665639458	6.86053665639458	4.63706209666124	4.63706209666124	-4.03	80669687.351111	22.7469632845965	8.32400360108441	3.5762131611601	201.338123930847	14.2605412856941	5.74951183328391	11.3662650880072
CHEMBL2043188	CCC(C)Oc1ccc2c(=O)c(-c3ccc(OC)c(N(CCCl)CCCl)c3)coc2c1	13.217725733812	-0.10306149568881	13.217725733812	0.088042516004693	0.34834065307617	464.389	437.173	463.131713704	166	0	0.199994243768554	-0.494585485197846	0.494585485197846	0.199994243768554	1.09677419354839	1.83870967741935	2.48387096774194	35.4967544831528	10.036842408828	2.16105703609715	-2.25113569500719	2.33236978593536	-2.27647518416223	6.18336636081464	0.217270209916904	2.04274943228791	1076.85262537461	22.3801044096945	17.9904717628236	19.5023296548605	15.0151003105473	10.2941824246511	11.3632273923008	7.22482457136605	7.98075351738451	5.19766512591581	5.53572682780721	3.35824383345201	3.76632040626459	-2.37	8838207.79115912	23.2964166125469	10.7818318021474	5.28005332835837	192.014436393899	18.7907865755039	23.3452068038491	5.42879039190054
CHEMBL4752858	CCC1=C(O)c2c(oc(-c3c(O)ccc4ccccc34)cc2=O)C(CC)(CC)C1=O	13.3228805361038	-1.02551622732426	13.3228805361038	0.021718369446544	0.600661974490346	404.462	380.27	404.162373868	154	0	0.196273634293303	-0.507164337474125	0.507164337474125	0.196273634293303	0.933333333333333	1.63333333333333	2.3	16.3475015880067	9.67711724195335	2.47869918351777	-2.34741741621917	2.45653842189707	-2.41253252310658	6.1043307639329	-0.121821323204318	2.11596662412691	1258.25939534893	21.6290275541379	17.2819442902785	17.2819442902785	14.3894130848691	10.2610748326694	10.2610748326694	7.65890080493781	7.65890080493781	6.32778770586932	6.32778770586932	4.5675745902239	4.5675745902239	-3.34	6040954.88563839	19.9540545785479	7.16726277901313	2.61475959771459	173.840477344037	14.6302057267348	28.592623034386	11.2120353382655
CHEMBL4754808	CCC1=C(O)c2c(oc(-c3c(OC(=O)/C=C/c4ccccc4)ccc4ccccc34)cc2=O)C(CC)(CC)C1=O	13.6296768912519	-1.09531561250259	13.6296768912519	0.021736916166862	0.150845792424296	534.608	504.368	534.20423868	202	0	0.335690589589281	-0.506622838739732	0.506622838739732	0.335690589589281	0.925	1.625	2.325	16.536176903806	9.67711358304384	2.4794388992261	-2.347745899487	2.45963361021987	-2.41260761121037	6.10526775566982	-0.128482120616766	1.70726346387731	1735.80066846443	28.4405823420095	22.6926791600337	22.6926791600337	19.3389028276523	13.4712076756611	13.4712076756611	9.80302576620407	9.80302576620407	7.7335396732397	7.7335396732397	5.510141495214	5.510141495214	-4.71	1029010367.94778	26.8795857243626	10.8101613140667	4.45273502303831	231.783628438462	14.2605412856941	28.592623034386	11.2120353382655
CHEMBL4798471	CCC1=C(O)c2c(oc(-c3c(OC(=O)c4ccccc4)ccc4ccccc34)cc2=O)C(CC)(CC)C1=O	13.6052814481135	-1.08974295061867	13.6052814481135	0.024969435560164	0.222630398381713	508.57	480.346	508.188588616	192	0	0.343045115431965	-0.506622838739732	0.506622838739732	0.343045115431965	0.894736842105263	1.57894736842105	2.26315789473684	16.5369271453067	9.67711338240832	2.4795195365259	-2.34778076341706	2.46002424386247	-2.412612759821	6.10533135609883	-0.121825293813339	1.78929637891767	1654.93482760983	27.0263687796364	21.5379786216544	21.5379786216544	18.3557395800579	12.8105240731381	12.8105240731381	9.39345611896863	9.39345611896863	7.52369779522995	7.52369779522995	5.37236035624465	5.37236035624465	-4.45	400444931.790895	25.2101034395329	9.78270740284768	3.84157655199721	219.743347241853	14.2605412856941	28.592623034386	11.2120353382655
CHEMBL4757391	CCC1=C(O)c2c(oc(-c3c(OC(C)=O)ccc4ccccc34)cc2=O)C(CC)(CC)C1=O	13.4484003810176	-1.06125314940791	13.4484003810176	0.035345332577476	0.398794102995907	446.499	420.291	446.172938552	170	0	0.307547491817253	-0.506622838739732	0.506622838739732	0.307547491817253	1.03030303030303	1.72727272727273	2.36363636363636	16.5357166833721	9.67711372852973	2.47918538292465	-2.34773997487956	2.45890008883821	-2.41260481089468	6.10473559337084	-0.131431496611806	2.11875460220193	1371.11230454263	23.9134846045141	19.1512272757063	19.1512272757063	15.7832599349864	11.1498404706152	11.1498404706152	8.23155486041612	8.23155486041612	6.56523750279378	6.56523750279378	4.79417747580857	4.79417747580857	-3.67	22712150.4703114	22.5213179974262	8.35356732472102	3.37099235790507	191.051195150185	14.2605412856941	28.592623034386	11.2120353382655
CHEMBL4758578	CCC1=C(O)c2c(oc(-c3ccc(OC(=O)/C=C/c4ccccc4)c4ccccc34)cc2=O)C(CC)(CC)C1=O	13.5425188954551	-1.0432150624081	13.5425188954551	0.059221297940409	0.150845792424296	534.608	504.368	534.20423868	202	0	0.335688351328125	-0.506622838740114	0.506622838740114	0.335688351328125	0.925	1.6	2.275	16.535535293561	9.67714556891734	2.47842080322755	-2.34733472738564	2.45172491179977	-2.41252139079788	6.10503376093533	-0.128448857313433	1.61012719353803	1735.80066846443	28.4405823420095	22.6926791600337	22.6926791600337	19.3389028276523	13.4712076756611	13.4712076756611	9.80003423413221	9.80003423413221	7.74587440712755	7.74587440712755	5.50420845469657	5.50420845469657	-4.71	1040994767.09137	26.8795857243626	10.8101613140667	4.45273502303831	231.783628438462	14.2605412856941	28.592623034386	11.2120353382655
CHEMBL4785965	CCC1=C(O)c2c(oc(-c3ccc(OC(=O)C=C(C)C)c4ccccc34)cc2=O)C(CC)(CC)C1=O	13.475863641578	-1.03006108861238	13.475863641578	0.065257746420195	0.238102253296071	486.564	456.324	486.20423868	186	0	0.335599817808817	-0.506622838740114	0.506622838740114	0.335599817808817	1.02777777777778	1.69444444444444	2.30555555555556	16.5355564957817	9.67714556536521	2.47832445646521	-2.34733542242242	2.4514878708509	-2.41252145941737	6.10480710636254	-0.128570184289237	1.96414845795965	1493.59822337015	26.1979416548902	21.2285775448959	21.2285775448959	17.1771067851038	12.2271907398048	12.2271907398048	9.27770513476295	9.27770513476295	6.94096199395711	6.94096199395711	5.00693635025066	5.00693635025066	-3.93	87186251.3103025	25.1715485831465	9.60938005617731	3.9635453770944	209.456418461191	14.2605412856941	28.592623034386	11.2120353382655
CHEMBL4748519	CCC1=C(O)c2c(oc(-c3ccc(OC(=O)CC(C)C)c4ccccc34)cc2=O)C(CC)(CC)C1=O	13.4805229017318	-1.02361404239261	13.4805229017318	0.071704792639969	0.292644542643212	488.58	456.324	488.219888744	188	0	0.310960006882755	-0.506622838740114	0.506622838740114	0.310960006882755	1.02777777777778	1.69444444444444	2.30555555555556	16.5360282403902	9.67714550211534	2.47838944011977	-2.34734455639131	2.45168116539548	-2.41252200173158	6.10460408816867	-0.134659240169253	1.94011992535161	1435.55985396059	26.1979416548902	21.4356843260825	21.4356843260825	17.1771067851038	12.5663426900516	12.5663426900516	9.7069611678245	9.7069611678245	7.12259390484489	7.12259390484489	5.1310388923753	5.1310388923753	-3.67	87186251.3103025	25.4237271798014	9.76395581514403	4.04334689073326	210.146021493375	14.2605412856941	28.592623034386	11.2120353382655
CHEMBL4755572	CCC1=C(O)c2c(oc(-c3ccc(OC(=O)CCc4ccccc4)c4ccccc34)cc2=O)C(CC)(CC)C1=O	13.548028495745	-1.03561060878091	13.548028495745	0.06682575156759	0.187331475475085	536.624	504.368	536.219888744	204	0	0.311037220905098	-0.506622838740114	0.506622838740114	0.311037220905098	0.9	1.575	2.25	16.5359809444362	9.67714554600011	2.47847779687343	-2.34734217426258	2.45185524530694	-2.41252183779598	6.10467459253538	-0.133833598408015	1.5734733431788	1689.10253082902	28.4405823420095	22.9521921840275	22.9521921840275	19.3389028276523	13.7676308543247	13.7676308543247	10.0945887321287	10.0945887321287	8.00830288961859	8.00830288961859	5.69814680643901	5.69814680643901	-4.45	1040994767.09137	27.1295589126088	10.9665385366459	4.53333046915278	232.473231470646	14.2605412856941	28.592623034386	11.2120353382655
CHEMBL4763670	CCC1=C(O)c2c(oc(-c3ccc(OC(=O)Cc4ccccc4)c4ccccc34)cc2=O)C(CC)(CC)C1=O	13.5351857595219	-1.03691525176525	13.5351857595219	0.064507135799455	0.2089821629118	522.597	492.357	522.20423868	198	0	0.315172871820265	-0.506622838740114	0.506622838740114	0.315172871820265	0.897435897435897	1.56410256410256	2.23076923076923	16.5360010350611	9.67714552252268	2.47845595467304	-2.34734194470898	2.4517586659966	-2.41252220202062	6.10470594484696	-0.133117677516912	1.62977470918847	1672.01060473165	27.733475560823	22.245085402841	22.245085402841	18.8389028276523	13.2676308543247	13.2676308543247	9.77136542742534	9.77136542742534	7.73896532232119	7.73896532232119	5.55465165223976	5.55465165223976	-4.45	625093643.380984	26.1688318100535	10.3690916111756	4.35691363114363	226.108289356249	14.2605412856941	28.592623034386	11.2120353382655
CHEMBL4790648	CCC1=C(O)c2c(oc(-c3ccc(OC(=O)c4ccccc4)c4ccccc34)cc2=O)C(CC)(CC)C1=O	13.5211768019753	-1.03865594643614	13.5211768019753	0.061682257455096	0.222630398381713	508.57	480.346	508.188588616	192	0	0.343042877218724	-0.506622838740114	0.506622838740114	0.343042877218724	0.894736842105263	1.55263157894737	2.21052631578947	16.5362866199066	9.67714557102907	2.47844641163868	-2.34734116713359	2.45187686646841	-2.41252176617508	6.10508939335846	-0.121826426303907	1.68841108131102	1654.93482760983	27.0263687796364	21.5379786216544	21.5379786216544	18.3557395800579	12.8105240731381	12.8105240731381	9.39046458689677	9.39046458689677	7.53603252911779	7.53603252911779	5.36642731572721	5.36642731572721	-4.45	405049357.651884	25.2101034395329	9.78270740284768	3.84157655199721	219.743347241853	14.2605412856941	28.592623034386	11.2120353382655
CHEMBL4796929	CCC1=C(O)c2c(oc(-c3ccc(OC(C)=O)c4ccccc34)cc2=O)C(CC)(CC)C1=O	13.4042083127798	-1.01829183044889	13.4042083127798	0.069202519595738	0.398794102995907	446.499	420.291	446.172938552	170	0	0.307545254345283	-0.506622838740114	0.506622838740114	0.307545254345283	1.03030303030303	1.6969696969697	2.3030303030303	16.5350756818236	9.67714563577152	2.47821207403338	-2.34733356083073	2.45116866065556	-2.41252118462802	6.1045305664258	-0.131391477166351	2.03790062257187	1371.11230454263	23.9134846045141	19.1512272757063	19.1512272757063	15.7832599349864	11.1498404706152	11.1498404706152	8.22856332834427	8.22856332834427	6.57757223668162	6.57757223668162	4.78824443529114	4.78824443529114	-3.67	22997589.5530798	22.5213179974262	8.35356732472102	3.37099235790507	191.051195150185	14.2605412856941	28.592623034386	11.2120353382655
CHEMBL4741461	CCC1=C(O)c2c(oc(-c3ccc4cc(O)ccc4c3)cc2=O)C(CC)(CC)C1=O	13.2759996395464	-0.967544888823298	13.2759996395464	0.101492117023322	0.600661974490346	404.462	380.27	404.162373868	154	0	0.196270759592084	-0.507943524699737	0.507943524699737	0.196270759592084	0.9	1.56666666666667	2.23333333333333	16.3460235509493	9.67722338997142	2.47750532309358	-2.34687236517256	2.44418294847514	-2.41248101361003	6.10268930197102	-0.121822749800244	1.99411725903573	1258.25939534893	21.6290275541379	17.2819442902785	17.2819442902785	14.3557395800579	10.2491087043819	10.2491087043819	7.72430937336887	7.72430937336887	6.28270139099162	6.28270139099162	4.45403985000975	4.45403985000975	-3.34	5817815.4939331	19.9540545785479	7.16726277901313	2.76487363132886	173.840477344037	14.6302057267348	28.592623034386	11.2120353382655
CHEMBL4779211	CCC1=C(O)c2c(oc(-c3ccc4cc(OC(=O)c5ccccc5)ccc4c3)cc2=O)C(CC)(CC)C1=O	13.4308038019021	-1.00351581758195	13.4308038019021	0.082928681803262	0.222630398381713	508.57	480.346	508.188588616	192	0	0.343021903540029	-0.506622838740173	0.506622838740173	0.343021903540029	0.894736842105263	1.57894736842105	2.26315789473684	16.5359863032481	9.67722330079616	2.47782235787862	-2.34687773699475	2.44484907719414	-2.41248127007574	6.10302999775219	-0.121827093737577	1.5519236217379	1654.93482760983	27.0263687796364	21.5379786216544	21.5379786216544	18.3220660752467	12.7985579448507	12.7985579448507	9.45735769898289	9.45735769898289	7.49062317806426	7.49062317806426	5.24841629592707	5.24841629592707	-4.45	387903031.783913	25.2101034395329	9.78270740284768	4.02329395758391	219.743347241853	14.2605412856941	28.592623034386	11.2120353382655
CHEMBL4763346	CCC1=C(O)c2c(oc(-c3ccc4cc(OC(C)=O)ccc4c3)cc2=O)C(CC)(CC)C1=O	13.3402256455306	-0.988238788778562	13.3402256455306	0.088622702056005	0.398794102995907	446.499	420.291	446.172938552	170	0	0.307524286972273	-0.506622838740173	0.506622838740173	0.307524286972273	1	1.66666666666667	2.3030303030303	16.534775492385	9.67722334007483	2.47762780353989	-2.34687708198948	2.44446649667522	-2.41248125020631	6.10278998699347	-0.131474573534208	1.90219792089848	1371.11230454263	23.9134846045141	19.1512272757063	19.1512272757063	15.7495864301752	11.1378743423278	11.1378743423278	8.29545644043038	8.29545644043038	6.53216288562808	6.53216288562808	4.67418067988644	4.67418067988644	-3.67	21975112.3686902	22.5213179974262	8.35356732472102	3.55483974467167	191.051195150185	14.2605412856941	28.592623034386	11.2120353382655
CHEMBL1916154	CCC1C2CCC(C2)C1NC(=O)CSc1nc2ccccc2c2nc(=O)c(-c3ccc(OC)cc3)nn12	13.04587825534	-0.419345861490314	13.04587825534	0.007861744595566	0.222001990801034	515.639	486.407	515.199110788	190	0	0.299594998135975	-0.496767802648162	0.496767802648162	0.299594998135975	1.10810810810811	1.89189189189189	2.67567567567568	32.1665563051789	9.82578539992144	2.46492380074267	-2.30601671551673	2.49246663983421	-2.44106827846359	7.99356101151535	-0.119526344404279	1.32893246252321	1537.17147364319	25.5179326111992	20.8855846800635	21.7020812609913	18.0503764909573	12.8179618231657	13.8035603828192	9.92828834253163	10.8707869833914	7.93614497201503	8.86509397048259	6.20882897556836	6.96483195299517	-3.46	525866069.144812	23.9097334655777	9.77690086260586	4.34877233414925	218.403412027954	10.0536515578064	5.74951183328391	16.4975416974369
CHEMBL4794414	CCCC(=O)Nc1ccc2c(c1)CCC1C(=O)N(c3cnc(C#N)c(C(F)(F)F)c3)C(=S)N21	13.3982797510218	-4.80880856756983	13.3982797510218	0.03550990779436	0.671068173257915	473.48	455.336	473.113330476	170	0	0.418782957860408	-0.326085762833936	0.418782957860408	0.326085762833936	1.36363636363636	2.12121212121212	2.78787878787879	32.0920485512748	9.95850204178415	2.46830852029494	-2.30795120997612	2.40187186705772	-2.38582367548202	7.80589760945284	-0.137669513319312	1.67756383901748	1207.49306503737	23.9134846045141	17.440021412303	18.2565179932308	15.6504155710309	10.2261607718826	10.6344090623465	7.72161151930141	8.08675989097152	5.5442154510622	5.92348598515372	4.07845458127131	4.49942466495243	-3.52	21762957.6961505	22.6660273241282	8.43985041227041	4.02016756832667	192.351386119366	10.2166983348568	12.1110621419402	10.8063648795732
CHEMBL4746330	CCCC(=O)Nc1ccc2c(c1)N1C(=S)N(c3cnc(C#N)c(C(F)(F)F)c3)C(=O)C1CC2	13.4206387338907	-4.81576687202201	13.4206387338907	0.016311912110524	0.671068173257915	473.48	455.336	473.113330476	170	0	0.418782957860408	-0.326019936119791	0.418782957860408	0.326019936119791	1.36363636363636	2.12121212121212	2.78787878787879	32.092048551294	9.95953992942017	2.46893697962303	-2.30907103859305	2.40393793555775	-2.38633955586101	7.80589934021539	-0.137669238735006	1.71670048872997	1207.49306503737	23.9134846045141	17.440021412303	18.2565179932308	15.6504155710309	10.2261607718826	10.6344090623465	7.72161151930141	8.08675989097152	5.55001863183079	5.92928916592231	4.05720307840926	4.47817316209038	-3.52	21815514.5199474	22.6660273241282	8.43985041227041	4.02016756832667	192.351386119366	10.2166983348568	12.1110621419402	10.8063648795732
CHEMBL4747298	CCCC(=O)Oc1ccc(-c2cc(=O)c3c(o2)C(CC)(CC)C(=O)C(CC)=C3O)c2ccccc12	13.4574503393735	-1.02033357997753	13.4574503393735	0.072519771820333	0.310876827801999	474.553	444.313	474.20423868	182	0	0.310688433441149	-0.506622838740114	0.506622838740114	0.310688433441149	1	1.68571428571429	2.31428571428571	16.5359631325287	9.67714558360478	2.47831504819105	-2.34734110192682	2.45149749306514	-2.41252171400243	6.10458768054657	-0.133892807930031	1.96890311825203	1404.42947192123	25.3276981668872	20.5654408380794	20.5654408380794	16.8212647374472	12.210500642395	12.210500642395	8.85899017247521	8.85899017247521	7.00180309294628	7.00180309294628	5.01119407391521	5.01119407391521	-3.67	63955645.2145366	24.454433614931	9.52785341149446	3.86803727673952	203.781079378978	14.2605412856941	28.592623034386	11.2120353382655
CHEMBL551814	CCCC(Nc1cncc(-c2ccc(NC(=O)NCC)c(CC)c2)n1)c1cccnc1	11.8957696045987	-0.200641894075613	11.8957696045987	0.123247049513491	0.444381507087687	418.545	388.305	418.24810958	162	0	0.318734075908016	-0.361913860683767	0.361913860683767	0.318734075908016	1.06451612903226	1.93548387096774	2.64516129032258	16.1613601089795	10.0374175357739	2.13012678725035	-2.18849967379697	2.26689280798922	-2.28133306876517	5.90120787977683	0.25232166555186	1.82454366111452	992.369511185416	22.0538309960614	18.3518188936062	18.3518188936062	15.1388915506349	10.8075600608787	10.8075600608787	7.2714453331658	7.2714453331658	4.98823566206669	4.98823566206669	3.44061501156764	3.44061501156764	-3.48	10588633.5084487	22.2107264194593	11.0586213509482	6.00707069075267	183.300123154902	15.950365812019	5.81786277783503	0
CHEMBL551815	CCCC(Nc1cncc(-c2ccc(NC(=O)NCC)c(OC)c2)n1)c1cccnc1	11.8402140490432	-0.280641894075613	11.8402140490432	0.0985556914888	0.466086795954173	420.517	392.293	420.227374136	162	0	0.318834108956681	-0.494554230253224	0.494554230253224	0.318834108956681	1.12903225806452	2	2.70967741935484	16.4664882593979	10.0450422602215	2.13468865977294	-2.18817131366465	2.30508418640373	-2.27864549425431	5.9104913208459	0.252201587361762	1.82454366111452	996.366686213413	22.0538309960614	18.0529604028835	18.0529604028835	15.1388915506349	10.3592723247947	10.3592723247947	6.96102845008961	6.96102845008961	4.70361769797733	4.70361769797733	3.22692802731064	3.22692802731064	-3.68	10588633.5084487	22.0152961999967	10.9140582993287	5.91071107333808	182.048726270012	20.687228765819	11.5673746111189	0
CHEMBL551531	CCCC(Nc1cncc(-c2ccc(NC(=O)NCCN(C)C)c(OC)c2)n1)c1cccnc1	12.2031845705851	-0.281243745927465	12.2031845705851	0.092935415600667	0.391729534646219	463.586	430.322	463.269573296	180	0	0.318888991602362	-0.494554230253179	0.494554230253179	0.318888991602362	1.14705882352941	2	2.70588235294118	16.4664946412221	10.0450420870031	2.13675843651435	-2.18845561782588	2.30530202499202	-2.3401164959254	5.91094709749901	0.250302334818707	1.74298615449946	1060.1396248511	24.3382880464376	20.20728077957	20.20728077957	16.4947335982915	11.3628205006249	11.3628205006249	8.16075098477995	8.16075098477995	5.21085799705565	5.21085799705565	3.45941042950907	3.45941042950907	-3.72	39091643.5797605	24.9132831221238	12.5013057902631	7.14312843852857	200.538444169009	25.5871384966695	11.5673746111189	0
CHEMBL550058	CCCC(Nc1cncc(-c2ccc(O)c(OC(C)C)c2)n1)c1cccnc1	10.0101068183398	-0.032852678528947	10.0101068183398	0.032852678528947	0.575032432468375	378.476	352.268	378.205576072	146	0	0.161474591786515	-0.504253936561554	0.504253936561554	0.161474591786515	1.10714285714286	1.96428571428571	2.67857142857143	16.4955785283755	10.0451197271404	2.1314561249549	-2.18818519827979	2.319246717752	-2.12001483377453	5.63996820865224	0.231758316051963	1.85623812055632	900.048419108665	19.9325106525018	16.4621691959227	16.4621691959227	13.5628819457134	9.55024931384382	9.55024931384382	6.91062127036542	6.91062127036542	4.23903577070717	4.23903577070717	2.96783447812773	2.96783447812773	-3.15	2216637.47111158	19.6071548952904	9.17034781071821	4.97015458404568	165.216771440552	15.1601789526471	5.81786277783503	11.4990236665678
CHEMBL550727	CCCC(Nc1cncc(-c2ccc(O)c(OC)c2)n1)c1ccc(Cl)cc1	9.77723083121476	0.091886103398099	9.77723083121476	0.091886103398099	0.566253569319649	383.879	361.703	383.140054624	140	0	0.160651453410819	-0.504254329499281	0.504254329499281	0.160651453410819	1.14814814814815	1.92592592592593	2.62962962962963	35.4956917109721	10.0237513189675	2.12679584983567	-2.19299229528923	2.31070709638617	-2.11697249034525	6.30091034168095	0.373447891415231	1.86289352927185	900.183498576806	19.2254038713152	15.3155698042423	16.0714987502608	13.1008867481742	8.81802953173283	9.19599400474206	6.21333212071817	6.64976790119015	4.28187033429899	4.53384664963847	2.89599611487552	3.02198427254526	-2.79	1428611.4938182	18.9850186654587	8.73202977491528	4.68477218632348	163.570505457694	15.1601789526471	5.81786277783503	11.4990236665678
CHEMBL559113	CCCC(Nc1cncc(-c2ccc(O)c(OC)c2)n1)c1ccc(F)cc1	13.222881530381	-0.252717577461861	13.222881530381	0.008799918115394	0.618360718721053	367.424	345.248	367.169605164	140	0	0.160651453410819	-0.504254329499281	0.504254329499281	0.160651453410819	1.14814814814815	1.92592592592593	2.62962962962963	19.1421444201484	10.022295234539	2.12805146370081	-2.19207910764101	2.30961934729379	-2.11823939803516	5.63941969355002	0.373447873302634	1.86289352927185	900.183498576806	19.2254038713152	15.3155698042423	15.3155698042423	13.1008867481742	8.81802953173283	8.81802953173283	6.21333212071817	6.21333212071817	4.28187033429899	4.28187033429899	2.89599611487552	2.89599611487552	-3.15	1428611.4938182	18.6354419747913	8.48810546422896	4.52563091635354	157.432774633738	15.1601789526471	11.6350836188809	11.4990236665678
CHEMBL551204	CCCC(Nc1cncc(-c2ccc(O)c(OC)c2)n1)c1ccc(OC)cc1	9.79557188059748	0.093522535748817	9.79557188059748	0.093522535748817	0.584304566533274	379.46	354.26	379.18959166	146	0	0.160651453410819	-0.504254329499281	0.504254329499281	0.160651453410819	1.03571428571429	1.82142857142857	2.5	16.4747409381762	10.0206682111879	2.12912491325646	-2.19511422302827	2.3113808050812	-2.1177755957338	5.63960852048276	0.373447863739663	1.8489393082392	913.155473698503	19.9325106525018	16.345853621697	16.345853621697	13.6388915506349	9.24141973092402	9.24141973092402	6.43494063610962	6.43494063610962	4.52766720051272	4.52766720051272	3.03712618127258	3.03712618127258	-3.28	2485298.64569964	19.4807165907706	9.08083937327049	4.51557863573491	164.745726574716	19.8970419064471	11.5673746111189	11.4990236665678
CHEMBL561875	CCCC(Nc1cncc(-c2ccc(O)c(OC)c2)n1)c1cccc(Cl)c1	9.77874466401065	0.090236018643618	9.77874466401065	0.090236018643618	0.566253569319649	383.879	361.703	383.140054624	140	0	0.160651453410819	-0.504254329499281	0.504254329499281	0.160651453410819	1.18518518518519	2.03703703703704	2.77777777777778	35.4956917159745	10.0234037756912	2.13004128859224	-2.19433121084677	2.31165517497747	-2.11773365710727	6.30164389358261	0.373447889488992	1.87667831580534	917.433498576806	19.2254038713152	15.3155698042423	16.0714987502608	13.1008867481742	8.81802953173283	9.19599400474206	6.21678644441211	6.6532222248841	4.26053901649151	4.49563611927925	2.92424712396037	3.12297457837544	-2.79	1407069.35460737	18.9850186654587	8.73202977491528	4.68477218632348	163.570505457694	15.1601789526471	5.81786277783503	11.4990236665678
CHEMBL562807	CCCC(Nc1cncc(-c2ccc(O)c(OC)c2)n1)c1cccc(F)c1	13.6080213832117	-0.257938674922385	13.6080213832117	0.065181563366087	0.618360718721053	367.424	345.248	367.169605164	140	0	0.160651453410819	-0.504254329499281	0.504254329499281	0.160651453410819	1.18518518518519	2.03703703703704	2.77777777777778	19.142145792728	10.0212586990966	2.13227223589634	-2.19266476445252	2.30992589890652	-2.12017770296276	5.63943095935259	0.373447845015478	1.87667831580534	917.433498576806	19.2254038713152	15.3155698042423	15.3155698042423	13.1008867481742	8.81802953173283	8.81802953173283	6.21678644441211	6.21678644441211	4.26053901649151	4.26053901649151	2.92424712396037	2.92424712396037	-3.15	1407069.35460737	18.6354419747913	8.48810546422896	4.52563091635354	157.432774633738	15.1601789526471	11.6350836188809	11.4990236665678
CHEMBL559114	CCCC(Nc1cncc(-c2ccc(O)c(OC)c2)n1)c1cccc(OC)c1	9.79964035562062	0.09215138044909	9.79964035562062	0.09215138044909	0.584304566533274	379.46	354.26	379.18959166	146	0	0.160651453410819	-0.504254329499281	0.504254329499281	0.160651453410819	1.07142857142857	1.92857142857143	2.67857142857143	16.4747460834578	10.018878152343	2.13396324242692	-2.19765999801056	2.31278707998791	-2.11927741356294	5.63969897268904	0.37344779057305	1.87351675257605	930.405473698503	19.9325106525018	16.345853621697	16.345853621697	13.6388915506349	9.24141973092401	9.24141973092401	6.43839495980357	6.43839495980357	4.50565967233601	4.50565967233601	3.05917543540559	3.05917543540559	-3.28	2465952.75017516	19.4807165907706	9.08083937327049	4.51557863573491	164.745726574716	19.8970419064471	11.5673746111189	11.4990236665678
CHEMBL564965	CCCC(Nc1cncc(-c2ccc(O)c(OC)c2)n1)c1cccnc1	9.76121792945095	0.095440927694681	9.76121792945095	0.095440927694681	0.664423546867837	350.422	328.246	350.174275944	134	0	0.160651453410819	-0.504254329499281	0.504254329499281	0.160651453410819	1.15384615384615	2.03846153846154	2.76923076923077	16.4740255721827	10.0451354876137	2.12589290638268	-2.18687833995778	2.30847874688569	-2.11944822604035	5.63926966924267	0.373447892396404	1.86480131367511	855.439847444007	18.3551603833121	14.8848189267331	14.8848189267331	12.7070398980568	8.56809480553292	8.56809480553292	5.94813949541893	5.94813949541893	4.09627976628252	4.09627976628252	2.78300156551982	2.78300156551982	-3.15	1010210.92832083	17.665921687064	8.28984124940818	4.08415472608435	152.486887211759	15.1601789526471	5.81786277783503	11.4990236665678
CHEMBL3219227	CCCC/C=C(\C#N)c1ccc(Cl)c(Cl)c1	9.04463104686319	0.482229807046276	9.04463104686319	0.482229807046276	0.54184633976865	254.16	241.056	253.042504776	84	0	0.099406573387109	-0.19242617788591	0.19242617788591	0.099406573387109	1.375	2.125	2.6875	35.4982611450112	10.051981453616	2.03191336451778	-2.01290377541756	2.25762829944879	-1.82449840059041	6.41620157827614	0.815626393290027	2.9193758582515	430.049001428838	11.9662553262509	9.13386396183656	10.6457218538735	7.68507051020219	5.24363534871702	5.99956429473547	3.50071916711746	4.31511942059867	2.25719596524806	2.99622524398608	1.3422326484285	1.64032383005111	-0.97	3808.49628971732	13.0965335994677	6.5776222100293	3.55539448535948	106.295507023321	0	0	0
CHEMBL4639927	CCCCC(=O)O/N=C1\C=C2C[C@H](C)[C@@]3(C)Cc4cc(OC)c(OC)c(OC)c4C23C(OC)=C1OC	12.2004331197914	-0.668672994373752	12.2004331197914	0.245755292762192	0.345736116647838	499.604	462.308	499.257002524	196	0	0.334545871413035	-0.495810538581518	0.495810538581518	0.334545871413035	1.05555555555556	1.77777777777778	2.36111111111111	16.6676982379649	9.59796339911449	2.69174718363162	-2.44339411816679	2.7250031288395	-2.44697337899656	6.09690690289546	-0.143300943762257	1.99220732410802	1151.04257319423	26.2503478976975	22.5725363422486	22.5725363422486	17.279319511429	12.4265860287151	12.4265860287151	9.90831182668096	9.90831182668096	8.27538677047819	8.27538677047819	6.53140418528686	6.53140418528686	-3.16	105623764.005346	25.9187029655612	9.71205154309078	3.40229933654686	212.755584573689	28.5219033527369	5.7116850027707	23.0173534098802
CHEMBL4208577	CCCCC(=O)O[C@H]1C2=CC(=O)C(OC)=C(OC)[C@]23c2c(cc(OC)c(OC)c2OC)C[C@]3(C)[C@H]1C	13.2712219355654	-0.975842191043084	13.2712219355654	0.127150434375363	0.464470843449673	500.588	464.3	500.241018112	196	0	0.305893501602112	-0.49574033875933	0.49574033875933	0.305893501602112	1.02777777777778	1.72222222222222	2.27777777777778	16.5489470392016	9.59847949678397	2.7320295414592	-2.43396842315023	2.72923398967781	-2.44660702541774	6.05987270355035	-0.149402190893479	2.06821642161403	1148.69405764864	26.4134846045141	22.4038145252156	22.4038145252156	17.2068398663576	12.3204382376285	12.3204382376285	9.85680650296898	9.85680650296898	8.35800859356096	8.35800859356096	6.67422292543631	6.67422292543631	-3.16	95414046.48876	25.9187029655612	9.37332465020273	3.18597045019706	212.067745688395	28.4211777228003	6.1039663877483	17.258188538224
CHEMBL3597307	CCCCCC(=O)c1cc2c(C)cc3c(c2o1)C(=O)c1c(OC(C)C)cccc1C3=O	13.5939814886392	-0.314646329083107	13.5939814886392	0.086467376819108	0.269072718758633	418.489	392.281	418.178023932	160	0	0.201532225105157	-0.490215424869627	0.490215424869627	0.201532225105157	1.03225806451613	1.80645161290323	2.51612903225806	16.4887455263623	9.81622252755325	2.3570579273357	-2.21538761127843	2.38865174534134	-2.22885143371584	6.32338597971864	0.095119549934472	1.86727562453201	1212.25064258339	22.2837280925172	18.3337701922033	18.3337701922033	14.8286062580935	10.8245253161817	10.8245253161817	8.35332174844367	8.35332174844367	5.62864726536187	5.62864726536187	4.13585089952656	4.13585089952656	-3.21	10714848.5487292	21.0384914676747	8.13896737278298	3.58256846955471	180.936076870241	9.1540138908534	11.3325319749261	17.3267373116043
CHEMBL8483	CCCCCCCCCC(=O)CC(=O)N[C@H]1CCOC1=O	11.6669434560249	-0.565865141723069	11.6669434560249	0.048682891366423	0.361181471496275	297.395	270.179	297.194008344	120	0	0.328269123724353	-0.464062228985693	0.464062228985693	0.328269123724353	1.14285714285714	1.80952380952381	2.42857142857143	16.5406149092791	10.0550584631177	2.27651459916674	-2.07764618230027	2.0964999711562	-2.38259258825428	5.98918700396519	-0.141521802250587	2.01899022373989	354.186139083377	15.5017892321836	12.9885180240971	12.9885180240971	10.1302289553358	8.1085372281424	8.1085372281424	5.66304437457278	5.66304437457278	3.68747829543293	3.68747829543293	2.41900906641919	2.41900906641919	-1.39	49981.4633337891	17.660994390617	10.3531644141053	7.82828234498769	126.355525303496	10.0536515578064	11.8250857755129	0
CHEMBL4647702	CCCCCCCCCC(=O)O/N=C1\C=C2C[C@H](C)[C@@]3(C)Cc4cc(OC)c(OC)c(OC)c4C23C(OC)=C1OC	12.576727955257	-0.673072472835926	12.576727955257	0.249720700005334	0.134987706523934	569.739	522.363	569.335252844	226	0	0.334546051907379	-0.495810538581518	0.495810538581518	0.334546051907379	0.926829268292683	1.60975609756098	2.21951219512195	16.6677079819827	9.59796338588783	2.69186525490686	-2.44339478868487	2.72516693750308	-2.44697386750752	6.09693688720245	-0.143323992629709	1.71424748412253	1232.42579137262	29.7858818036303	26.1080702481814	26.1080702481814	19.779319511429	14.9265860287151	14.9265860287151	11.6760787796473	11.6760787796473	9.52538677047818	9.52538677047818	7.43673427117677	7.43673427117677	-3.16	1202016315.52597	30.7906533223463	12.7843076352498	4.97156158495358	244.580295145672	28.5219033527369	5.7116850027707	23.0173534098802
CHEMBL4203698	CCCCCCCCCC(=O)O[C@H]1C2=CC(=O)C(OC)=C(OC)[C@]23c2c(cc(OC)c(OC)c2OC)C[C@]3(C)[C@H]1C	13.4181299090472	-0.981277398903575	13.4181299090472	0.133715264025076	0.192176592632355	570.723	524.355	570.319268432	226	0	0.305893682573832	-0.49574033875933	0.49574033875933	0.305893682573832	0.902439024390244	1.5609756097561	2.14634146341463	16.5489699190822	9.59847948974006	2.73216185637331	-2.43396872009299	2.72942544034819	-2.44660719708815	6.05990326674893	-0.14942537512752	1.78402471182224	1230.07727582702	29.9490185104468	25.9393484311483	25.9393484311483	19.7068398663576	14.8204382376285	14.8204382376285	11.6245734559353	11.6245734559353	9.60800859356095	9.60800859356095	7.57955301132623	7.57955301132623	-3.16	1086116780.43837	30.7906533223463	12.3741866252517	4.67135664950001	243.892456260378	28.4211777228003	6.1039663877483	17.258188538224
CHEMBL236918	CCCCCCCCCCCCCCCCNC(=O)[C@@H]1CSC(c2ccc(NC(C)=O)cc2)N1	12.4970707445644	-0.141976029629301	12.4970707445644	0.072542457511481	0.195217727943489	489.77	442.394	489.338898744	192	0	0.237536973494443	-0.354720121423344	0.354720121423344	0.237536973494443	0.852941176470588	1.38235294117647	1.91176470588235	32.1666489368948	10.0440978695371	2.29738577099195	-2.14149512005138	2.32859818493365	-2.42389719534132	7.99356562507305	-0.122120126056559	1.43513692412763	695.396566686014	24.4346643636149	21.5025549855141	22.3190515664418	16.5965554505246	13.6276018911231	14.6763566811037	9.62304191435056	10.7611131018083	6.4619698899411	7.72933493680151	4.41406553006235	5.65664187093175	-1.53	40509929.2584169	28.7054493573659	17.8391945804331	12.2542681939738	211.55003925897	10.6335772080127	0	0
CHEMBL1271054	CCCCCCCCCCCCCCCC[C@@](C)(O)C[C@]1(C)OC(=O)C[C@@H]1O	11.388107388288	-0.94783325993691	11.388107388288	0.033171768707483	0.230565868838721	398.628	352.26	398.339609952	166	0	0.30871407044502	-0.456385032196192	0.456385032196192	0.30871407044502	0.928571428571429	1.35714285714286	1.75	16.5744269535597	9.82652856458108	2.47658931322355	-2.34073557282101	2.35766766637633	-2.43564269139732	5.72874653191292	-0.155225192438766	1.95594523866355	420.82821087156	20.8826225997371	18.8090893212886	18.8090893212886	13.2894408879253	11.9124218918113	11.9124218918113	9.52657009282628	9.52657009282628	6.21264528362602	6.21264528362602	4.44234937508177	4.44234937508177	-0.61	939326.670101606	25.4265096750639	13.5832491470133	10.8037710253009	172.990623339365	14.9499177434815	11.705017198732	0
CHEMBL1270950	CCCCCCCCCCCCCCCC[C@]1(C)C[C@@](C)(CC(=O)OC)OO1	11.5232547805782	-0.557694371048021	11.5232547805782	0.243663835765062	0.14651146075652	398.628	352.26	398.339609952	166	0	0.308057966528774	-0.4689149169438	0.4689149169438	0.308057966528774	0.75	1.17857142857143	1.64285714285714	17.2255481173627	9.84729362726996	2.46731661723124	-2.21555957805829	2.40654982010298	-2.30613986671006	5.70012191286305	-0.344945785983814	1.93974305938071	411.409328822018	20.7194858929206	19.1538084420268	19.1538084420268	13.4293807560501	11.8662852722112	11.8662852722112	9.34235887015916	9.34235887015916	5.99704935229553	5.99704935229553	4.34413840677146	4.34413840677146	-0.61	1166480.87244364	25.4265096750639	14.3846877921615	11.4057064611257	173.558541609725	4.73686295380005	11.2021016219674	0
CHEMBL1271158	CCCCCCCCCCCCCCCC[C@]1(C)C[C@]2(C)OC(=O)C[C@@H]2OO1	11.5649214472449	-0.513805482159132	11.5649214472449	0.169589761690989	0.169041602028025	396.612	352.26	396.323959888	164	0	0.308855526753646	-0.456236874074228	0.456236874074228	0.308855526753646	0.821428571428571	1.32142857142857	1.85714285714286	17.2172478131663	9.81735082668387	2.54883755716303	-2.42640865759802	2.43572352679243	-2.51484263162265	5.73018292305454	-0.42806239862565	1.41848471833501	451.886102178988	20.2968361621102	18.7311587112164	18.7311587112164	13.4738922997928	12.0371092766082	12.0371092766082	9.63193735324027	9.63193735324027	6.52971875057028	6.52971875057028	4.79017301568328	4.79017301568328	-0.61	1525534.70663094	23.6668265346521	12.1689711548276	8.02244967140405	172.552710456196	4.73686295380005	17.3060680097157	0
CHEMBL4083533	CCCCCCCCCCCCNc1nc(C)cc(NCCN(C)C)n1	4.5613378628092	0.743775194633122	4.5613378628092	0.743775194633122	0.400598388301187	363.594	322.266	363.336196312	150	0	0.224353107813116	-0.368614061482364	0.368614061482364	0.224353107813116	0.807692307692308	1.42307692307692	2.03846153846154	15.1513698050816	10.0664423480444	2.01818960877102	-2.1216947152407	2.11703434807585	-2.21034197856604	5.41579665939893	0.424829334413081	2.09951911028359	461.714700689038	19.0373231381164	17.6113792111146	17.6113792111146	12.6133922029302	10.5966459795794	10.5966459795794	7.55698278227806	7.55698278227806	4.5327937152742	4.5327937152742	2.95837194414989	2.95837194414989	-1.36	465358.358600047	22.6805844155844	14.7725099091789	12.0679787499476	160.934273063552	15.5334869388631	5.81786277783503	0
CHEMBL1087202	CCCCCCCCN1C(=O)[C@@H]2CN(Cc3ccccc3)C[C@@H]2C1=O	12.6400303481892	-0.114533666606629	12.6400303481892	0.068629508902327	0.5095995283761	342.483	312.243	342.2307282	136	0	0.233936970444789	-0.29744724402531	0.29744724402531	0.233936970444789	0.88	1.48	2.12	16.1821055260211	9.99772496527006	2.51258427215466	-2.20263632150939	2.33841499269496	-2.36106549724668	6.05294378192045	-0.140290388419536	1.4630594542415	562.818662626365	17.6480536021256	15.3234434681205	15.3234434681205	12.2027086004072	9.81889690778464	9.81889690778464	7.48854760375609	7.48854760375609	5.54622743640639	5.54622743640639	4.1360436645635	4.1360436645635	-1.68	712340.935844738	18.1213072482649	8.61338842975207	4.29540873580499	150.736584068882	0	0	0
CHEMBL1086825	CCCCCCCCN1C(=O)[C@@H]2COC[C@@H]2C1=O	11.988702242873	-0.18278574521585	11.988702242873	0.003649822583354	0.514620335467291	253.342	230.158	253.167793596	102	0	0.235015712774875	-0.379743234109788	0.379743234109788	0.235015712774875	1	1.55555555555556	2.16666666666667	16.4825014306462	9.99772496527007	2.49753871566909	-2.15050145327131	2.31294824513487	-2.3320832305372	6.05067224033229	-0.140979267861174	1.70043534269052	294.160964858978	12.9578191578136	11.1906200359497	11.1906200359497	8.75321885762406	7.18332688580752	7.18332688580752	5.3463238747394	5.3463238747394	3.98225033152865	3.98225033152865	2.82064297102585	2.82064297102585	-0.9	18603.1682480201	13.5297793107659	6.32041631514609	2.74005439891932	108.668259307725	4.73686295380005	0	0
CHEMBL2041519	CCCCCCCO[C@H]1OC(=O)[C@@H]2[C@H]3CC[C@H](O3)[C@H]12	11.8478344742779	-0.348171165070967	11.8478344742779	0.051998708178813	0.5257704703201	268.353	244.161	268.167459248	108	0	0.314035056745433	-0.435003055055976	0.435003055055976	0.314035056745433	1.15789473684211	1.94736842105263	2.78947368421053	16.7095597645806	9.80504302139542	2.60955046230446	-2.21628910855704	2.4943934039458	-2.32296038717303	5.76270747373568	-0.174321148550667	1.43264394485548	330.1072638213	13.2422762081898	11.676598757296	11.676598757296	9.30886175028988	7.78534429668316	7.78534429668316	5.98375177606984	5.98375177606984	4.67855409569579	4.67855409569579	3.69093039568152	3.69093039568152	-0.61	45127.9838480421	13.376621594936	5.79597767645613	2.52481240499828	114.333104957359	14.2105888614001	0	0
CHEMBL3597309	CCCCCCc1cc2c(C)cc3c(c2o1)C(=O)c1c(O)cccc1C3=O	13.135893809123	-0.352237976853327	13.135893809123	0.070415607537271	0.486317484189411	362.425	340.249	362.151809184	138	0	0.20152315850753	-0.507159053348295	0.507159053348295	0.20152315850753	0.962962962962963	1.77777777777778	2.55555555555556	16.340054129962	9.817058356116	2.34703569103714	-2.18621711672988	2.38169945698547	-2.21066710311813	6.32130767285404	0.097674835379456	1.84253685126115	1071.6621426603	19.1290275541379	15.5942437187724	15.5942437187724	13.0240758054532	9.49948102469307	9.49948102469307	7.24014459719933	7.24014459719933	5.32775911746371	5.32775911746371	3.901198263153	3.901198263153	-2.88	1872649.47074221	17.5296640300728	6.69039659949432	2.76063485101834	157.360416949697	9.52367833189405	17.0927793938006	5.78324494636494
CHEMBL2375478	CCCCCCc1cn(C2C3=C(OC2(C)C)C(=O)c2ccccc2C3=O)nn1	13.2144015656115	-0.772609006278514	13.2144015656115	0.151570180477558	0.707061826359381	379.46	354.26	379.18959166	146	0	0.228346400963721	-0.480594029217498	0.480594029217498	0.228346400963721	1.07142857142857	1.78571428571429	2.5	16.5158559293693	9.82705905639926	2.51931551738677	-2.26808385489698	2.46643675849948	-2.33651930831791	6.26519228862199	0.024551281434592	1.67011099887542	970.911527851937	19.8885405781318	16.566021178962	16.566021178962	13.4366888351315	9.96053700292591	9.96053700292591	8.05523068682826	8.05523068682826	5.51760039743018	5.51760039743018	4.12592308670879	4.12592308670879	-2.76	2994828.4159402	18.5962423259957	7.00218357449889	2.96733460656485	164.128346023777	4.73686295380005	11.6428916401316	11.5424098180211
CHEMBL2375474	CCCCCc1cn(C2CC(C)(C)OC3=C2C(=O)c2ccccc2C3=O)nn1	13.2573696216702	-0.583286089611848	13.2573696216702	0.158580569445919	0.731856125992405	379.46	354.26	379.18959166	146	0	0.22834091760037	-0.483114604992398	0.483114604992398	0.22834091760037	1.14285714285714	1.85714285714286	2.57142857142857	16.510105842289	9.79269988919492	2.45662280865177	-2.39216030966909	2.43130449473409	-2.40930389914815	6.26150945648322	-0.003245868911029	1.74533706748511	970.911527851937	19.8885405781318	16.566021178962	16.566021178962	13.4098153815938	9.93366354938823	9.93366354938823	8.17530570945949	8.17530570945949	5.42184505339766	5.42184505339766	4.02375713132977	4.02375713132977	-2.76	2796559.14264908	18.5962423259957	7.00218357449889	3.16763959654961	164.128346023777	4.73686295380005	5.60105081098369	11.5424098180211
CHEMBL3633700	CCCCNC(=O)C1=Cc2cc(Br)ccc2S1(=O)=O	12.2252565980096	-3.6712855489418	12.2252565980096	0.169719387755102	0.853930644195977	344.23	330.118	342.987776408	102	0	0.262731472737188	-0.351420808285399	0.351420808285399	0.262731472737188	1.36842105263158	2.10526315789474	2.78947368421053	79.9187311153647	10.1847025352988	2.33468838937545	-2.04956256191911	2.33876514027882	-2.27659133791601	9.10300730679988	-0.116290376339982	2.29359443202974	649.852217548401	14.0436055954405	10.4416790551828	12.8441721752253	8.96356228866913	6.01073231821577	8.28689383536752	4.30362738512966	7.1058293005628	2.87714058569829	5.20348370286639	1.86750687477653	3.75692760387612	-1.14	18535.7175430263	14.2729327106356	5.46388703851531	2.74021429355815	120.494894005639	5.31678860400633	4.90513651389005	0
CHEMBL4759892	CCCCNC(=O)c1cc2c(cc1F)CC1C(=O)N(c3cnc(C#N)c(C(F)(F)F)c3)C(=S)N1C2	14.6872797453604	-4.85379417507034	14.6872797453604	0.038375492235972	0.378849289714804	505.497	486.345	505.119558728	182	0	0.418782957854367	-0.35194839265209	0.418782957854367	0.35194839265209	1.31428571428571	2.05714285714286	2.71428571428571	32.0920486965035	9.92236002526132	2.46410103356312	-2.3034797375701	2.37119114859043	-2.39945996224324	7.80211032028594	-0.137650552538278	1.63766004195464	1273.77868249451	25.4908348737037	18.4477423973092	19.2642389782369	16.5610991735538	10.777984033914	11.1862323243779	8.2135107286988	8.57865910036891	5.96516362884728	6.38224651489486	4.16881784139484	4.55598947338451	-3.59	52421284.1621588	24.531913881708	9.22064524324079	4.43298517093146	202.881863636689	10.2166983348568	17.9282829829861	10.8063648795732
CHEMBL4781801	CCCCNC(=O)c1ccc2c(c1)CN1C(=S)N(c3cnc(C#N)c(C(F)(F)F)c3)C(=O)C1C2	13.4019228486763	-4.80967399600697	13.4019228486763	0.053780120008926	0.51260487677937	487.507	467.347	487.12898054	176	0	0.418782957854367	-0.352040077464472	0.418782957854367	0.352040077464472	1.32352941176471	2.08823529411765	2.76470588235294	32.0920486041434	9.92655406910453	2.46159333169259	-2.30200461784526	2.36833201441707	-2.39737457441096	7.80210966537354	-0.137650118725657	1.60606762218663	1224.06192050056	24.6205913857006	18.1471281934896	18.9636247744173	16.1504155710309	10.6723351307427	11.0805834212066	8.09623553073368	8.4613839024038	5.89971140489464	6.31679429094222	4.11863767352781	4.50580930551748	-3.52	36597280.601106	23.6319207958103	9.02257233744413	4.2092464478737	198.716328233763	10.2166983348568	12.1110621419402	10.8063648795732
CHEMBL1209937	CCCCNC(=S)N/N=C1\CC(c2ccc(O)cc2)Oc2cc(O)ccc21	9.80697849352545	-0.2758592523965	9.80697849352545	0.128859651410573	0.357524209563836	385.489	362.305	385.146012596	142	0	0.18646458999012	-0.507966606547248	0.507966606547248	0.18646458999012	1.18518518518519	1.92592592592593	2.66666666666667	32.0920472425783	9.95234048888878	2.2658182395572	-2.27447643643139	2.36928916209981	-2.33720358559422	7.7977560283897	0.205155279747014	1.81791503102463	836.865622541565	19.2254038713152	15.1053666456908	15.9218632266185	13.0628819457134	8.95891580604957	9.36716409651343	6.36236680840892	6.77061509887278	4.29723498762011	4.53285964783504	2.84463984479781	2.99234546387254	-2.8	1310120.08771743	18.9753044694365	8.72522816763835	4.88512584097	163.42817894162	20.2667063474878	23.3525018876	5.11243688472476
CHEMBL2297268	CCCCNc1cc(-c2ccccc2)nc2cc(OC)cc(OC)c12	5.60251369992441	0.737564694087512	5.60251369992441	0.737564694087512	0.607385129775832	336.435	312.243	336.183778008	130	0	0.133544898508877	-0.496541684515606	0.496541684515606	0.133544898508877	1	1.8	2.48	16.4758451905514	10.0639838994955	2.1359604290368	-2.15411915365694	2.37213943951077	-2.03512869528666	5.98943368072018	0.39762538222544	2.19354814217099	847.389018472137	17.6480536021256	15.0038326735043	15.0038326735043	12.2618814529232	8.62535304876321	8.62535304876321	5.9251955347655	5.9251955347655	4.21711889146447	4.21711889146447	2.88088802452004	2.88088802452004	-2.75	628611.154659773	17.0853703900521	7.88180507660128	3.68126369612856	148.356415167244	14.7905145116064	11.4990236665678	0
CHEMBL1798013	CCCCOc1cc(-c2noc(C3CCN(C(=O)OC(C)(C)C)CC3)n2)ccc1OC	12.2546934723923	-0.493261880740586	12.2546934723923	0.123573799954121	0.567693009616749	431.533	398.269	431.242021156	170	0	0.409778458860527	-0.492869212740741	0.492869212740741	0.409778458860527	1.2258064516129	1.96774193548387	2.61290322580645	16.5704405463024	9.9685642712839	2.29797224984236	-2.31754027409452	2.3335973125357	-2.40895509124783	5.6786451395698	0.019772387536166	1.64219632829152	866.337164503078	22.4325106525018	19.1420307838835	19.1420307838835	14.8021749124473	10.9314375737406	10.9314375737406	8.76553942191314	8.76553942191314	5.11491066139355	5.11491066139355	3.40882496710559	3.40882496710559	-2.77	8813916.35718745	22.9049773404451	10.0247546300153	6.11743283809544	183.403770878488	23.633593529224	5.60105081098369	11.4990236665678
CHEMBL1795419	CCCCOc1cc(-c2noc(C3CCNCC3)n2)ccc1OC	5.83428668188273	0.352799045607938	5.83428668188273	0.352799045607938	0.784369750900643	331.416	306.216	331.18959166	130	0	0.229671283368995	-0.492869212740741	0.492869212740741	0.229671283368995	1.25	2.08333333333333	2.83333333333333	16.5141275634714	9.98171114889087	2.21730049080807	-2.18096561992252	2.32553437667377	-2.26257850336529	5.60289904395822	0.288165354537644	1.77984272109971	650.708584491069	16.7778101141225	14.3783206074558	14.3783206074558	11.8131930479395	8.67010958944768	8.67010958944768	6.04814923516622	6.04814923516622	4.30741041234717	4.30741041234717	2.84220561692646	2.84220561692646	-2.08	531150.226690483	16.7664670417557	8.14731641132908	3.87090195765068	142.094021490359	19.3136094485798	0	11.4990236665678
CHEMBL512402	CCCCOc1ccc(NC(=O)n2nc(N)c3ccccc32)cc1	12.4397609670973	-0.358748747828383	12.4397609670973	0.333724147979893	0.697819253489938	324.384	304.224	324.15862588	124	0	0.34664491072485	-0.49359933652668	0.49359933652668	0.34664491072485	1.20833333333333	1.95833333333333	2.70833333333333	16.4767356935731	10.2320758946405	2.13183293498664	-2.08020063648061	2.20807520509221	-2.20211179998922	6.00032235640219	0.251580447802525	1.71963689820298	839.850975144668	16.9409468209391	13.5283965381939	13.5283965381939	11.6858718480016	7.96224320832552	7.96224320832552	5.47073793087626	5.47073793087626	3.68050170495571	3.68050170495571	2.39049258524942	2.39049258524942	-3.02	411497.861170278	15.8597524013389	7.03770374776919	3.32156503798774	139.766926096412	15.7873190349686	5.74951183328391	5.81786277783503
CHEMBL2043186	CCCCOc1ccc2c(=O)c(-c3ccc(OC)c(N(CCCl)CCCl)c3)coc2c1	13.1997154861332	-0.098415016726855	13.1997154861332	0.098415016726855	0.260079476672637	464.389	437.173	463.131713704	166	0	0.199994243749779	-0.494585485197846	0.494585485197846	0.199994243749779	1.06451612903226	1.83870967741935	2.51612903225806	35.4967544826875	10.0370201239888	2.15890797811601	-2.25109612197053	2.33176839428721	-2.27647175460156	6.1833652743151	0.309119435278159	2.00340668356786	1061.11891901807	22.2169677028779	17.8273350560071	19.339192948044	15.1212534604299	10.361556739197	11.4306017068467	7.090123036301	7.84605198231945	5.05210263893954	5.39016434083095	3.39343496107088	3.80151153388346	-2.37	9833084.9532078	23.2964166125469	11.3060368341051	5.46488287079353	192.014436393899	18.7907865755039	23.3452068038491	5.42879039190054
CHEMBL4797257	CCCCS(=O)(=O)Nc1ccc2c(c1)CCC1C(=O)N(c3cnc(C#N)c(C(F)(F)F)c3)C(=S)N21	13.4267993484032	-4.83434946315056	13.4267993484032	0.000865221588014	0.571381148779055	523.562	503.402	523.09596616	184	0	0.418782957860408	-0.305407078343352	0.418782957860408	0.305407078343352	1.31428571428571	2.05714285714286	2.71428571428571	32.2332395465602	9.96031241789606	2.4687188619413	-2.30817259698458	2.40287819746351	-2.38594634877595	7.92211825969013	-0.137643230696822	1.65860669065811	1355.08061339283	25.543241116511	18.4636247744173	20.0966179362728	16.4636755021001	10.7446158492175	12.8051293660015	8.19792266863614	10.4049392282092	5.82336937154563	7.57547901315682	4.17858418152103	5.85641500334525	-3.24	46820795.65989	24.8710213583593	9.08500783017041	4.67651442680959	204.950639911738	4.89990973085048	12.1110621419402	10.8063648795732
CHEMBL4781936	CCCCS(=O)(=O)Nc1ccc2c(c1)CN1C(=S)N(c3cnc(C#N)c(C(F)(F)F)c3)C(=O)C1C2	13.4088569615719	-4.8307419975008	13.4088569615719	0.000865221588014	0.577218845126855	523.562	503.402	523.09596616	184	0	0.418782957854367	-0.331738773894438	0.418782957854367	0.331738773894438	1.28571428571429	2.02857142857143	2.68571428571429	32.2332395464411	9.9406828373274	2.46148421228143	-2.30297944987352	2.37169105520871	-2.39544755624719	7.92210993059693	-0.137649335698466	1.61000601335702	1355.08061339283	25.543241116511	18.4636247744173	20.0966179362728	16.4468387496945	10.6907902080776	12.7513037248616	8.26126878415658	10.4682853437296	5.86160843456565	7.6515304281329	4.12507535881801	5.76910772895078	-3.24	45578351.6064131	24.8710213583593	9.08500783017041	4.80594408601891	204.950639911738	4.89990973085048	12.1110621419402	10.8063648795732
CHEMBL4751937	CCCCS(=O)(=O)Nc1ccc2c(c1)N1C(=S)N(c3cnc(C#N)c(C(F)(F)F)c3)C(=O)C1CC2	13.4528930152042	-4.8452896726055	13.4528930152042	0.036873994868778	0.571381148779055	523.562	503.402	523.09596616	184	0	0.418782957860408	-0.305331078210937	0.418782957860408	0.305331078210937	1.31428571428571	2.05714285714286	2.71428571428571	32.2332395467895	9.96112140149985	2.46942184517754	-2.30932478950747	2.40508558564304	-2.38650883206991	7.92212774850079	-0.137643179319784	1.70294823806387	1355.08061339283	25.543241116511	18.4636247744173	20.0966179362728	16.4636755021001	10.7446158492175	12.8051293660015	8.19792266863614	10.4049392282092	5.82917255231422	7.58128219392541	4.15733267865898	5.8351635004832	-3.24	46940267.1724509	24.8710213583593	9.08500783017041	4.67651442680959	204.950639911738	4.89990973085048	12.1110621419402	10.8063648795732
CHEMBL3597289	CCCCc1cc(=O)oc2c3c(cc(C)c12)C(=O)c1cccc(OC(C)C)c1C3=O	13.6235061570925	-0.514662462207105	13.6235061570925	0.15588388133031	0.437419306099057	404.462	380.27	404.162373868	154	0	0.335994649400273	-0.490215424869469	0.490215424869469	0.335994649400273	1	1.76666666666667	2.46666666666667	16.4887890671329	9.80720385682	2.35516059770507	-2.22684718115649	2.38272396970271	-2.236888202548	6.32230659770628	0.097385543503978	2.04103049299772	1246.60917479158	21.5766213113306	17.6266634110167	17.6266634110167	14.3286062580935	10.3245253161817	10.3245253161817	8.01794011948927	8.01794011948927	5.42643420596162	5.42643420596162	4.17854689387773	4.17854689387773	-3.21	5155723.95101052	20.0786445467382	7.5589784745642	3.14515840835942	174.21668020138	9.1540138908534	5.74951183328391	11.3662650880072
CHEMBL2024488	CCCCn1cnc2c1C(=O)c1nc3n(c1C2=O)CCCC3	12.8275448790627	-0.152682350718065	12.8275448790627	0.152316232048375	0.741214279730647	298.346	280.202	298.142975816	114	0	0.231983559669632	-0.327202935673107	0.327202935673107	0.231983559669632	1.13636363636364	1.95454545454545	2.77272727272727	16.146584109045	9.98126793749201	2.38964528928378	-2.17083496662556	2.29320846329518	-2.25659932631125	6.25393383564452	0.096205540304147	1.84507606517677	784.411293986919	15.2672202345721	12.632448700423	12.632448700423	10.7195453528128	7.95940256027156	7.95940256027156	5.98096859095577	5.98096859095577	4.52936734316896	4.52936734316896	3.38119609892897	3.38119609892897	-2.24	223064.277016463	13.4248082999497	4.89732833130948	1.72612590348639	127.726860139668	9.13419929558271	28.6001164773938	0
CHEMBL2024489	CCCCn1cnc2c1C(=O)c1ncn(CCCC)c1C2=O	12.6968547650542	-0.18661895313681	12.6968547650542	0.18661895313681	0.700882466644355	300.362	280.202	300.15862588	116	0	0.231970244750605	-0.327202937229633	0.327202937229633	0.231970244750605	0.818181818181818	1.22727272727273	1.59090909090909	16.1465338879823	9.98261588984484	2.37092373958513	-2.13983131033729	2.25962690240381	-2.25072228387688	6.25275441274661	0.096221901521453	2.01163546738266	664.33148922936	15.6898699653825	13.0026921884261	13.0026921884261	10.6850705102022	7.8821401348592	7.8821401348592	5.63570988300741	5.63570988300741	4.04091713064003	4.04091713064003	2.79322592490717	2.79322592490717	-2.24	163742.99362707	14.6870585532007	5.86621220869367	2.18706834002508	128.732691293198	9.13419929558271	22.7757119793938	0
CHEMBL1210001	CCCN(CCC)C(=S)N/N=C1\CC(c2ccc(O)cc2)Oc2cc(O)ccc21	9.88072047207637	-0.276473975392626	9.88072047207637	0.134261917602466	0.483559312756142	413.543	386.327	413.177312724	154	0	0.189105856599553	-0.507966606547248	0.507966606547248	0.189105856599553	1.10344827586207	1.75862068965517	2.41379310344828	32.0920477815577	9.95232825065392	2.26788561225418	-2.28278404835822	2.36975224534717	-2.38775032502112	7.79745575619071	0.205129983640569	1.86239897566133	877.371269132293	20.8027541405048	16.7596870223773	17.576183603305	14.0115703506971	9.9185315264265	10.3267798168904	7.04511330096234	7.43181163202933	4.74970755814445	5.09919354080914	3.348903577627	3.57712130992082	-2.8	3292334.41447913	20.9220461747397	9.60415451895043	5.17412109375	176.368034657008	19.8498274743319	23.3525018876	5.11243688472476
CHEMBL4777380	CCCNC(=O)c1cc2c(cc1F)CC1C(=O)N(c3cnc(C#N)c(C(F)(F)F)c3)C(=S)N1C2	14.6053931712864	-4.85315214436099	14.6053931712864	0.040192908826116	0.521662859853562	491.47	474.334	491.103908664	176	0	0.418782957854367	-0.351958752158313	0.418782957854367	0.351958752158313	1.32352941176471	2.05882352941176	2.70588235294118	32.0920486365587	9.92241222355561	2.4640451221884	-2.30344359218357	2.37108327193925	-2.39942337051117	7.80210966062007	-0.137650384646707	1.66857022746751	1257.07673989481	24.7837280925172	17.7406356161226	18.5571321970504	16.0610991735538	10.277984033914	10.6862323243779	7.85995733810553	8.22510570977564	5.68483354295737	6.10191642900495	4.02865279844989	4.41582443043956	-3.59	32314894.3558793	23.5642443699455	8.6418987263799	3.96076300307286	196.516921522293	10.2166983348568	17.9282829829861	10.8063648795732
CHEMBL4759973	CCCNC(=O)c1ccc2c(c1)CN1C(=S)N(c3cnc(C#N)c(C(F)(F)F)c3)C(=O)C1C2	13.3816742263515	-4.80903196529763	13.3816742263515	0.051962703418782	0.686623560057314	473.48	455.336	473.113330476	170	0	0.418782957854367	-0.352050436973888	0.418782957854367	0.352050436973888	1.33333333333333	2.09090909090909	2.75757575757576	32.0920485442089	9.92660445176111	2.46154305229418	-2.30197153396385	2.36823421406607	-2.39734705694959	7.80210900610369	-0.137649950991215	1.63995716373354	1207.49306503737	23.9134846045141	17.440021412303	18.2565179932308	15.6504155710309	10.1723351307427	10.5805834212066	7.74268214014041	8.10783051181052	5.61938131900473	6.03646420505231	3.97847263058285	4.36564426257252	-3.52	22554479.2594351	22.6660273241282	8.43985041227041	4.02016756832667	192.351386119366	10.2166983348568	12.1110621419402	10.8063648795732
CHEMBL1209935	CCCNC(=S)N/N=C1\CC(c2ccc(O)cc2)Oc2cc(O)ccc21	9.78361175037849	-0.275349610523222	9.78361175037849	0.127359815776122	0.487795058181368	371.462	350.294	371.130362532	136	0	0.186464428363126	-0.507966606547248	0.507966606547248	0.186464428363126	1.19230769230769	1.92307692307692	2.65384615384615	32.0920471827003	9.95234094098833	2.26572402502168	-2.27442826656736	2.36922987317164	-2.33557010162665	7.79775515653212	0.205155555366358	1.86995655639204	821.279100217476	18.5182970901287	14.3982598645043	15.214756445432	12.5628819457134	8.45891580604957	8.86716409651343	6.00881341781565	6.41706170827951	4.0169049017302	4.25252956194513	2.70447480185286	2.85218042092759	-2.8	806236.607970699	18.0049886621315	8.05266012396694	4.23410603806093	157.063236827223	20.2667063474878	23.3525018876	5.11243688472476
CHEMBL2297267	CCCNc1cc(-c2ccccc2)nc2cc(OC)cc(OC)c12	5.5761826814059	0.734725187914672	5.5761826814059	0.734725187914672	0.711589779616828	322.408	300.232	322.168127944	124	0	0.133544898503721	-0.496541684515606	0.496541684515606	0.133544898503721	1	1.79166666666667	2.45833333333333	16.4758432476705	10.064771842513	2.13485335035292	-2.15177488800482	2.37169407230845	-2.02739767796202	5.98940507193566	0.397625970477071	2.25272944892354	831.911614624787	16.9409468209391	14.2967258923178	14.2967258923178	11.7618814529232	8.12535304876321	8.12535304876321	5.57164214417223	5.57164214417223	3.93678880557456	3.93678880557456	2.74072298157509	2.74072298157509	-2.75	386391.322677012	16.1199271592092	7.21484586262845	3.13126125576142	141.991473052848	14.7905145116064	11.4990236665678	0
CHEMBL2043185	CCCOc1ccc2c(=O)c(-c3ccc(OC)c(N(CCCl)CCCl)c3)coc2c1	13.1533931720836	-0.101254522899694	13.1533931720836	0.101254522899694	0.379808126120591	450.362	425.162	449.11606364	160	0	0.199994243749779	-0.494585485197846	0.494585485197846	0.199994243749779	1.06666666666667	1.83333333333333	2.5	35.4967543810513	10.0370414585593	2.15862722429596	-2.25109405562684	2.33161344634681	-2.27647164126327	6.18336236095002	0.317151666783639	2.04883492972187	1045.04281737137	21.5098609216914	17.1202282748205	18.6320861668574	14.6212534604299	9.86155673919695	10.9306017068467	6.73656964570773	7.49249859172618	4.7583358262808	5.0963975281722	3.27899068274073	3.68706725555332	-2.37	6058079.44000738	22.3182385283043	10.5967999134236	4.8482421909069	185.649494279502	18.7907865755039	23.3452068038491	5.42879039190054
CHEMBL3622212	CCCSc1cc2c(c3nsnc13)C(=O)c1ccccc1C2=O	12.8686327632905	-0.138943032459897	12.8686327632905	0.107918083900227	0.528199810573588	340.429	328.333	340.034019624	114	0	0.196315855434766	-0.288560573557926	0.288560573557926	0.196315855434766	1	1.69565217391304	2.43478260869565	32.1665991705724	9.83266212892049	2.32741399144208	-2.17986508811085	2.36667683220197	-2.21015509380857	7.99095575847013	0.09797989152865	2.00679536216845	962.381813257249	15.9743270157587	12.3283852611766	13.961378423032	11.2195453528128	7.32521685702648	9.04111216002018	5.31099469640705	6.97619221494882	3.8531852112901	5.61620986453687	2.80328849147138	4.33202720722958	-2.05	355785.38299148	14.5364644941401	5.54323817463987	2.12880760158337	140.797034711398	0	11.0334014352325	11.5664898927299
CHEMBL550869	CCC[C@H](Nc1cc(-c2ccc(NC(=O)NCC)c(OC)c2)nc(C)n1)c1cccnc1	11.8866052336162	-0.277514322059152	11.8866052336162	0.105592728525837	0.440455583251103	434.544	404.304	434.2430242	168	0	0.318834108956601	-0.494554238247432	0.494554238247432	0.318834108956601	1.15625	2	2.6875	16.4664894042633	10.0411119760013	2.14367669062622	-2.19427575251674	2.31358683905037	-2.27865065117164	5.91089861634837	0.252201264648462	1.8821210753134	1041.91435865408	22.9240744840645	18.9756101336939	18.9756101336939	15.5327384007523	10.7900881408003	10.7900881408003	7.35711292351482	7.35711292351482	4.90702081068681	4.90702081068681	3.44184038501944	3.44184038501944	-3.68	14693785.2439186	22.9930320730154	11.0849015218037	5.935167857981	188.413668384409	20.687228765819	17.3917791091189	0
CHEMBL556641	CCC[C@H](Nc1cc(-c2ccc(NC(=O)NCC)c(OC)c2)ncn1)c1cccnc1	11.8419495862333	-0.278296215063267	11.8419495862333	0.110777913711022	0.466086795954173	420.517	392.293	420.227374136	162	0	0.318834108956601	-0.494554238254286	0.494554238254286	0.318834108956601	1.16129032258065	2.03225806451613	2.74193548387097	16.4664878440155	10.0416918531543	2.13430999492815	-2.18871290466419	2.30927598316744	-2.27863639892429	5.91079105003472	0.252201597440446	1.82454366111452	996.366686213413	22.0538309960614	18.0529604028835	18.0529604028835	15.1388915506349	10.3592723247947	10.3592723247947	6.95996147384997	6.95996147384997	4.73615186639975	4.73615186639975	3.24643641343003	3.24643641343003	-3.68	10588633.5084487	22.0152961999967	10.9140582993287	5.91071107333808	182.048726270012	20.687228765819	17.8946946858835	0
CHEMBL564137	CCC[C@H](Nc1cc(C)nc(-c2ccc(NC(=O)NCC)c(OC)c2)n1)c1cccnc1	11.8825240174138	-0.283139322059152	11.8825240174138	0.105592728525836	0.440455583251103	434.544	404.304	434.2430242	168	0	0.318834109000712	-0.494553200319879	0.494553200319879	0.318834109000712	1.15625	2	2.6875	16.4664922344746	10.0437914680907	2.1457300936	-2.1941065732052	2.30522012618923	-2.27869065655151	5.90999168227857	0.252201376951939	1.8821210753134	1041.91435865408	22.9240744840645	18.9756101336939	18.9756101336939	15.5327384007523	10.7900881408003	10.7900881408003	7.38964709193724	7.38964709193724	4.88572067310493	4.88572067310493	3.40367892675436	3.40367892675436	-3.68	14693785.2439186	22.9930320730154	11.0849015218037	5.935167857981	188.413668384409	20.687228765819	11.5673746111189	5.82440449799993
CHEMBL562472	CCC[C@H](Nc1ccnc(-c2ccc(NC(=O)NCC)c(OC)c2)n1)c1cccnc1	11.8378683700308	-0.283921215063267	11.8378683700308	0.110777913711022	0.466086795954173	420.517	392.293	420.227374136	162	0	0.318834109000712	-0.494553200325302	0.494553200325302	0.318834109000712	1.16129032258065	2.03225806451613	2.74193548387097	16.4664908018014	10.044817623689	2.13623545951721	-2.18880102832924	2.30033000392717	-2.27867605298039	5.90988812836421	0.25220166706828	1.82454366111452	996.366686213413	22.0538309960614	18.0529604028835	18.0529604028835	15.1388915506349	10.369338431536	10.369338431536	6.9369620585867	6.9369620585867	4.68708493697503	4.68708493697503	3.21026136064397	3.21026136064397	-3.68	10588633.5084487	22.0152961999967	10.9140582993287	5.91071107333808	182.048726270012	20.687228765819	11.5673746111189	5.82440449799993
CHEMBL559027	CCC[C@H](Nc1cncc(-c2ccc(O)c(OC)c2)n1)c1ccccc1	9.76713508921426	0.102385372139126	9.76713508921426	0.102385372139126	0.640495275799969	349.434	326.25	349.179026976	134	0	0.160651453410819	-0.504254329499281	0.504254329499281	0.160651453410819	1.11538461538462	1.92307692307692	2.65384615384615	16.4740240740706	10.0244757255181	2.12198763642735	-2.19091658831723	2.30895181886623	-2.11619262379268	5.63938224200578	0.373447892403002	1.86480131367511	852.884855961237	18.3551603833121	15.0149556004227	15.0149556004227	12.7070398980568	8.71836369270526	8.71836369270526	6.0724644996718	6.0724644996718	4.2114377321848	4.2114377321848	2.88625470913357	2.88625470913357	-3.08	1010210.92832083	17.7337114206875	8.33781439124244	4.1139674688315	153.267239230812	15.1601789526471	5.81786277783503	11.4990236665678
CHEMBL552212	CCC[C@H](Nc1nc(-c2ccc(NC(=O)NCC)c(OC)c2)ncc1C)c1cccnc1	11.8753454131897	-0.283342702666573	11.8753454131897	0.104944580377689	0.440455583251103	434.544	404.304	434.2430242	168	0	0.318834109000712	-0.49455320032528	0.49455320032528	0.318834109000712	1.1875	2.03125	2.71875	16.4664920916343	10.0406469633475	2.1529110483556	-2.20228433930185	2.30815129094206	-2.27868806377968	5.91000935452753	0.252201404472928	1.88012736141916	1041.91435865408	22.9240744840645	18.9756101336939	18.9756101336939	15.5495751531579	10.7860050982027	10.7860050982027	7.39670272688985	7.39670272688985	4.99205302791544	4.99205302791544	3.34586398843471	3.34586398843471	-3.68	15515675.047118	22.9930320730154	11.0849015218037	5.71865326511091	188.413668384409	20.687228765819	11.5673746111189	5.82440449799993
CHEMBL3597275	CCCc1cc(=O)c2c(C)cc3c(c2o1)C(=O)c1c(O)cccc1C3=O	13.1058442775258	-0.505094009826152	13.1058442775258	0.042873493533215	0.598870974595997	348.354	332.226	348.099773612	130	0	0.201525695690838	-0.507159053348135	0.507159053348135	0.201525695690838	1	1.76923076923077	2.5	16.3388779967724	9.81391219724441	2.34855664496995	-2.1989569367977	2.36451136541115	-2.22462392406111	6.32062119219095	0.097665795242667	2.14691019968364	1167.21548561579	18.5850574797679	14.3811716656766	14.3811716656766	12.4347594079761	8.453605169925	8.453605169925	6.50506006093583	6.50506006093583	4.73252002351571	4.73252002351571	3.58663259163753	3.58663259163753	-3.21	827181.934990505	16.2688217717566	5.66055218156775	2.13260138693932	148.437600266483	9.52367833189405	17.0927793938006	11.2120353382655
CHEMBL3597277	CCCc1cc(=O)c2c(C)cc3c(c2o1)C(=O)c1c(OC)cccc1C3=O	13.3447331664147	-0.362177343159485	13.3447331664147	0.145975056689343	0.553574737064151	362.381	344.237	362.115423676	136	0	0.201533814232695	-0.495961730319753	0.495961730319753	0.201533814232695	1	1.77777777777778	2.48148148148148	16.466229002865	9.81347999283185	2.35186131656742	-2.20861246462874	2.36834568082282	-2.23055837375202	6.32109195314331	0.097650595302786	2.13073569393413	1183.50790040508	19.2921642609544	15.3422063606405	15.3422063606405	12.9727642104369	8.84237080787082	8.84237080787082	6.68819456523292	6.68819456523292	4.9361976825644	4.9361976825644	3.74331542607768	3.74331542607768	-3.21	1437578.98085311	17.2162145081796	6.19603758316875	2.42073973841458	155.12185385819	9.1540138908534	17.0927793938006	11.2120353382655
CHEMBL3597311	CCCc1cc2c(C)cc3c(c2o1)C(=O)c1c(O)cccc1C3=O	12.99454420194	-0.361019935752079	12.99454420194	0.063513505710927	0.601574055183689	320.344	304.216	320.104858992	120	0	0.201523158507514	-0.507159053348295	0.507159053348295	0.201523158507514	1.04166666666667	1.83333333333333	2.58333333333333	16.3400442336934	9.81707464424922	2.34666139286637	-2.18617025432917	2.38055506112595	-2.21066315815905	6.32128675600048	0.097674995374398	2.07144184799569	1023.78515208374	17.0077072105783	13.4729233752128	13.4729233752128	11.5240758054532	7.99948102469307	7.99948102469307	6.17948442541951	6.17948442541951	4.5474290315738	4.5474290315738	3.42159035150507	3.42159035150507	-2.88	423620.882605067	14.695868584111	5.06171826088489	1.85845933775387	138.265590606507	9.52367833189405	17.0927793938006	5.78324494636494
CHEMBL3633705	CCN(CC)C(=O)C1=Cc2cc(Br)ccc2S1(=O)=O	12.3422052154195	-3.67851851851852	12.3422052154195	0.134907407407407	0.846399373700753	344.23	330.118	342.987776408	102	0	0.265281951503842	-0.338587829711554	0.338587829711554	0.265281951503842	1.26315789473684	1.89473684210526	2.47368421052632	79.9187311153862	10.1823438844956	2.3530917866089	-2.18223294369222	2.34719944020829	-2.3272363756449	9.10300732980348	-0.12547195360232	2.51046024194172	660.465944486234	14.206742302257	10.6817858694962	13.0842789895387	8.91225069365288	5.9703480385927	8.24650955574445	4.1716158142168	6.97381772964994	3.09890150684903	5.41446964431869	2.05745016580532	3.98961633219723	-1.14	17854.4337564925	14.2729327106356	5.0917993669345	2.34326065463946	120.704865492235	4.89990973085048	4.90513651389005	0
CHEMBL4161058	CCN(CC)CCCN1Cc2cc(OC)c(OC)cc2-c2ccc3cc4c(cc3c21)OCO4	5.72683766042893	0.279024883044162	5.72683766042893	0.279024883044162	0.465657147705326	448.563	416.307	448.236207504	174	0	0.230801246509702	-0.492857603202654	0.492857603202654	0.230801246509702	0.909090909090909	1.63636363636364	2.36363636363636	16.6968186967741	9.89337812338618	2.27211468315001	-2.34846448738405	2.48537881206908	-2.31408476514898	6.04838659526163	0.173738912224288	1.62177402445873	1172.73047723461	22.9490185104468	19.941269436299	19.941269436299	16.1600596006901	11.7529406911271	11.7529406911271	8.55466500699787	8.55466500699787	6.85832813983679	6.85832813983679	5.05900187396766	5.05900187396766	-3.12	55889232.6641707	21.7114169462608	9.02256123276457	3.82297927923623	195.146711067035	28.7472712769012	0	22.9980473331356
CHEMBL3394488	CCN(CC)CCCNc1cc(C)nc2c3cc4ccccc4nc3nn12	4.72649530569038	0.734251029370528	4.72649530569038	0.734251029370528	0.50565026581294	362.481	336.273	362.221894832	140	0	0.184070958956952	-0.369849157556119	0.369849157556119	0.184070958956952	1.07407407407407	1.88888888888889	2.7037037037037	15.3159242462746	10.1665057922856	2.12608355895344	-2.17644269070031	2.24243315361011	-2.25223739758076	5.98184696782365	0.302628024954766	1.67207475834701	1080.30884873534	18.8027541405049	16.2357034985703	16.2357034985703	13.1902031456512	9.71374864283561	9.71374864283561	6.87762438360294	6.87762438360294	5.04780914959288	5.04780914959288	3.52146705248819	3.52146705248819	-2.73	2240454.60425388	17.6722671060652	7.4836766552351	3.4462948728529	158.769522858408	10.2166983348568	5.81786277783503	11.2943544415355
CHEMBL4758762	CCN(CC)CCCNc1nc(/C=C/c2ccc(OC)c(OC)c2)nc2ccc(Cl)cc12	6.23929307000459	0.62578727324263	6.23929307000459	0.62578727324263	0.379570018864649	455.002	423.754	454.213553912	170	0	0.160809475417256	-0.492869564897714	0.492869564897714	0.160809475417256	0.96875	1.75	2.46875	35.4956919760025	10.1509601125249	2.08302727254178	-2.17719578786823	2.2854958891319	-2.25128069216448	6.31001492548161	0.30266225469195	1.82856814148073	1067.23641617118	22.9240744840645	19.1904378998866	19.946366845905	15.5707432032131	10.9113558958611	11.2893203688704	7.34685036199501	7.783286142467	5.34551690822588	5.58061401101361	3.50443361264565	3.67653663659851	-2.83	15613872.0242245	23.8251979998536	11.6938877790017	6.11351688154619	194.774270585074	19.6904242424569	5.81786277783503	17.3234281645677
CHEMBL4750696	CCN(CC)CCCNc1nc(/C=C/c2ccc([N+](=O)[O-])cc2)nc2ccc(Cl)cc12	10.8056434747582	-0.413437617783221	10.8056434747582	0.0622053170102	0.2546572363333	439.947	413.739	439.177502752	162	0	0.268964854463472	-0.369387830292477	0.369387830292477	0.268964854463472	1.09677419354839	1.83870967741935	2.51612903225806	35.4956919272692	10.1586317005015	2.0809598574979	-2.17714680758337	2.24611562541469	-2.25128057397295	6.31000832392104	-0.384440982041654	1.79809905076412	1065.4999349325	22.2169677028779	17.7150017645762	18.4709307105946	14.9947335982915	10.358699527223	10.7366640002322	7.08107163884369	7.51750741931567	5.04182686388007	5.27692396666781	3.25510090180681	3.42720392575967	-3.03	8939430.11711075	22.6506606406206	10.8365968758938	6.22604990579185	186.470271619767	10.2166983348568	5.81786277783503	5.82440449799993
CHEMBL4744217	CCN(CC)CCCNc1nc(/C=C/c2ccc([N+](=O)[O-])cc2)nc2ccccc12	10.7911032883133	-0.404639029314302	10.7911032883133	0.074354670505708	0.294770185708179	405.502	378.286	405.216475104	156	0	0.268964854463472	-0.369388562744784	0.369388562744784	0.268964854463472	1.03333333333333	1.76666666666667	2.46666666666667	16.6282372727523	10.1591223721264	2.06783186562118	-2.17666530615828	2.21055832221194	-2.25125963469469	5.89555027754602	-0.384440968184706	1.75668982628258	1013.78212849888	21.3467242148749	17.4143875607566	17.4143875607566	14.6008867481742	10.2590336881954	10.2590336881954	6.93674969410337	6.93674969410337	4.98727690116485	4.98727690116485	3.23105237946147	3.23105237946147	-3.32	6327092.69598971	21.3903342028326	10.4547198395019	5.60719135154198	176.167005392886	10.2166983348568	5.81786277783503	5.82440449799993
CHEMBL4160003	CCN(CC)CCCOc1cc2ncnc(Nc3ccc(C#N)cc3)c2cc1OC	8.95375280510295	0.608842163262868	8.95375280510295	0.608842163262868	0.501654586536846	405.502	378.286	405.216475104	156	0	0.162843839402093	-0.492841756538402	0.492841756538402	0.162843839402093	1.06666666666667	1.83333333333333	2.5	16.5138146657351	10.1580728772435	2.12036954525103	-2.18071191344482	2.3437586164711	-2.24719153481804	5.92576031707465	0.242634622448026	1.78249989916188	1010.51746599239	21.3467242148749	17.6823367531877	17.6823367531877	14.6768963530957	10.1313544921156	10.1313544921156	6.78554360124568	6.78554360124568	4.96814715665596	4.96814715665596	3.21090098824564	3.21090098824564	-3.37	6743145.81227924	21.3415364602809	10.4190473946223	5.1592622617712	176.823302843053	19.6904242424569	12.1451828525996	11.4990236665678
CHEMBL4174471	CCN(CC)CCCOc1nc2c3cc4c(cc3ccc2c2cc(OC)c(OC)cc12)OCO4	6.29127865961199	0.233967561929669	6.29127865961199	0.233967561929669	0.243824188413664	462.546	432.306	462.21547206	178	0	0.230801246578276	-0.492846122773156	0.492846122773156	0.230801246578276	0.852941176470588	1.55882352941176	2.26470588235294	16.6968665625017	10.0007286116916	2.19263849848173	-2.18301663735104	2.42814596989567	-2.24763304517053	6.16960249617117	0.173738714730552	1.6557762391638	1350.18193963	23.6561252916334	20.1424109455763	20.1424109455763	16.6600596006901	11.7333378460769	11.7333378460769	8.2869641650543	8.2869641650543	6.49406472259561	6.49406472259561	4.5829815532736	4.5829815532736	-3.45	91853359.7640493	22.3475584368802	9.42599902555568	3.8990070762154	198.667194503824	28.5842244998507	0	22.9980473331356
CHEMBL4176654	CCN(CC)CCCn1c(=O)c2cc(OC)c(OC)cc2c2ccc3cc4c(cc3c21)OCO4	13.8994963309398	-0.034104780801209	13.8994963309398	0.034104780801209	0.351173476190052	462.546	432.306	462.21547206	178	0	0.258583145039813	-0.492846122687661	0.492846122687661	0.258583145039813	0.882352941176471	1.55882352941176	2.23529411764706	16.6968280430534	9.99417759358672	2.20006730957158	-2.20015257656153	2.40564090840273	-2.27103889063262	6.15947241939528	0.173739445211179	1.80372310750252	1438.94042406738	23.8192619984499	20.1424109455763	20.1424109455763	16.5875799556187	11.7608904774989	11.7608904774989	8.47833701629178	8.47833701629178	6.79438780430456	6.79438780430456	4.93725180224287	4.93725180224287	-3.45	84501954.238986	22.3475584368802	9.06384293497128	3.60317797922432	197.925142860956	28.414461193842	0	22.9980473331356
CHEMBL4168322	CCN(CC)CCN1Cc2cc(OC)c(OC)cc2-c2ccc3cc4c(cc3c21)OCO4	5.71656702477951	0.27712982976799	5.71656702477951	0.27712982976799	0.526235135390566	434.536	404.296	434.22055744	168	0	0.230801246509702	-0.492857603202592	0.492857603202592	0.230801246509702	0.90625	1.625	2.34375	16.6968172268223	9.89431392480735	2.27398567100068	-2.35518171125134	2.4844581534856	-2.36033891108566	6.04847823028056	0.173739047452733	1.68277078915344	1156.50742446433	22.2419117292603	19.2341626551124	19.2341626551124	15.6600596006901	11.2529406911271	11.2529406911271	8.2011116164046	8.2011116164046	6.64210037381995	6.64210037381995	4.83595609207579	4.83595609207579	-3.12	34408987.5190522	20.7643867843548	8.43119053040145	3.38954247452468	188.781768952638	28.7472712769012	0	22.9980473331356
CHEMBL535	CCN(CC)CCNC(=O)c1c(C)[nH]c(/C=C2\C(=O)Nc3ccc(F)cc32)c1C	13.650463200837	-0.403882065646621	13.650463200837	0.143172057403208	0.626303274312463	398.482	371.266	398.211804324	154	0	0.255944105115269	-0.358205853309144	0.358205853309144	0.255944105115269	1.24137931034483	1.96551724137931	2.6551724137931	19.1421467052332	10.0343180484684	2.25676436245676	-2.17569738609317	2.33933438478962	-2.34644237511965	6.34482430317495	-0.110330894475483	1.8335121708817	973.43215139086	21.1290275541379	17.2795028509416	17.2795028509416	13.8497743081486	9.87906491888757	9.87906491888757	7.14850127200415	7.14850127200415	5.36453933215763	5.36453933215763	3.66277878094987	3.66277878094987	-2.93	3245583.09967317	20.7952848590012	8.6110697847671	4.24412738777285	169.729666574054	20.5174654598103	5.8172208410459	0
CHEMBL3394486	CCN(CC)CCNc1cc(C)nc2c3cc4ccccc4nc3nn12	4.71684523809524	0.730178623918704	4.71684523809524	0.730178623918704	0.577898381016501	348.454	324.262	348.206244768	134	0	0.184070958983587	-0.368611270185482	0.368611270185482	0.184070958983587	1.07692307692308	1.88461538461538	2.69230769230769	15.3185713018453	10.1665615481655	2.12721201437895	-2.18242990174678	2.24176979620835	-2.28594255760723	5.98184711874354	0.315569932569209	1.76702385507885	1064.15888208808	18.0956473593183	15.5285967173837	15.5285967173837	12.6902031456512	9.21374864283561	9.21374864283561	6.52407099300967	6.52407099300967	4.82472197016281	4.82472197016281	3.3444305480316	3.3444305480316	-2.73	1370334.16963523	16.7230955732026	6.87920532934442	2.96725823720087	152.404580744012	10.2166983348568	5.81786277783503	11.2943544415355
CHEMBL4747434	CCN(CC)CCNc1nc(/C=C/c2ccc(OC)c(OC)c2)nc2ccccc12	5.38358959858412	0.660948207986898	5.38358959858412	0.660948207986898	0.532163641342819	406.53	376.29	406.2368762	158	0	0.160809475417256	-0.492869564897714	0.492869564897714	0.160809475417256	0.933333333333333	1.7	2.43333333333333	16.5077811731514	10.1515509045801	2.07281733834594	-2.18277122685393	2.28102559359818	-2.2841171506222	5.89591210525112	0.31567108483772	1.84402521322139	999.662529405836	21.3467242148749	18.1827169148804	18.1827169148804	14.6768963530957	10.3116900568336	10.3116900568336	6.84897502666142	6.84897502666142	5.06787976608058	5.06787976608058	3.30334858584372	3.30334858584372	-3.12	6767793.93977316	21.5855654882943	10.5977217226371	5.27131641787673	178.106062243796	19.6904242424569	5.81786277783503	17.3234281645677
CHEMBL4750173	CCN(CC)CCNc1nc(/C=C/c2ccc([N+](=O)[O-])cc2)nc2ccc(Cl)cc12	10.7925343473927	-0.41545044374694	10.7925343473927	0.060807819894983	0.378247767137492	425.92	401.728	425.161852688	156	0	0.268964854463472	-0.368149948442131	0.368149948442131	0.268964854463472	1.1	1.83333333333333	2.5	35.4956918763283	10.1590609010166	2.0832570287047	-2.18342165255122	2.24497751172637	-2.28415486411613	6.31000774489151	-0.3844409554895	1.85272849708408	1049.32729020151	21.5098609216914	17.0078949833896	17.7638239294081	14.4947335982915	9.85869952722297	10.2366640002322	6.72751824825041	7.1639540287224	4.81873968445001	5.05383678723774	3.07806439735021	3.25016742130308	-3.03	5471059.28685092	21.6734403723562	10.1353963765293	5.52236799266681	180.105329505371	10.2166983348568	5.81786277783503	5.82440449799993
CHEMBL4757627	CCN(CC)CCNc1nc(/C=C/c2ccc3c(c2)OCO3)nc2ccc(Cl)cc12	6.21981419550407	0.265244780443175	6.21981419550407	0.265244780443175	0.55253106802241	424.932	399.732	424.16660372	156	0	0.230800659455785	-0.453595077629944	0.453595077629944	0.230800659455785	1.03333333333333	1.86666666666667	2.7	35.4956918787428	10.1539380005862	2.12385942585066	-2.18343851970019	2.32702632967469	-2.28415491842674	6.31001407964386	0.173650696289359	1.58973298289663	1066.4976137945	20.9240744840645	17.1904378998866	17.946366845905	14.65652964084	10.172209584123	10.5501740571323	6.99157494573044	7.42801072620243	5.11145868733019	5.34655579011793	3.38771351473875	3.55981653869162	-2.83	10251070.8402836	20.4430863632214	9.32315601243406	4.66044802159471	181.038555202752	19.6904242424569	5.81786277783503	17.3234281645677
CHEMBL4759015	CCN(CC)CCNc1nc(/C=C/c2ccc3c(c2)OCO3)nc2ccccc12	5.44858959858412	0.276594389320257	5.44858959858412	0.276594389320257	0.619414393859254	390.487	364.279	390.205576072	150	0	0.230800659455785	-0.453595077629944	0.453595077629944	0.230800659455785	1	1.82758620689655	2.68965517241379	16.6967086148118	10.1542941257162	2.12166580266549	-2.1827244466168	2.32581827563104	-2.28411699177814	5.89593841184843	0.173650726672985	1.55940270336387	1014.93050976415	20.0538309960614	16.889823696067	16.889823696067	14.2626827907226	10.0725437450955	10.0725437450955	6.84725300099013	6.84725300099013	5.05690872461497	5.05690872461497	3.36366499239341	3.36366499239341	-3.12	7255815.81902024	19.2074913482862	8.92090103811938	4.48649555860889	170.73528897587	19.6904242424569	5.81786277783503	17.3234281645677
CHEMBL4160427	CCN(CC)CCOc1nc2c3cc4c(cc3ccc2c2cc(OC)c(OC)cc12)OCO4	6.2710263920383	0.232796323217222	6.2710263920383	0.232796323217222	0.351301478241548	448.519	420.295	448.199821996	172	0	0.230801246578276	-0.492846122773156	0.492846122773156	0.230801246578276	0.848484848484848	1.54545454545455	2.24242424242424	16.6968662275155	10.0007872650301	2.19318917994657	-2.18980837345201	2.42782846155259	-2.27582992981596	6.16960040557698	0.173738750461497	1.72505694563332	1333.56095058003	22.9490185104468	19.4353041643897	19.4353041643897	16.1600596006901	11.2333378460769	11.2333378460769	7.93341077446103	7.93341077446103	6.28290036520731	6.28290036520731	4.39739924077047	4.39739924077047	-3.45	56344697.1742018	21.3985655460076	8.82596094415838	3.72023016016426	192.302252389427	28.5842244998507	6.60688196451292	22.9980473331356
CHEMBL4167304	CCN(CC)CCn1c(=O)c2cc(OC)c(OC)cc2c2ccc3cc4c(cc3c21)OCO4	13.8689746315193	-0.04557775888133	13.8689746315193	0.04557775888133	0.390830695047942	448.519	420.295	448.199821996	172	0	0.258627777830838	-0.492846122687661	0.492846122687661	0.258627777830838	0.878787878787879	1.54545454545455	2.21212121212121	16.696826552709	9.99502181983876	2.2015297763231	-2.21164863395779	2.40510917181512	-2.30900096349572	6.15950087891315	0.173739583171929	1.87708418029838	1422.15740445698	23.1121552172633	19.4353041643897	19.4353041643897	16.0875799556187	11.2608904774989	11.2608904774989	8.12478362569851	8.12478362569851	6.57816003828772	6.57816003828772	4.72624179960313	4.72624179960313	-3.45	51965169.2932522	21.3985655460076	8.48021765524825	3.43435174476026	191.560200746559	28.414461193842	0	22.9980473331356
CHEMBL1224579	CCN(CC)c1ccc(C2=NN(C(C)=O)C(c3cc(OC)c(OC)c(OC)c3)C2)cc1	12.3847945679394	-0.246606722936089	12.3847945679394	0.117117598327465	0.632494753615589	425.529	394.281	425.231456472	166	0	0.239640582182216	-0.492703234150373	0.492703234150373	0.239640582182216	1.03225806451613	1.61290322580645	2.06451612903226	16.5300284772552	9.97146976018118	2.3258113916558	-2.22383168324531	2.42689074071161	-2.23999656050953	6.02922623290995	-0.130110052836236	1.94160862144704	926.791924373339	22.543241116511	19.1374061762424	19.1374061762424	14.963788715531	10.4934743888003	10.4934743888003	7.30804080885076	7.30804080885076	5.63394261667343	5.63394261667343	3.98182936622657	3.98182936622657	-3.22	10583258.5554302	22.464874664035	9.72511707484568	4.4513504305821	183.749255179857	19.1104985922506	0	11.4990236665678
CHEMBL1224179	CCN(CC)c1ccc(C2CC(c3cc(OC)c(OC)c(OC)c3)=NN2)cc1	5.46216647884574	0.152633823591164	5.46216647884574	0.152633823591164	0.746764878256041	383.492	354.26	383.220891788	150	0	0.202800643626083	-0.492691210124301	0.492691210124301	0.202800643626083	0.964285714285714	1.57142857142857	2.07142857142857	16.529968627317	9.98072442829467	2.23623404404977	-2.21380191517973	2.39134306603114	-2.21345214474062	6.02433311453333	0.324054354630101	1.78095660009151	804.415776586327	20.0956473593183	17.2819442902785	17.2819442902785	13.6424215104851	9.61982648841603	9.61982648841603	6.62214419980908	6.62214419980908	5.1748164599722	5.1748164599722	3.56916242836335	3.56916242836335	-2.89	3090757.07751554	19.86013051871	8.86582600354276	3.8585342782953	166.647877364425	24.536289989361	0	11.4990236665678
CHEMBL3616543	CCN1C(=O)C2(Cn3nncc3CO2)c2cc(Cl)ccc21	12.9096211262283	-1.04469907407407	12.9096211262283	0.06628086419753	0.804741049851649	304.737	291.633	304.072703336	108	0	0.265443467713328	-0.351928376726271	0.351928376726271	0.265443467713328	1.47619047619048	2.33333333333333	3.14285714285714	35.4956914266957	9.93604009226004	2.53775485732311	-2.32302083196101	2.4615247479008	-2.47536222532627	6.30591021811332	-0.153219247433549	1.90388184983909	744.325280025603	14.6125196961929	11.4140368562549	12.1699658022734	10.1538323174501	6.78830304527456	7.16626751828379	5.20957154938834	5.64600732986032	4.12810265184497	4.36319975463271	3.09347278419456	3.26557580814742	-1.92	123051.411566048	12.7931379962193	4.28602785748555	1.59844298168832	125.79998993783	9.63677268465053	0	5.60105081098369
CHEMBL3616541	CCN1C(=O)C2(Cn3nncc3CO2)c2ccccc21	12.8414049508692	-0.951087962962963	12.8414049508692	0.011712962962963	0.777427240351909	270.292	256.18	270.111675688	102	0	0.265442499199676	-0.351929125015817	0.351929125015817	0.265442499199676	1.4	2.25	3.1	16.5121802873826	9.93675880167994	2.53487710241529	-2.32237023014288	2.45032440764577	-2.47523278050082	6.06592421559097	-0.153221267936861	1.88704224257436	695.987279906022	13.7422762081898	11.1134226524353	11.1134226524353	9.75998546733272	6.68863720624698	6.68863720624698	5.06524960464802	5.06524960464802	4.07355268912975	4.07355268912975	3.07688376055606	3.07688376055606	-2.21	87188.4056599756	11.602948421895	3.89342777576417	1.28773546315883	115.496723710948	9.63677268465053	0	5.60105081098369
CHEMBL480968	CCN1C(N2CCCCC2)=Nc2ccccc2C1CC(=O)NCc1ccc(NS(=O)(=O)c2ccc(F)cc2)cc1	13.1646303778701	-3.83429679274549	13.1646303778701	0.023945951996427	0.393874822835811	563.699	529.427	563.236639168	210	0	0.261392382095192	-0.351949587906298	0.351949587906298	0.261392382095192	0.975	1.675	2.375	32.2332728188673	9.97370242244528	2.3313879280197	-2.42553334417172	2.37402534548711	-2.49492993918174	7.92330930063725	-0.12185375651196	1.22327637542849	1469.93877336985	28.1143089283765	22.5150061703221	23.3315027512498	19.3356683206978	13.6707724416378	15.1539356892322	10.0573368177312	11.7397390591407	7.3274285521112	8.72462751862052	5.24547357892654	6.30409644173801	-3.92	1088365026.55792	27.639505739021	12.0782924663616	6.27692841652329	234.515782186194	15.1166080657073	5.8172208410459	0
CHEMBL4162113	CCN1CCN(CCCOc2cc3ncnc(Nc4ccc(C#N)cc4)c3cc2OC)CC1	8.98499143264801	0.610901911474711	8.98499143264801	0.610901911474711	0.498560140801132	446.555	416.315	446.2430242	172	0	0.162843839402295	-0.492841756538402	0.492841756538402	0.162843839402295	1.03030303030303	1.78787878787879	2.48484848484848	16.5138299962199	10.1579333139094	2.15450008202313	-2.33451535154014	2.34415054519337	-2.45978152051487	5.92579511890776	0.13006900620129	1.40993244293911	1104.32050107824	23.0453948276241	19.2508706922473	19.2508706922473	16.1945344433008	11.3729310089795	11.3729310089795	8.03456341947869	8.03456341947869	5.98584462522335	5.98584462522335	4.00019321094486	4.00019321094486	-3.41	39957834.3615705	22.7721772190608	10.9456765810406	5.69251336811502	194.30718958852	24.5903339733074	12.1451828525996	11.4990236665678
CHEMBL4174253	CCN1CCN(CCCOc2cc3ncnc(Nc4cccc(C#N)c4)c3cc2OC)CC1	9.14390795763288	0.582288459511123	9.14390795763288	0.582288459511123	0.498560140801132	446.555	416.315	446.2430242	172	0	0.162843839402295	-0.492841756538402	0.492841756538402	0.162843839402295	1.06060606060606	1.87878787878788	2.63636363636364	16.5138300211661	10.1552344875602	2.15482903935872	-2.33451540720746	2.34457417893398	-2.4597815217993	5.92620321938131	0.130069006293059	1.42318760832728	1121.57050107824	23.0453948276241	19.2508706922473	19.2508706922473	16.1945344433008	11.3729310089795	11.3729310089795	8.03801774317264	8.03801774317264	5.96351552585409	5.96351552585409	4.0385941010519	4.0385941010519	-3.41	39463880.2914218	22.7721772190608	10.9456765810406	5.69251336811502	194.30718958852	24.5903339733074	12.1451828525996	11.4990236665678
CHEMBL4161463	CCN1CCN(CCCOc2cc3ncnc(Nc4ccccc4C#N)c3cc2OC)CC1	9.37285788251809	0.548415327757001	9.37285788251809	0.548415327757001	0.498560140801132	446.555	416.315	446.2430242	172	0	0.16284383940236	-0.492841756538369	0.492841756538369	0.16284383940236	1.06060606060606	1.84848484848485	2.60606060606061	16.5138301870762	10.14346121158	2.15687087812416	-2.33451577532148	2.34705926928	-2.45978152550307	5.92958256045158	0.130069005992932	1.43729217280352	1121.57050107824	23.0453948276241	19.2508706922473	19.2508706922473	16.2113711957064	11.3789140731233	11.3789140731233	8.00279693227178	8.00279693227178	6.00969307392066	6.00969307392066	4.05255215562229	4.05255215562229	-3.41	40381479.9338122	22.7721772190608	10.9456765810406	5.50616124122042	194.30718958852	24.5903339733074	18.2144041653918	11.4990236665678
CHEMBL2204676	CCN1CCN(CCCc2ccc(C(c3ccccc3)C34CC5CC(CC(C5)C3)C4)cc2)CC1	2.6656834420903	0.498268011332395	2.6656834420903	0.498268011332395	0.441152660089193	456.718	412.366	456.350449408	182	0	0.014605171994884	-0.301069452433248	0.301069452433248	0.014605171994884	0.735294117647059	1.29411764705882	1.88235294117647	15.2506139273854	9.44953339597508	2.5416718840142	-2.59500674919551	2.65289216418137	-2.48644132317455	5.37571875709284	-0.061846228173568	1.15522210215698	889.960012864675	22.9596083899972	21.2994756270767	21.2994756270767	16.7045711444328	14.2909977651888	14.2909977651888	12.2446617240037	12.2446617240037	9.99585312667228	9.99585312667228	8.7889016416503	8.7889016416503	-1.64	104623770.409937	22.8006320355451	9.78184309655035	4.60820817612614	207.283682339783	9.79981946170096	0	0
CHEMBL2204669	CCN1CCN(Cc2ccc(C(c3ccccc3)C34CC5CC(CC(C5)C3)C4)cc2)CC1	2.63385514565101	0.494147930525355	2.63385514565101	0.494147930525355	0.542548147332896	428.664	388.344	428.31914928	170	0	0.023432468937271	-0.301069015196792	0.301069015196792	0.023432468937271	0.71875	1.25	1.8125	15.2511953916555	9.44954585350368	2.54170351863912	-2.59502225302276	2.65286565974181	-2.48660219106564	5.37563015613782	-0.061847519304628	1.25650314735429	858.904440749898	21.5453948276241	19.8852620647036	19.8852620647036	15.7045711444328	13.2909977651888	13.2909977651888	11.5756154186689	11.5756154186689	9.46224063134061	9.46224063134061	8.41356232084206	8.41356232084206	-1.64	38979051.9681908	20.9309700866076	8.61329315002618	3.94475256543967	194.55379811099	4.89990973085048	0	0
CHEMBL4795732	CCN1CCN(c2cc(C(=O)Nc3cccc(Nc4ccc5c(OC)cccc5n4)c3)cc(C(F)(F)F)c2)CC1	13.742193806909	-4.57242957378004	13.742193806909	0.049767116951911	0.27812816658671	549.597	519.357	549.23515986	208	0	0.416010147430798	-0.496053783231914	0.496053783231914	0.416010147430798	0.95	1.7	2.425	19.4131930133248	10.0633485927776	2.32466150013896	-2.35526434853934	2.3374570197797	-2.45851024062054	6.04927066508416	-0.137121521122186	1.34757412785245	1517.24399343697	28.277445635193	22.2557679226635	22.2557679226635	19.2280278515513	13.0506278459563	13.0506278459563	9.57101060932201	9.57101060932201	6.99658088314894	6.99658088314894	4.81102110198031	4.81102110198031	-4.31	948719452.925198	27.2642119846548	11.4308388655811	6.12143689259013	230.116617166299	25.1702596235137	11.5673746111189	0
CHEMBL2023824	CCN1CCN(c2ccc(C(c3ccccc3)C34CC5CC(CC(C5)C3)C4)cc2)CC1	2.5815339978584	0.490447977897924	2.5815339978584	0.490447977897924	0.576549104948133	414.637	376.333	414.303499216	164	0	0.036678318267601	-0.368966067073317	0.368966067073317	0.036678318267601	0.741935483870968	1.29032258064516	1.83870967741935	15.2549987902775	9.44959465608784	2.5418396866873	-2.59507294756067	2.65324222077159	-2.48699514870006	5.4999446145783	-0.061843034535582	1.31428716977681	843.428571087558	20.8382880464376	19.1781552835171	19.1781552835171	15.2214078968384	12.8448234063286	12.8448234063286	11.1364663054606	11.1364663054606	9.2419559892633	9.2419559892633	8.27612080598751	8.27612080598751	-1.8	24842739.8096256	19.8531240381656	7.9587890625	3.61268028307802	188.188855996593	9.79981946170096	0	0
CHEMBL1829878	CCN1CCN(c2nc(Nc3ccc(C#N)c(C(F)(F)F)c3)nc(Oc3ccnc4ccccc34)n2)CC1	13.500171725549	-4.69182582737205	13.500171725549	0.0130693867053	0.3766759468014	520.519	497.335	520.194692016	194	0	0.41726109518791	-0.423350640154059	0.423350640154059	0.41726109518791	1.02631578947368	1.81578947368421	2.55263157894737	19.4131955385827	10.0749809256214	2.33649015349504	-2.33581308000061	2.34349548277955	-2.46398358178969	5.84389548637952	-0.137286146615408	1.51125917694497	1491.09161208097	26.7000953660034	20.4043232066306	20.4043232066306	18.334181001434	11.9714932895758	11.9714932895758	8.58612574444418	8.58612574444418	6.21728232870284	6.21728232870284	4.19302920691707	4.19302920691707	-4.5	394492759.184206	25.1622222222222	10.4693206720234	5.42419825072886	216.091814392559	19.8534710195073	5.74951183328391	0
CHEMBL4747377	CCNC(=O)c1cc2c(cc1F)CC1C(=O)N(c3cnc(C#N)c(C(F)(F)F)c3)C(=S)N1C2	14.5014390896537	-4.85244467908322	14.5014390896537	0.042438087889477	0.540382683529479	477.443	462.323	477.0882586	170	0	0.418782957854367	-0.352225783738315	0.418782957854367	0.352225783738315	1.33333333333333	2.06060606060606	2.6969696969697	32.0920485766189	9.9225150542237	2.46396747425125	-2.30334372217515	2.3709690005577	-2.39927718390697	7.80210899655879	-0.137650262553334	1.69533574430077	1240.38153692488	24.0766213113306	17.0335288349361	17.8500254158638	15.5610991735538	9.77798403391402	10.1862323243779	7.4635107286988	7.82865910036891	5.48661023825401	5.90369312430159	3.95067889343893	4.3378505254286	-3.59	19588879.3235351	22.5984904543291	8.07595884408257	3.77929629018539	190.151979407896	10.2166983348568	17.9282829829861	10.8063648795732
CHEMBL4746920	CCNC(=O)c1ccc2c(c1)CN1C(=S)N(c3cnc(C#N)c(C(F)(F)F)c3)C(=O)C1C2	13.3589598556768	-4.80832450001985	13.3589598556768	0.049717524355422	0.710512575707381	459.453	443.325	459.097680412	164	0	0.418782957854367	-0.352317468619565	0.418782957854367	0.352317468619565	1.34375	2.09375	2.75	32.0920484842794	9.92670233705522	2.46147694026505	-2.30188138854634	2.36813446034576	-2.39723788410477	7.80210834246318	-0.13764982807452	1.67045505673314	1190.93319502674	23.2063778233275	16.7329146311165	17.5494112120442	15.1504155710309	9.67233513074274	10.0805834212066	7.34623553073369	7.7113839024038	5.42115801430137	5.83824090034895	3.90049872557189	4.28767035756156	-3.52	13680476.5512531	21.7022116379735	7.87033662294818	3.56120691946656	185.98644400497	10.2166983348568	12.1110621419402	10.8063648795732
CHEMBL252164	CCNC(=O)c1noc(-c2cc(C(C)C)c(O)cc2O)c1-c1ccc(CN2CCOCC2)cc1	12.7726962475864	-0.354403284589522	12.7726962475864	0.008083743231235	0.481549112217935	465.55	434.302	465.226371092	180	0	0.273637063367884	-0.507520649072707	0.507520649072707	0.273637063367884	1.11764705882353	1.82352941176471	2.47058823529412	16.4780530431763	9.935909583926	2.26693764464849	-2.26120861510665	2.42646437456205	-2.35107039182131	6.02207348323947	0.034171001748967	1.76103568441411	1147.98793656303	24.2419117292603	19.7976918248381	19.7976918248381	16.3842491507593	11.6213334155613	11.6213334155613	8.76307652337391	8.76307652337391	6.00862025624538	6.00862025624538	4.17360364515095	4.17360364515095	-3.36	53390965.4296789	23.7866446857755	10.2763075657895	4.92696088279249	198.692687875005	24.7898012844611	11.4990236665678	11.4541754137229
CHEMBL3217851	CCOC(=O)/C(=C/c1ccc(Br)cc1)Cn1cnnn1	11.9590753338372	-0.369519675925926	11.9590753338372	0.265771093159486	0.617158653487321	337.177	324.073	336.022187756	104	0	0.335420417324173	-0.462575381929072	0.462575381929072	0.335420417324173	1.4	2.15	2.75	79.9187311242361	10.118441015938	2.11879574816777	-2.06483907396111	2.14336845770597	-2.1342600986361	9.10299430457748	-0.138195833154196	2.24713781503772	593.343533920756	14.3720327201867	10.8616306134476	12.4476271525623	9.68587184800163	6.02790885308982	6.82090712264717	3.94900240394473	4.86467793273642	2.47231935854931	3.00098487158755	1.58034582878791	1.84467858530703	-2.02	47296.7031927524	14.3903926155978	6.9487448918302	3.98967155777857	124.114598470612	4.73686295380005	6.32732007476454	0
CHEMBL3217848	CCOC(=O)/C(=C/c1ccc(Cl)cc1)Cn1cnnn1	11.9422714929593	-0.390787037037037	11.9422714929593	0.244503732048375	0.622316777217351	292.726	279.622	292.072703336	104	0	0.335420417336774	-0.462575381929055	0.462575381929055	0.335420417336774	1.4	2.15	2.75	35.4956913580476	10.1177175454921	2.11891370084601	-2.06461568331089	2.13843928843073	-2.13424961346283	6.30124624553458	-0.138195836487864	2.24713781503772	593.343533920756	14.3720327201867	10.8616306134476	11.6175595594661	9.68587184800163	6.02790885308982	6.40587332609904	3.94900240394473	4.38543818441672	2.47231935854931	2.7242956738888	1.58034582878791	1.70633398645765	-2.21	47296.7031927524	14.2044289946217	6.81180022556559	3.89204158211204	120.550317091852	4.73686295380005	6.32732007476454	0
CHEMBL3217855	CCOC(=O)/C(=C/c1ccccc1Br)Cn1cnnn1	11.9973918178382	-0.376154572940287	11.9973918178382	0.257110733182162	0.617158653487321	337.177	324.073	336.022187756	104	0	0.335421089991852	-0.46257537824519	0.46257537824519	0.335421089991852	1.45	2.25	2.9	79.9187311301102	10.1177077283787	2.1262527280692	-2.07163335480333	2.19510339871693	-2.13496667266775	9.10326477375251	-0.138195950325406	2.30333430866093	610.593533920756	14.3720327201867	10.8616306134476	12.4476271525623	9.70270860040723	6.03389191723352	6.82689018679088	3.91896412509768	4.7733010242722	2.49637231833077	3.21854283924574	1.60001604774671	1.99925445523718	-2.02	48165.3621876069	14.3903926155978	6.9487448918302	3.7362641675985	124.114598470612	4.73686295380005	6.32732007476454	0
CHEMBL2313957	CCOC(=O)C1=C(C)NC(=O)NC1c1cc(C)c2oc(=O)c(-c3ccc(OC)c(OC)c3)cc2c1	12.8531674965834	-0.733927284335835	12.8531674965834	0.201258283869259	0.406668801673636	478.501	452.293	478.174001172	182	0	0.343694097633989	-0.492869558464294	0.492869558464294	0.343694097633989	1.02857142857143	1.77142857142857	2.45714285714286	16.5333626817835	9.92404176775132	2.32291022704928	-2.28093273651674	2.34386547860341	-2.44928237176549	5.95340811090351	-0.138588450713666	1.8698402003632	1421.20289115603	25.2752919240799	20.106296698761	20.106296698761	16.7647892083212	11.0313817416304	11.0313817416304	8.06406829810609	8.06406829810609	5.83256713501773	5.83256713501773	4.23361072447752	4.23361072447752	-4.27	58617241.866348	23.8736980278592	9.5353455621259	4.44317057908558	201.218834109822	29.2613170064662	5.58302014164224	11.4990236665678
CHEMBL2313958	CCOC(=O)C1=C(C)NC(=O)NC1c1cc(C)c2oc(=O)c(-c3ccc(OC)cc3)cc2c1	12.6943546658956	-0.710866202133338	12.6943546658956	0.211712201136363	0.451889420853384	448.475	424.283	448.163436488	170	0	0.343691745688166	-0.496767818078709	0.496767818078709	0.343691745688166	1.09090909090909	1.81818181818182	2.48484848484848	16.5328430374147	9.92423847278474	2.32242018853136	-2.2809076311883	2.32240874794708	-2.44928234942421	5.95316826035094	-0.138587874449677	1.85338152842867	1337.49961352968	23.6979416548902	18.7753986774867	18.7753986774867	15.8161008033374	10.502342639268	10.502342639268	7.72280730575001	7.72280730575001	5.53904524353054	5.53904524353054	4.00042986061468	4.00042986061468	-4.07	23740409.8957604	22.1356596165528	8.81716127459855	4.19212592040909	189.740346765919	24.5244540526661	11.3325319749261	0
CHEMBL2313956	CCOC(=O)C1=C(C)NC(=S)NC1c1cc(C)c2oc(=O)c(-c3ccc(OC)c(OC)c3)cc2c1	12.8807157059498	-0.525593951002502	12.8807157059498	0.253341617202592	0.297518342211514	494.569	468.361	494.151157552	182	0	0.343694097633989	-0.492869558464294	0.492869558464294	0.343694097633989	1.08571428571429	1.82857142857143	2.51428571428571	32.0920477388308	9.92472277011629	2.31113903411358	-2.29776034557434	2.34410017540494	-2.44758508279169	7.79802466382296	-0.13857293817537	1.8698402003632	1425.3446006061	25.2752919240799	20.106296698761	20.9227932796887	16.7647892083212	11.0313817416304	11.4396300320943	8.06406829810609	8.47231658856996	5.83256713501773	6.05248033783145	4.23361072447752	4.50455496359923	-3.85	58617241.866348	24.2801445478886	9.7920395421436	4.58956414434585	207.416092256984	29.2613170064662	5.58302014164224	16.6114605512926
CHEMBL4177331	CCOC(=O)C1CCN(CCCOc2cc3ncnc(Nc4ccc(C#N)cc4)c3cc2OC)CC1	11.9156461133565	-0.066710296793751	11.9156461133565	0.025549288086439	0.32918540815715	489.576	458.328	489.237604472	188	0	0.308514864384607	-0.492841756538402	0.492841756538402	0.308514864384607	1.16666666666667	1.94444444444444	2.63888888888889	16.53368857422	9.96785977401295	2.25187799737946	-2.30217875757923	2.34518210217019	-2.37358430960992	5.92598910310383	-0.149170502324651	1.34510418400273	1217.30137736805	25.3298518780003	20.6975039468647	20.6975039468647	17.6052180458237	12.2263428515102	12.2263428515102	8.62662365458133	8.62662365458133	6.28122761155851	6.28122761155851	4.32344847980543	4.32344847980543	-3.9	155358267.629822	25.2006404168797	12.1787643552716	6.20349468580928	210.55230747666	24.427287196257	12.1451828525996	11.4990236665678
CHEMBL4649217	CCOC(=O)CCC(=O)O/N=C1\C=C2C[C@H](C)[C@@]3(C)Cc4cc(OC)c(OC)c(OC)c4C23C(OC)=C1OC	12.3424696844173	-0.736430997345916	12.3424696844173	0.087533920666413	0.2430216643926	543.613	506.317	543.246831764	212	0	0.335132433813009	-0.495810538581518	0.495810538581518	0.335132433813009	0.974358974358974	1.66666666666667	2.25641025641026	16.6680312737723	9.59796340449927	2.69184630231449	-2.44339183236957	2.72506118834451	-2.44698098236672	6.09715160436767	-0.149644837951996	1.86699321956798	1263.69803982098	28.5348049480737	23.8890329231763	23.8890329231763	18.6731663615464	12.977062844367	12.977062844367	10.1097796059081	10.1097796059081	8.37950603483246	8.37950603483246	6.6475704892883	6.6475704892883	-3.69	404488342.77764	28.321408599058	10.8221646077648	4.11375340937827	228.395594017637	33.2587663065369	5.7116850027707	23.0173534098802
CHEMBL463667	CCOC(=O)CCC(NC(=O)c1ccc(Nc2nc3cc(N)cc(N)c3nc2-c2ccccc2)cc1)C(=O)OCC	12.9516764680251	-0.994597190757662	12.9516764680251	0.033433518350511	0.154855434980588	556.623	524.367	556.243418124	212	0	0.3281464905839	-0.465968073737261	0.465968073737261	0.3281464905839	0.902439024390244	1.60975609756098	2.29268292682927	16.5374102125054	10.0974525852432	2.23855487246111	-2.17142089045008	2.31694470392266	-2.41858524941997	5.97392108506602	-0.146430868374044	1.5539625123444	1543.05717409575	29.3547959043826	22.8469995367202	22.8469995367202	19.7824272985262	13.2098653141068	13.2098653141068	9.08885238120311	9.08885238120311	6.09773193542122	6.09773193542122	4.16371842786613	4.16371842786613	-5.19	1196987799.38324	28.8087942633199	13.2456953068804	7.26685727672522	236.807135689606	31.5746380699371	17.2524695416127	5.81786277783503
CHEMBL1795422	CCOC(=O)N1CCC(c2nc(-c3ccc(OC)c(OC4CCCC4)c3)no2)CC1	11.8685465939105	-0.254450855366189	11.8685465939105	0.142948258134495	0.690793358439136	415.49	386.258	415.210721028	162	0	0.409240993657236	-0.492868897731385	0.492868897731385	0.409240993657236	1.16666666666667	1.93333333333333	2.63333333333333	16.5510863359913	9.96897395758196	2.28216534076514	-2.28889346908669	2.35386428681931	-2.37850817202515	5.67282091371841	0.094921970867791	1.44006081876576	854.207940780207	20.9240744840645	17.6335946154462	17.6335946154462	14.6733663932456	10.7795122698319	10.7795122698319	7.80641916087307	7.80641916087307	5.82960439259738	5.82960439259738	4.1357095720199	4.1357095720199	-2.77	12286065.8693148	20.5006640204348	9.36247408884592	4.52247929233622	176.032997610562	23.633593529224	0	11.4990236665678
CHEMBL4756936	CCOC(=O)Nc1cc2c(cc1F)CC1C(=O)N(c3cnc(C#N)c(C(F)(F)F)c3)C(=S)N1C2	14.5188653935086	-4.85952536261608	14.5188653935086	0.051380524304406	0.513918898692851	493.442	478.322	493.08317322	176	0	0.418782957854367	-0.449606513105754	0.449606513105754	0.418782957854367	1.35294117647059	2.08823529411765	2.73529411764706	32.0920486531615	9.93630388522881	2.46343614383968	-2.30391265495061	2.37504094254494	-2.39679968085502	7.80210976616329	-0.137650159510713	1.65480936011467	1260.19068212431	24.7837280925172	17.4417771254	18.2582737063277	16.0442624211482	9.91722992314749	10.3254782136114	7.44952667803444	7.81467504970455	5.41681379891444	5.83389668496202	3.89381841014442	4.28099004213409	-3.79	30786862.8968663	23.3709350259918	8.52766915548611	4.00558064356332	195.265524637403	9.63677268465053	17.9282829829861	10.8063648795732
CHEMBL4783690	CCOC(=O)Nc1ccc2c(c1)N1C(=S)N(c3cnc(C#N)c(C(F)(F)F)c3)C(=O)C1CC2	13.410434652258	-4.82760119154863	13.410434652258	0.014938087889477	0.670471556622504	475.452	459.324	475.092595032	170	0	0.418782957860408	-0.449607625316301	0.449607625316301	0.418782957860408	1.39393939393939	2.15151515151515	2.81818181818182	32.0920485678794	9.9601232712371	2.46905053297048	-2.3085889225843	2.40382380978071	-2.38639907612161	7.80589904543468	-0.137643639706197	1.71670048872997	1210.60700726688	23.9134846045141	17.1411629215804	17.9576595025081	15.6504155710309	9.86540666111608	10.2736549515799	7.26890536454889	7.634053736219	5.31103116391947	5.690301698011	3.89168323884814	4.31265332252926	-3.72	21815514.5199474	22.4730920431356	8.32487265901247	3.95427274397005	191.099989234477	9.63677268465053	12.1110621419402	10.8063648795732
CHEMBL3628025	CCOC(=O)[C@@H]1[C@@H](C(=O)c2ccccc2)C12C(=O)Nc1ccccc12	13.0548219009826	-1.15697278911565	13.0548219009826	0.2032350718065	0.688398077795255	335.359	318.223	335.115758024	126	0	0.310697413884016	-0.46571216312645	0.46571216312645	0.310697413884016	1.04	1.72	2.44	16.5338408277956	9.90762558380666	2.78590857624564	-2.08264867557443	2.65431738891019	-2.26369284138282	6.19613204428891	-0.145720018782394	1.81314122613159	876.274708738888	17.6040835277556	13.6909529041279	13.6909529041279	12.1182628270484	8.28834624013426	8.28834624013426	6.30639113384905	6.30639113384905	5.08330609589244	5.08330609589244	4.00046173879379	4.00046173879379	-2.95	917602.549793985	15.570312668077	5.5493073327639	2.04960760403021	144.544345646922	10.0536515578064	5.41499046939678	5.78324494636494
CHEMBL3629791	CCOC(=O)[C@H]1C(C(=O)c2ccc(OC)cc2)C12C(=O)Nc1ccc(Cl)cc12	13.2655763416478	-1.28819668839758	13.2655763416478	0.165557224683908	0.616253183479236	399.83	381.686	399.087350356	144	0	0.310697421482731	-0.496767789699635	0.496767789699635	0.310697421482731	1.14285714285714	1.85714285714286	2.5	35.4956917957918	9.90671777014723	2.78699954032353	-2.09187354602372	2.65790664353697	-2.26412238108558	6.30958244801467	-0.145720751804743	1.79077636497443	986.790505038271	20.0516772849483	15.3224651292217	16.0783940752402	13.4439613297439	8.91106811738058	9.28903259038981	6.81318921502719	7.24962499549918	5.45408552693558	5.68918262972331	4.16820747133238	4.34031049528524	-2.86	3217595.35912737	18.5008473017186	6.63436432950395	2.51626231770515	166.326099217707	14.7905145116064	11.1645023026807	5.78324494636494
CHEMBL3628022	CCOC(=O)[C@H]1[C@H](C(=O)OCC)C12C(=O)N(C)c1ccccc12	12.894906462585	-1.17673611111111	12.894906462585	0.201027100655077	0.782109618519659	317.341	298.189	317.126322708	122	0	0.310832942122852	-0.465710563099332	0.465710563099332	0.310832942122852	1.08695652173913	1.60869565217391	2.1304347826087	16.5424039497857	9.92765233099065	2.80521413512687	-2.10979179040253	2.6609836394467	-2.32486969325656	6.17236413967799	-0.150407706788184	2.09294855829433	659.316229284585	16.7756564030094	13.3667702253301	13.3667702253301	11.0113083393663	7.72199588962451	7.72199588962451	5.70977394557721	5.70977394557721	4.65599919078067	4.65599919078067	3.71506860565963	3.71506860565963	-2.37	232146.562946746	15.5228234940108	5.36678706895622	1.90253125852736	133.90559450015	14.3736356384506	5.41499046939678	0
CHEMBL3628018	CCOC(=O)[C@H]1[C@H](C(=O)OCC)C12C(=O)Nc1ccc(Br)cc12	12.6228448601663	-1.22458333333333	12.6228448601663	0.188411753590325	0.806219603570155	382.21	366.082	381.021184712	122	0	0.310832806044611	-0.465710563854541	0.465710563854541	0.310832806044611	1.17391304347826	1.73913043478261	2.26086956521739	79.9187311735113	9.92767769225327	2.79742687063141	-2.08789089498046	2.65270087544648	-2.26730219804794	9.10300592269793	-0.150407706788185	2.078749425043	677.71105241599	16.7756564030094	12.7201708336498	14.3061673727645	10.9776348345551	7.42723453765216	8.22023280720952	5.47248520031487	6.38816072910656	4.33761048898504	4.83086212770208	3.42922092871643	3.79030618917391	-1.89	206296.125158972	15.9849942189453	5.63220518230972	2.17164158379271	141.198228504799	14.7905145116064	5.41499046939678	0
CHEMBL3628017	CCOC(=O)[C@H]1[C@H](C(=O)OCC)C12C(=O)Nc1ccc(Cl)cc12	12.5950670823885	-1.27902777777778	12.5950670823885	0.17160791271241	0.848565653041737	337.759	321.631	337.071700292	122	0	0.310832807911819	-0.465710563849636	0.465710563849636	0.310832807911819	1.17391304347826	1.73913043478261	2.26086956521739	35.4956915415942	9.92722009179025	2.79752058033367	-2.08706746916755	2.65269704369689	-2.26725035469447	6.30841780732403	-0.150407706788184	2.078749425043	677.71105241599	16.7756564030094	12.7201708336498	13.4760997796682	10.9776348345551	7.42723453765216	7.80519901066139	5.47248520031487	5.90892098078685	4.33761048898504	4.57270759177278	3.42922092871643	3.6013239526693	-2.08	206296.125158972	15.8019659548806	5.52661157434735	2.12082233099167	137.633947126039	14.7905145116064	5.41499046939678	0
CHEMBL3628019	CCOC(=O)[C@H]1[C@H](C(=O)OCC)C12C(=O)Nc1ccc(F)cc12	13.6411877991938	-1.43458333333333	13.6411877991938	0.12359693877551	0.847570940358289	321.304	305.176	321.101250832	122	0	0.310832815481617	-0.465710563829728	0.465710563829728	0.310832815481617	1.17391304347826	1.73913043478261	2.26086956521739	19.1421464146576	9.9258185881094	2.79788720478266	-2.08433412049745	2.65078773612852	-2.26782794906349	6.16340348651757	-0.150407706788183	2.078749425043	677.71105241599	16.7756564030094	12.7201708336498	12.7201708336498	10.9776348345551	7.42723453765216	7.42723453765216	5.47248520031487	5.47248520031487	4.33761048898504	4.33761048898504	3.42922092871643	3.42922092871643	-2.44	206296.125158972	15.4554843820733	5.32845484303214	2.02613859959925	131.496216302084	14.7905145116064	11.2322113104427	0
CHEMBL3628021	CCOC(=O)[C@H]1[C@H](C(=O)OCC)C12C(=O)Nc1ccc([N+](=O)[O-])cc12	12.6381509826153	-1.51402777777778	12.6381509826153	0.087671012849585	0.480599998036127	348.311	332.183	348.095750852	132	0	0.310832837767533	-0.46571056377088	0.46571056377088	0.310832837767533	1.2	1.76	2.24	16.6285418080557	9.92229826640728	2.79925593324521	-2.08303152088117	2.65383567751712	-2.26770211699526	6.16525670508328	-0.38447709507587	2.10927113716679	764.687951729318	18.353006672199	13.6059165370682	13.6059165370682	11.8883184370781	7.82700747056764	7.82700747056764	5.76957598491108	5.76957598491108	4.56996576995585	4.56996576995585	3.55854962841627	3.55854962841627	-2.97	505323.153197703	16.87273559424	5.83375949098132	2.2615787151161	141.983656621658	14.7905145116064	5.41499046939678	0
CHEMBL3628020	CCOC(=O)[C@H]1[C@H](C(=O)OCC)C12C(=O)Nc1ccccc12	12.5268509070295	-1.18541666666667	12.5268509070295	0.198635519022424	0.846567917515825	303.314	286.178	303.110672644	116	0	0.310832800295487	-0.46571056386963	0.46571056386963	0.310832800295487	1.09090909090909	1.63636363636364	2.18181818181818	16.5423761478063	9.92793325170435	2.79660036847602	-2.08024065893893	2.64938065929702	-2.26688547026133	6.16321091735409	-0.150407706788183	2.04624996354427	629.691180292682	15.9054129150063	12.4195566298302	12.4195566298302	10.5837879844377	7.32756869862459	7.32756869862459	5.32816325557455	5.32816325557455	4.28306052626981	4.28306052626981	3.41434102303142	3.41434102303142	-2.37	144316.927659095	14.5624004839941	5.11992671733614	1.7602326434414	127.330680899158	14.7905145116064	5.41499046939678	0
CHEMBL3629787	CCOC(=O)[C@H]1[C@H](C(=O)c2cc(OC)c(OC)c(OC)c2)C12C(=O)Nc1ccc(Cl)cc12	13.6907690854119	-1.38495240457294	13.6907690854119	0.125523214548888	0.500721705897427	459.882	437.706	459.108479724	168	0	0.310697421648869	-0.492690138725073	0.492690138725073	0.310697421648869	1.03125	1.6875	2.25	35.4956920225853	9.90532433281686	2.78772810695748	-2.13988827597379	2.66032176160602	-2.26444655967778	6.30969338307375	-0.145721211643098	1.84067306868446	1106.31825411364	23.2063778233275	17.9842611717702	18.7401901177887	15.3413381397114	9.96914632210551	10.3471107951147	7.49870273181121	7.93513851228319	6.0287945760221	6.26389167880984	4.63626790776559	4.80837093171846	-3.26	19562655.0116131	21.9525933416952	8.01710738380795	3.00839527802519	189.283073905514	24.2642404192065	5.41499046939678	17.2822686129328
CHEMBL3629786	CCOC(=O)[C@H]1[C@H](C(=O)c2cc(OC)c(OC)c(OC)c2)C12C(=O)Nc1ccccc12	13.6388274754346	-1.29134129346183	13.6388274754346	0.152550820858902	0.537571118447474	425.437	402.253	425.147452076	162	0	0.310697414050455	-0.492690138725073	0.492690138725073	0.310697414050455	1	1.64516129032258	2.2258064516129	16.5372201279127	9.9058700818586	2.78677160996923	-2.13927730238773	2.65715656286887	-2.26407854273405	6.19820717400361	-0.145720956087883	1.8214820711217	1054.3398249186	22.3361343353245	17.6836469679506	17.6836469679506	14.947491289594	9.86948048307793	9.86948048307793	7.35438078707089	7.35438078707089	5.97424461330688	5.97424461330688	4.62138800208057	4.62138800208057	-3.55	13709985.8293747	20.7118602732413	7.60902158669599	2.8526861862749	178.979807678632	24.2642404192065	5.41499046939678	17.2822686129328
CHEMBL3629796	CCOC(=O)[C@H]1[C@H](C(=O)c2ccc(C)cc2)C12C(=O)N(C)c1ccccc12	13.2820516817838	-1.15320826247166	13.2820516817838	0.188420256991686	0.618921634151603	363.413	342.245	363.147058152	138	0	0.310697555422336	-0.465712162357615	0.465712162357615	0.310697555422336	1.07407407407407	1.74074074074074	2.40740740740741	16.5338571637536	9.90605246010525	2.79487992055332	-2.11225155543748	2.66575671906078	-2.32314590829619	6.20317011789246	-0.145806600356136	1.828370221036	949.040068223538	19.3445705037617	15.5608162304382	15.5608162304382	12.9396300320943	9.09345703365713	9.09345703365713	7.18800182385171	7.18800182385171	5.73402253818107	5.73402253818107	4.41659766971031	4.41659766971031	-2.95	2078883.49337839	17.4631426365224	6.0470255800119	2.27183907854223	157.48420136231	9.63677268465053	5.41499046939678	5.78324494636494
CHEMBL3629800	CCOC(=O)[C@H]1[C@H](C(=O)c2ccc(C)cc2)C12C(=O)Nc1ccc(Br)cc12	13.2393309476568	-1.20105548469388	13.2393309476568	0.198229981998922	0.596465145251323	428.282	410.138	427.041920156	138	0	0.310697419619636	-0.465712163111396	0.465712163111396	0.310697419619636	1.14814814814815	1.85185185185185	2.51851851851852	79.9187312350256	9.90615628890165	2.78683563149232	-2.091564072639	2.65769190489577	-2.26419761775517	9.10300783707444	-0.145720562095764	1.81885020065846	968.646942767267	19.3445705037617	14.9142168387579	16.5002133778726	12.9059565272831	8.79869568168479	9.59169395124214	6.95071307858937	7.86638860738106	5.41563383638544	5.90888547510248	4.13074999276711	4.49183525322459	-2.47	1853245.05840448	17.9196275885145	6.30328546913391	2.53997622154204	164.77683536696	10.0536515578064	5.41499046939678	5.78324494636494
CHEMBL3629798	CCOC(=O)[C@H]1[C@H](C(=O)c2ccc(Cl)cc2)C12C(=O)N(C)c1ccccc12	13.2389677815571	-1.18619437358277	13.2389677815571	0.193398129798292	0.600240396151223	383.831	365.687	383.092435736	138	0	0.310697555422427	-0.465712162357615	0.465712162357615	0.310697555422427	1.11111111111111	1.77777777777778	2.44444444444444	35.4956917283925	9.90725408633095	2.79490031119928	-2.11198874332628	2.66586947254551	-2.32312699601708	6.30365258448984	-0.145806478230959	1.828370221036	954.908897955204	19.3445705037617	14.9387807034474	15.6947096494659	12.9396300320943	8.78243927016175	9.16040374317097	6.82886944489808	7.26530522537007	5.52667736251748	5.77865367785696	4.31292508187851	4.43891323954826	-2.66	2078883.49337839	17.7388416478076	6.20139472206434	2.34392363237626	161.422525474795	9.63677268465053	5.41499046939678	5.78324494636494
CHEMBL3629803	CCOC(=O)[C@H]1[C@H](C(=O)c2ccc(Cl)cc2)C12C(=O)Nc1ccc(Br)cc12	13.1962470474301	-1.23404159580499	13.1962470474301	0.18078278273354	0.567062359258705	448.7	433.58	446.98729774	138	0	0.310697419619727	-0.465712163111396	0.465712163111396	0.310697419619727	1.18518518518519	1.88888888888889	2.55555555555556	79.918731243277	9.90735593300723	2.78685692436021	-2.09105772269881	2.65781174476296	-2.26415537524543	9.10300824876051	-0.145720436032531	1.81885020065846	974.447046747874	19.3445705037617	14.2921813117671	16.6341067969002	12.9059565272831	8.4876779181894	9.65864066075598	6.59158069963574	7.94369200889941	5.20828866072185	5.95351661477837	4.02707740493532	4.51415082306254	-2.18	1853245.05840448	18.1957952039428	6.45993712296747	2.61779415532597	168.715159479445	10.0536515578064	5.41499046939678	5.78324494636494
CHEMBL3629780	CCOC(=O)[C@H]1[C@H](C(=O)c2ccc(Cl)cc2)C12C(=O)Nc1ccccc12	13.1230380763416	-1.19487492913832	13.1230380763416	0.191006548165639	0.663075595049663	369.804	353.676	369.076785672	132	0	0.310697413884129	-0.46571216312645	0.46571216312645	0.310697413884129	1.11538461538462	1.80769230769231	2.5	35.4956916768291	9.90755812910006	2.78599652568615	-2.08363370489337	2.65459481455558	-2.26373324347034	6.30353808470711	-0.145720103181055	1.79736476949547	923.663354405056	18.4743270157587	13.9915671079475	14.7474960539659	12.5121096771657	8.38801207916183	8.76597655217106	6.44725875489542	6.8836945353674	5.15373869800662	5.40571501334611	4.0121974992503	4.13818565692004	-2.66	1297736.28562349	16.7894182436441	5.95293381913915	2.20059536650904	154.847611873803	10.0536515578064	5.41499046939678	5.78324494636494
CHEMBL3629790	CCOC(=O)[C@H]1[C@H](C(=O)c2ccc(OC)c(OC)c2)C12C(=O)Nc1ccc(Cl)cc12	13.4781727135299	-1.33657454648526	13.4781727135299	0.145540219616398	0.559626231571409	429.856	409.696	429.09791504	156	0	0.310697421565774	-0.492869528666412	0.492869528666412	0.310697421565774	1.06666666666667	1.8	2.46666666666667	35.4956919091766	9.90606208544381	2.7873448788238	-2.10671975194373	2.65889314374218	-2.2642748922901	6.30963450488065	-0.145720977513948	1.80668803186507	1067.58844068043	21.6290275541379	16.653363150496	17.4092920965144	14.3926497347276	9.44010721974305	9.81807169275227	7.15445020738327	7.59088598785526	5.74760741842276	5.9827045212105	4.40241270171499	4.57451572566786	-3.06	7941155.66223542	20.2224580356438	7.32279201853022	2.76187408049939	177.80458656161	19.5273774654065	5.41499046939678	17.2822686129328
CHEMBL3629785	CCOC(=O)[C@H]1[C@H](C(=O)c2ccc(OC)c([N+](=O)[O-])c2)C12C(=O)Nc1ccccc12	13.3658569538927	-1.38031994047619	13.3658569538927	0.007368497036607	0.335608695363926	410.382	392.238	410.111400916	154	0	0.311128948814946	-0.490135393506062	0.490135393506062	0.311128948814946	1.2	1.93333333333333	2.6	16.6310647994868	9.90622761934418	2.78667868406773	-2.08789978935488	2.65569542922705	-2.26398765247169	6.19760184369974	-0.38535738233299	1.80192440465943	1096.51250711365	21.6290275541379	16.2082108326402	16.2082108326402	14.3714816846724	9.31682411443977	9.31682411443977	7.08410354343092	7.08410354343092	5.68506579561821	5.68506579561821	4.38397523009656	4.38397523009656	-3.75	7852590.34797249	19.5614179268025	6.94162892622352	2.58218836565097	170.675808713325	14.7905145116064	5.41499046939678	11.5327567796488
CHEMBL3629799	CCOC(=O)[C@H]1[C@H](C(=O)c2ccc(OC)cc2)C12C(=O)N(C)c1ccccc12	13.3295644368859	-1.18590502173091	13.3295644368859	0.194976412626575	0.589812970784352	379.412	358.244	379.141972772	144	0	0.310697555422615	-0.496767789699635	0.496767789699635	0.310697555422615	1.07142857142857	1.75	2.39285714285714	16.5339777996396	9.90697523227376	2.79494524648122	-2.11270898692252	2.66596243619456	-2.32313303717004	6.20329044658657	-0.14580685866799	1.79945606416452	967.147335322526	20.0516772849483	15.9690645209021	15.9690645209021	13.4776348345551	9.20582946935293	9.20582946935293	7.05047796028954	7.05047796028954	5.77247422873121	5.77247422873121	4.45405514827557	4.45405514827557	-3.15	3605094.55618496	18.2243799335373	6.47622004891247	2.30134218188741	162.597746591817	14.3736356384506	11.1645023026807	5.78324494636494
CHEMBL3629801	CCOC(=O)[C@H]1[C@H](C(=O)c2ccc(OC)cc2)C12C(=O)Nc1ccc(Br)cc12	13.2868437027589	-1.23375224395314	13.2868437027589	0.182361065561823	0.565404681640315	444.281	426.137	443.036834776	144	0	0.310697419619915	-0.496767789699635	0.496767789699635	0.310697419619915	1.14285714285714	1.85714285714286	2.5	79.9187312516734	9.90707769190921	2.78690304554768	-2.0926412501532	2.65791004355406	-2.26417492679917	9.10300814779879	-0.145720828660996	1.79077636497443	986.790505038271	20.0516772849483	15.3224651292217	16.9084616683364	13.4439613297439	8.91106811738058	9.70406638693794	6.81318921502719	7.72886474381888	5.45408552693558	5.94733716565262	4.16820747133238	4.52929273178986	-2.67	3217595.35912737	18.6821243565666	6.73870002268022	2.56610815001753	169.890380596466	14.7905145116064	11.1645023026807	5.78324494636494
CHEMBL3629782	CCOC(=O)[C@H]1[C@H](C(=O)c2ccc(OC)cc2)C12C(=O)Nc1ccccc12	13.2136347316704	-1.19458557728647	13.2136347316704	0.192584830993922	0.650542543782726	365.385	346.233	365.126322708	138	0	0.310697413884317	-0.496767789699635	0.496767789699635	0.310697413884317	1.07407407407407	1.77777777777778	2.44444444444444	16.5339625639976	9.90727877776594	2.78604248712041	-2.08562240533022	2.65469411017448	-2.26375289570318	6.19641858169662	-0.145720495924063	1.76844079480683	935.843082722288	19.1814337969452	15.0218509254021	15.0218509254021	13.0501144796265	8.81140227835301	8.81140227835301	6.66886727028687	6.66886727028687	5.39953556422035	5.39953556422035	4.15332756564736	4.15332756564736	-3.15	2253911.23409555	17.2731765550389	6.2287107337036	2.36199167285397	156.022832990825	14.7905145116064	11.1645023026807	5.78324494636494
CHEMBL3629797	CCOC(=O)[C@H]1[C@H](C(=O)c2ccc([N+](=O)[O-])cc2)C12C(=O)N(C)c1ccccc12	13.2820516817838	-1.29518357111363	13.2820516817838	0.134456440174785	0.333774303871023	394.383	376.239	394.116486296	148	0	0.310697555422872	-0.465712162357615	0.465712162357615	0.310697555422872	1.13793103448276	1.79310344827586	2.41379310344828	16.6283868833699	9.90677641800812	2.7950501887528	-2.11174003107587	2.66598459101018	-2.32314646244837	6.20340122628418	-0.384441634007618	1.79154752609169	1047.39177640687	20.9219207729514	15.8245264068659	15.8245264068659	13.8503136346173	9.18221220307722	9.18221220307722	7.1259602294943	7.1259602294943	5.76057891402562	5.76057891402562	4.44618272618367	4.44618272618367	-3.55	5097739.75671905	18.7966723910539	6.50873788699002	2.48284472072215	165.772234970413	9.63677268465053	5.41499046939678	5.78324494636494
CHEMBL3629804	CCOC(=O)[C@H]1[C@H](C(=O)c2ccc([N+](=O)[O-])cc2)C12C(=O)Nc1ccc(Br)cc12	13.2393309476568	-1.34303079333585	13.2393309476568	0.121841093110033	0.317809166751077	459.252	444.132	458.0113483	148	0	0.310697419620172	-0.465712163111395	0.465712163111395	0.310697419620172	1.20689655172414	1.89655172413793	2.51724137931034	79.918731268623	9.90687921554472	2.78701157878256	-2.09063007356112	2.65793253486109	-2.26420612517242	9.10300850242095	-0.384441625282049	1.78345831424864	1067.14114819911	20.9219207729514	15.1779270151855	16.7639235543003	13.8166401298061	8.88745085110488	9.68044912066223	6.88867148423195	7.80434701302364	5.44219021222998	5.93544185094702	4.16033504924047	4.52142030969796	-3.07	4549622.71105828	19.255296324764	6.76728995490966	2.75875943188212	173.064868975063	10.0536515578064	5.41499046939678	5.78324494636494
CHEMBL3629793	CCOC(=O)[C@H]1[C@H](C(=O)c2ccc([N+](=O)[O-])cc2)C12C(=O)Nc1ccc(Cl)cc12	13.2180635865457	-1.3974752377803	13.2180635865457	0.105037252232118	0.34755404747102	414.801	399.681	414.06186388	148	0	0.310697421482988	-0.465712163106502	0.465712163106502	0.310697421482988	1.20689655172414	1.89655172413793	2.51724137931034	35.4956918604493	9.90652072687231	2.78710804133668	-2.08981987788203	2.65792908791815	-2.26415358887437	6.30959315172787	-0.384441629238721	1.78345831424864	1067.14114819911	20.9219207729514	15.1779270151855	15.933855961204	13.8166401298061	8.88745085110488	9.26541532411411	6.88867148423195	7.32510726470394	5.44219021222998	5.67728731501772	4.16033504924047	4.33243807319334	-3.26	4549622.71105828	19.0736761956233	6.6645189010565	2.70745695345514	169.500587596303	10.0536515578064	5.41499046939678	5.78324494636494
CHEMBL3629784	CCOC(=O)[C@H]1[C@H](C(=O)c2ccc([N+](=O)[O-])cc2)C12C(=O)Nc1ccccc12	13.1661219765684	-1.30386412666919	13.1661219765684	0.132064858542132	0.368690209126215	380.356	364.228	380.100836232	142	0	0.310697413884574	-0.46571216312645	0.46571216312645	0.310697413884574	1.14285714285714	1.82142857142857	2.46428571428571	16.6283830067649	9.9070794984591	2.78615077273251	-2.08315363406024	2.65471545990422	-2.26378427797798	6.19653639015813	-0.384441615172231	1.76135249843982	1015.61090996526	20.0516772849483	14.8773128113659	14.8773128113659	13.4227932796887	8.78778501207731	8.78778501207731	6.74434953949164	6.74434953949164	5.38764024951476	5.38764024951476	4.14545514355546	4.14545514355546	-3.55	3186938.11117752	17.8434923905362	6.26031197320836	2.33927332113794	159.197321369421	10.0536515578064	5.41499046939678	5.78324494636494
CHEMBL3629802	CCOC(=O)[C@H]1[C@H](C(=O)c2ccc3ccccc3c2)C12C(=O)Nc1ccc(Br)cc12	13.5717189862056	-1.22808035714286	13.5717189862056	0.189740754709189	0.456614529975226	464.315	446.171	463.041920156	150	0	0.310697419632547	-0.465712163111379	0.465712163111379	0.310697419632547	1.03333333333333	1.8	2.56666666666667	79.9187312819905	9.90369928500489	2.7870043675567	-2.09397899582193	2.65823376113199	-2.26421540671523	9.10300940060906	-0.145720721162679	1.62234494465689	1236.85796070642	21.043241116511	16.1462676463267	17.7322641854414	14.4784361723545	9.79271261754108	10.5857108870984	7.64661749201319	8.56229302080488	6.11353260452383	6.60678424324087	4.755509989062	5.11659524951948	-2.99	11531735.333492	19.002106862159	6.77326910451923	2.56247525899804	181.093557784298	10.0536515578064	5.41499046939678	5.78324494636494
CHEMBL3629792	CCOC(=O)[C@H]1[C@H](C(=O)c2ccc3ccccc3c2)C12C(=O)Nc1ccc(Cl)cc12	13.5504516250945	-1.2825248015873	13.5504516250945	0.172936913831274	0.502977126348176	419.864	401.72	419.092435736	150	0	0.310697421495362	-0.465712163106485	0.465712163106485	0.310697421495362	1.03333333333333	1.8	2.56666666666667	35.4956918866122	9.90336589416818	2.78710084823656	-2.09323482156145	2.65823017756413	-2.26416286116843	6.30979747001338	-0.145720644310357	1.62234494465689	1236.85796070642	21.043241116511	16.1462676463267	16.9021965923452	14.4784361723545	9.79271261754108	10.1706770905503	7.64661749201319	8.08305327248518	6.11353260452383	6.34862970731157	4.755509989062	4.92761301301487	-3.18	11531735.333492	18.8237428185091	6.67366253580401	2.51564806377326	177.529276405539	10.0536515578064	5.41499046939678	5.78324494636494
CHEMBL3629783	CCOC(=O)[C@H]1[C@H](C(=O)c2ccc3ccccc3c2)C12C(=O)Nc1ccccc12	13.4985100151172	-1.18891369047619	13.4985100151172	0.199964520141288	0.54877909719325	385.419	366.267	385.131408088	144	0	0.310697413896948	-0.465712163126434	0.465712163126434	0.310697413896948	0.96551724137931	1.68965517241379	2.48275862068966	16.533846954547	9.90388549402255	2.78614334185502	-2.08721666834518	2.65501935886942	-2.26379358163114	6.20015428779558	-0.14572038840555	1.60833916588492	1184.22403315129	20.1729976285079	15.8456534425071	15.8456534425071	14.0845893222372	9.69304677851351	9.69304677851351	7.50229554727288	7.50229554727288	6.05898264180861	6.05898264180861	4.74063008337698	4.74063008337698	-3.47	8080021.53409418	17.6164752209494	6.27300014378481	2.36692543564748	167.226010178657	10.0536515578064	5.41499046939678	5.78324494636494
CHEMBL3629794	CCOC(=O)[C@H]1[C@H](C(=O)c2ccccc2)C12C(=O)N(C)c1ccccc12	13.1775225182666	-1.14829223356009	13.1775225182666	0.19249433106576	0.628662519023268	349.386	330.234	349.131408088	132	0	0.310697555422314	-0.465712162357615	0.465712162357615	0.310697555422314	1.03846153846154	1.69230769230769	2.38461538461538	16.5338555642383	9.90732140871915	2.79481478615253	-2.11156289028672	2.66560904407269	-2.32310907242038	6.20302043842532	-0.145806396506658	1.8444095168295	907.236913632723	18.4743270157587	14.6381664996278	14.6381664996278	12.545783181977	8.68277343113417	8.68277343113417	6.68800182385171	6.68800182385171	5.45624476040329	5.45624476040329	4.301189321422	4.301189321422	-2.95	1469896.80400699	16.5147750339853	5.79811027815815	1.9997985644579	151.119259247914	9.63677268465053	5.41499046939678	5.78324494636494
CHEMBL3628023	CCOC(=O)[C@H]1[C@H](C(O)c2ccc(OC)cc2)C12C(=O)Nc1ccccc12	12.9310156142092	-1.09504854024943	12.9310156142092	0.222252253518488	0.793132823990718	367.401	346.233	367.141972772	140	0	0.3103291483855	-0.496768191790261	0.496768191790261	0.3103291483855	1.22222222222222	1.92592592592593	2.59259259259259	16.5340837510291	9.90150522588857	2.78051523342557	-2.14203603801765	2.6831427648756	-2.26101583996536	6.1258250218966	-0.14605801662697	1.75545657102456	893.699909453643	19.1814337969452	15.1381664996278	15.1381664996278	13.0501144796265	8.94881035620157	8.94881035620157	6.84222453138697	6.84222453138697	5.60101792281883	5.60101792281883	4.35953251201343	4.35953251201343	-2.86	2253911.23409555	17.5486732784888	6.38747958586753	2.43712504156042	156.655544642977	19.8970419064471	5.74951183328391	0
CHEMBL3628024	CCOC(=O)[C@H]1[C@H](C(O)c2ccc([N+](=O)[O-])cc2)C12C(=O)Nc1ccc(Br)cc12	13.0006872532964	-1.24349375629882	13.0006872532964	0.109918004340803	0.401487576487482	461.268	444.132	460.026998364	150	0	0.310329154100752	-0.465721033545527	0.465721033545527	0.310329154100752	1.3448275862069	2.03448275862069	2.6551724137931	79.9187312687702	9.90108293473787	2.78149963032024	-2.13933865738522	2.68582028207205	-2.26146115665549	9.10300810444567	-0.384454020398717	1.77171118675673	1024.13153350418	20.9219207729514	15.2942425894113	16.880239128526	13.8166401298061	9.02485892895344	9.8178571985108	7.06202874533204	7.97770427412373	5.64367257082846	6.1369242095455	4.36653999560654	4.72762525606403	-2.78	4549622.71105828	19.5327066915716	6.92521845271453	2.83796034752537	173.697580627215	15.1601789526471	0	0
CHEMBL2402862	CCOC(=O)c1c(-c2c(Cl)c3cc(C)ccc3oc2=O)nn(-c2cccc(C)c2)c1C(=O)OCC	13.1611908436214	-0.843275961619215	13.1611908436214	0.03712120843389	0.26563805583751	494.931	471.747	494.124464136	180	0	0.357492927059968	-0.462272791495389	0.462272791495389	0.357492927059968	1	1.68571428571429	2.37142857142857	35.4956925844239	10.0440469709365	2.34178413204446	-2.09234384102661	2.35406760268403	-2.17373797576198	6.3770281272968	0.047296343664233	2.13059220991477	1518.5433809054	25.2752919240799	19.6775468534928	20.4334757995113	16.7604579106716	11.0396365546993	11.4176010277085	7.84207636679947	8.2200408398087	5.31458196830304	5.70716426817795	3.80435059232746	4.1186903217796	-3.91	68158679.5341058	24.2220610868974	9.75523699958635	4.44436524120325	205.57376624553	13.8908768446534	22.4038511198847	5.69392799484846
CHEMBL2402863	CCOC(=O)c1c(-c2c(Cl)c3cc(C)ccc3oc2=O)nn(-c2cccc(Cl)c2)c1C(=O)OCC	13.1351277434842	-0.876262072730327	13.1351277434842	0.016010097322778	0.24294492486709	515.349	495.189	514.06984172	180	0	0.357492934017027	-0.462272791495354	0.462272791495354	0.357492934017027	1.02857142857143	1.74285714285714	2.42857142857143	35.4967857197109	10.0443622637065	2.34210735366759	-2.0904490000371	2.35542157278093	-2.17335883760409	6.37733509112147	0.047296544909774	2.13059220991477	1522.6584088327	25.2752919240799	19.055511326502	20.5673692185389	16.7604579106716	10.7286187912039	11.4845477372224	7.48294398784584	8.29734424132705	5.12112628573283	5.74880568839549	3.65250668130621	4.15137478998598	-3.62	68158679.5341058	24.5028574590324	9.93351958957302	4.54419685651612	209.512090358015	13.8908768446534	22.4038511198847	5.69392799484846
CHEMBL2402861	CCOC(=O)c1c(-c2c(Cl)c3cc(C)ccc3oc2=O)nn(-c2ccccc2)c1C(=O)OCC	13.0942541152263	-0.844870349374317	13.0942541152263	0.038005982096441	0.283699043485692	480.904	459.736	480.108814072	174	0	0.357492925389403	-0.462272791495398	0.462272791495398	0.357492925389403	1.02941176470588	1.70588235294118	2.38235294117647	35.4956925333312	10.044375252771	2.34095648205215	-2.08769786891765	2.35291651982986	-2.17300991722178	6.37701887087709	0.047296542651265	2.11981102460798	1456.03513755233	24.4050484360768	18.7548971226824	19.5108260687009	16.3666110605542	10.6289529521763	11.0069174251856	7.33862204310552	7.71658651611475	5.06911916670773	5.46170146658264	3.61383320548579	3.92817293493794	-3.91	48889352.2076877	23.2549867240283	9.52491558588764	4.07899075329256	199.208824131133	13.8908768446534	22.4038511198847	5.69392799484846
CHEMBL2402860	CCOC(=O)c1c(-c2c(Cl)c3ccccc3oc2=O)nn(-c2ccc(Br)cc2)c1C(=O)OCC	13.0867541152263	-0.854129608633576	13.0867541152263	0.031807634989003	0.235659158850247	545.773	527.629	544.003676076	174	0	0.357492925437989	-0.462272791495398	0.462272791495398	0.357492925437989	1.02941176470588	1.67647058823529	2.35294117647059	79.9187313543267	10.0530219620978	2.34096738557729	-2.08869384647463	2.35039312018118	-2.17315504187557	9.10300134601873	0.04729650412307	2.10831404882979	1459.09244227939	24.4050484360768	18.1328615956917	20.4747870808248	16.3666110605542	10.317935188681	11.4888979312475	6.97603534045794	8.26967534225886	4.89154612353648	5.81279393644963	3.4595515743169	4.04666366656403	-3.43	48771994.9511834	23.7189470337015	9.8227698261535	4.23956929541071	206.711429622378	13.8908768446534	22.4038511198847	5.69392799484846
CHEMBL2402858	CCOC(=O)c1c(-c2c(Cl)c3ccccc3oc2=O)nn(-c2ccc(OC)cc2)c1C(=O)OCC	13.1205764292759	-0.866722201226168	13.1205764292759	0.022137065659343	0.268174664540751	496.903	475.735	496.103728692	180	0	0.357492925560825	-0.496765866348582	0.496765866348582	0.357492925560825	1	1.65714285714286	2.31428571428571	35.4956925955324	10.0529598384419	2.3413110136337	-2.09242546280785	2.35090046053944	-2.17326690450067	6.376636082797	0.047296440214666	2.08953544235397	1471.94468743442	25.1121552172633	19.1631454131463	19.9190743591647	16.904615863015	10.7413253878721	11.1192898608814	7.1976438558494	7.57560832885863	5.13734298975021	5.52992528962512	3.60068164071396	3.92346097644197	-4.11	84433938.1871735	24.0284966950423	10.0229136969644	4.37609803954378	204.32236936064	18.6277397984535	28.1533629531686	5.69392799484846
CHEMBL2402728	CCOC(=O)c1c(-c2c(Cl)c3ccccc3oc2=O)nn(-c2cccc(C)c2)c1C(=O)OCC	13.107075617284	-0.844369068615099	13.107075617284	0.037920106505515	0.283699043485692	480.904	459.736	480.108814072	174	0	0.357492927059968	-0.462272791495389	0.462272791495389	0.357492927059968	1.02941176470588	1.73529411764706	2.44117647058824	35.4956925331638	10.0525688017788	2.34119492689178	-2.09166483134514	2.34975190500905	-2.17369058887253	6.37663215736802	0.047296344138754	2.12244099356511	1470.28513755233	24.4050484360768	18.7548971226824	19.5108260687009	16.3666110605542	10.6289529521763	11.0069174251856	7.33862204310552	7.71658651611475	5.06657632301761	5.45915862289252	3.63697218650283	3.95975152223085	-3.91	48110710.8744665	23.2549867240283	9.52491558588764	4.07899075329256	199.208824131133	13.8908768446534	22.4038511198847	5.69392799484846
CHEMBL2402859	CCOC(=O)c1c(-c2c(Cl)c3ccccc3oc2=O)nn(-c2cccc(Cl)c2)c1C(=O)OCC	13.0810125171468	-0.877355179726211	13.0810125171468	0.016808995394404	0.260922759684888	501.322	483.178	500.054191656	174	0	0.357492934017027	-0.462272791495354	0.462272791495354	0.357492934017027	1	1.70588235294118	2.41176470588235	35.4967856173863	10.0530085690033	2.34151967257035	-2.08955088819367	2.35120755037339	-2.17331028010368	6.37693697470864	0.047296545387622	2.12244099356511	1474.34244227939	24.4050484360768	18.1328615956917	19.6447194877286	16.3666110605542	10.317935188681	11.0738641346994	6.97948966415189	7.7938899176331	4.8731206404474	5.50080004311006	3.48512827548158	3.99243599043723	-3.62	48110710.8744665	23.5352430551691	9.70452766676165	4.17567021237092	203.147148243618	13.8908768446534	22.4038511198847	5.69392799484846
CHEMBL2402727	CCOC(=O)c1c(-c2c(Cl)c3ccccc3oc2=O)nn(-c2ccccc2)c1C(=O)OCC	13.0401388888889	-0.845963456370201	13.0401388888889	0.038804880168066	0.300815160686347	466.877	447.725	466.093164008	168	0	0.357492925389403	-0.462272791495398	0.462272791495398	0.357492925389403	0.96969696969697	1.60606060606061	2.3030303030303	35.4956924820759	10.0530261920575	2.34036554565978	-2.08634539817168	2.34852617839213	-2.17296032464454	6.37662301199266	0.047296543132151	2.11193417564758	1407.9945388761	23.5348049480737	17.8322473918721	18.5881763378905	15.9727642104369	10.2182693496534	10.5962338226626	6.83516771941157	7.2131321924208	4.82111352142229	5.21369582129721	3.44645479966117	3.76923413538919	-3.91	34510172.0879524	22.2898817986302	9.29634790642535	4.00561783448671	192.843882016736	13.8908768446534	22.4038511198847	5.69392799484846
CHEMBL2402722	CCOC(=O)c1c(-c2cc3c(ccc4ccccc43)oc2=O)nn(-c2cccc(C)c2)c1C(=O)OCC	13.251233710707	-0.794562232300327	13.251233710707	0.021672808012094	0.174755810479791	496.519	472.327	496.163436488	186	0	0.357492918938962	-0.462272796854834	0.462272796854834	0.357492918938962	0.891891891891892	1.64864864864865	2.40540540540541	16.5396447396928	10.01770232807	2.32982557855428	-2.09098861988017	2.31674889479277	-2.17300180989391	6.09064081446806	0.047296329527201	1.86970725568931	1730.35849119608	26.1037190488261	20.6089834572421	20.6089834572421	17.9222539532201	11.9280045873843	11.9280045873843	8.41000277768276	8.41000277768276	5.97702261258074	5.97702261258074	4.37435654968552	4.37435654968552	-4.72	293916717.700505	23.9956466488138	9.73416734321722	4.26659682857117	211.587222435987	13.8908768446534	16.8403996281877	5.69392799484846
CHEMBL2402723	CCOC(=O)c1c(-c2cc3c(ccc4ccccc43)oc2=O)nn(-c2cccc(Cl)c2)c1C(=O)OCC	13.2251706105698	-0.827548343411438	13.2251706105698	0.001636432350718	0.159441291874537	516.937	495.769	516.108814072	186	0	0.35749292589602	-0.462272796854798	0.462272796854798	0.35749292589602	0.918918918918919	1.67567567567568	2.43243243243243	35.4956922618407	10.0178032536828	2.33019007289592	-2.08870121020364	2.31904404670752	-2.17260562413236	6.30318552420142	0.047296530800689	1.86970725568931	1736.63400223716	26.1037190488261	19.9869479302513	20.7428768762698	17.9222539532201	11.6169868238889	11.9949512968981	8.05087039872912	8.48730617920111	5.78356693001053	6.01866403279827	4.22251263866428	4.4070410178919	-4.43	293916717.700505	24.2726392721986	9.90735105074075	4.35991994310755	215.525546548472	13.8908768446534	16.8403996281877	5.69392799484846
CHEMBL2402721	CCOC(=O)c1c(-c2cc3c(ccc4ccccc43)oc2=O)nn(-c2ccccc2)c1C(=O)OCC	13.184296982312	-0.796156620055429	13.184296982312	0.024129346182918	0.187345912861521	482.492	460.316	482.147786424	180	0	0.357492917268398	-0.462272796854842	0.462272796854842	0.357492917268398	0.861111111111111	1.55555555555556	2.30555555555556	16.5396412265654	10.0178077476387	2.32890118579698	-2.08514930117848	2.31494507180638	-2.1722406468073	6.09054890365515	0.047296528569307	1.86258048607997	1666.92686260679	25.233475560823	19.6863337264317	19.6863337264317	17.5284071031027	11.5173209848614	11.5173209848614	7.90654845398881	7.90654845398881	5.73155981098542	5.73155981098542	4.18383916284386	4.18383916284386	-4.72	210770455.668786	23.042061589564	9.49788392675775	3.92098928796471	205.22228032159	13.8908768446534	16.8403996281877	5.69392799484846
CHEMBL2402713	CCOC(=O)c1c(-c2cc3cc(OC)ccc3oc2=O)nn(-c2cccc(C)c2)c1C(=O)OCC	13.119296982312	-0.810559912236499	13.119296982312	0.008557728647014	0.286585935079475	476.485	452.293	476.158351108	180	0	0.357492918938939	-0.496741047616971	0.496741047616971	0.357492918938939	1	1.74285714285714	2.42857142857143	16.5398612941322	10.0537292931087	2.32894330171087	-2.09060817188351	2.30273262895327	-2.17297328103013	6.06780274234293	0.047296330675619	2.06959383077526	1483.07965950712	25.1121552172633	19.7851809401371	19.7851809401371	16.8709423582038	11.0403770230801	11.0403770230801	7.61524963529157	7.61524963529157	5.27445618466057	5.27445618466057	3.73130155506591	3.73130155506591	-4.4	79627642.6751474	23.7479591836735	9.8414802289282	4.52376955115602	200.384045248155	18.6277397984535	22.5899114614716	5.69392799484846
CHEMBL2402714	CCOC(=O)c1c(-c2cc3cc(OC)ccc3oc2=O)nn(-c2cccc(Cl)c2)c1C(=O)OCC	13.0932338821748	-0.84354602334761	13.0932338821748	0.034137070908356	0.268174664540751	496.903	475.735	496.103728692	180	0	0.357492925895996	-0.496741047616971	0.496741047616971	0.357492925895996	1.02857142857143	1.77142857142857	2.45714285714286	35.4956921709536	10.0541763774108	2.32930994438964	-2.08819352478062	2.30579980336868	-2.17257636069088	6.30309309756473	0.047296531956367	2.06959383077526	1489.19468743442	25.1121552172633	19.1631454131463	19.9190743591647	16.8709423582038	10.7293592595847	11.1073237325939	7.25611725633793	7.69255303680992	5.08100050209036	5.3160976048781	3.57945764404466	3.76398602327229	-4.11	79627642.6751474	24.0284966950423	10.0229136969644	4.62650452071193	204.32236936064	18.6277397984535	22.5899114614716	5.69392799484846
CHEMBL2402712	CCOC(=O)c1c(-c2cc3cc(OC)ccc3oc2=O)nn(-c2ccccc2)c1C(=O)OCC	13.0523602539169	-0.812154299991601	13.0523602539169	0.010152116402116	0.299338479538496	462.458	440.282	462.142701044	174	0	0.357492917268375	-0.496741047616971	0.496741047616971	0.357492917268375	0.970588235294117	1.67647058823529	2.35294117647059	16.5398575889808	10.0541942170608	2.32801707820943	-2.08435103526563	2.30037953953089	-2.17221063133828	6.06769527323523	0.047296529731588	2.0566470220821	1420.72600397485	24.2419117292603	18.8625312093267	18.8625312093267	16.4770955080865	10.6296934205571	10.6296934205571	7.11179531159762	7.11179531159762	5.02899338306525	5.02899338306525	3.54078416822425	3.54078416822425	-4.4	57109734.8334473	22.781828446686	9.61546500953323	4.14977092877968	194.019103133758	18.6277397984535	22.5899114614716	5.69392799484846
CHEMBL2402725	CCOC(=O)c1c(-c2cc3cc4c(cc3oc2=O)OC(C)(C)CC4)nn(-c2cccc(C)c2)c1C(=O)OCC	13.3434740462543	-0.796272764666524	13.3434740462543	0.024293325354834	0.240393597329235	530.577	500.337	530.2053013	202	0	0.357492918938939	-0.487428449945743	0.487428449945743	0.357492918938939	1.05128205128205	1.7948717948718	2.51282051282051	16.5402827571386	9.93092473492671	2.33563534608628	-2.32133822789454	2.36782136334515	-2.32021064955996	6.06807517307013	0.047296208957725	1.77003667241613	1662.08120592851	27.8966122676395	22.6220442333205	22.6220442333205	18.612523982001	12.9600263257014	12.9600263257014	10.0710046864624	10.0710046864624	6.63307902947086	6.63307902947086	4.77306394089888	4.77306394089888	-4.4	515408143.273792	26.2168219281055	10.0526823116076	4.9176016743957	224.837982552212	18.6277397984535	28.1909622724553	5.69392799484846
CHEMBL2402726	CCOC(=O)c1c(-c2cc3cc4c(cc3oc2=O)OC(C)(C)CC4)nn(-c2cccc(Cl)c2)c1C(=O)OCC	13.3223629351432	-0.829258875777635	13.3223629351432	0.005659945305282	0.220145839937161	550.995	523.779	550.150678884	202	0	0.357492925895996	-0.487428449945743	0.487428449945743	0.357492925895996	1.07692307692308	1.82051282051282	2.53846153846154	35.4956923802222	9.9309256104666	2.33597002053275	-2.32133817597133	2.36840858642877	-2.32021062209794	6.30311070700912	0.047296409940862	1.77003667241613	1668.40647493806	27.8966122676395	22.0000087063298	22.7559376523482	18.612523982001	12.649008562206	13.0269730352152	9.71187230750877	10.1483080879808	6.43962334690066	6.6747204496884	4.62122002987764	4.80574840910527	-4.11	515408143.273792	26.4952621469751	10.2209364881422	5.01621714295295	228.776306664697	18.6277397984535	28.1909622724553	5.69392799484846
CHEMBL2402724	CCOC(=O)c1c(-c2cc3cc4c(cc3oc2=O)OC(C)(C)CC4)nn(-c2ccccc2)c1C(=O)OCC	13.2893588199169	-0.797867152421625	13.2893588199169	0.025731778050727	0.257098213779791	516.55	488.326	516.189651236	196	0	0.357492917268375	-0.487428449945743	0.487428449945743	0.357492917268375	1.02631578947368	1.73684210526316	2.44736842105263	16.540278701532	9.93092565769462	2.33475228028313	-2.32133789373272	2.36730412623378	-2.32021054553999	6.06796678578145	0.047296407452178	1.75945796539204	1598.96154524546	27.0263687796364	21.6993945025102	21.6993945025102	18.2186771318837	12.5493427231784	12.5493427231784	9.56755036276846	9.56755036276846	6.38761622787555	6.38761622787555	4.58254655405722	4.58254655405722	-4.4	369622600.962027	25.2579900407424	9.81175733024691	4.55470078628648	218.473040437815	18.6277397984535	28.1909622724553	5.69392799484846
CHEMBL2402716	CCOC(=O)c1c(-c2cc3ccc(OC)cc3oc2=O)nn(-c2cccc(C)c2)c1C(=O)OCC	13.1058406173152	-0.806774095313056	13.1058406173152	0.002473544973546	0.286585935079475	476.485	452.293	476.158351108	180	0	0.357492918938939	-0.49662361521914	0.49662361521914	0.357492918938939	1	1.74285714285714	2.42857142857143	16.5398754743018	10.0541399450574	2.32888222091286	-2.09057623543161	2.3018113392857	-2.17297350917122	6.06774918111877	0.047296323217236	2.05081230849938	1483.07965950712	25.1121552172633	19.7851809401371	19.7851809401371	16.8709423582038	11.0403770230801	11.0403770230801	7.61524963529157	7.61524963529157	5.27823207954707	5.27823207954707	3.72133712541016	3.72133712541016	-4.4	79522984.2589403	23.7479591836735	9.8414802289282	4.52376955115602	200.384045248155	18.6277397984535	22.5899114614716	5.69392799484846
CHEMBL2402717	CCOC(=O)c1c(-c2cc3ccc(OC)cc3oc2=O)nn(-c2cccc(Cl)c2)c1C(=O)OCC	13.079777517178	-0.839760206424167	13.079777517178	0.030512566137566	0.268174664540751	496.903	475.735	496.103728692	180	0	0.357492925895996	-0.49662361521914	0.49662361521914	0.357492925895996	1.02857142857143	1.77142857142857	2.45714285714286	35.4956921709537	10.0545932597851	2.3292490637007	-2.08815155435149	2.3049330831807	-2.17257665181842	6.30309274801607	0.047296524485031	2.05081230849938	1489.19468743442	25.1121552172633	19.1631454131463	19.9190743591647	16.8709423582038	10.7293592595847	11.1073237325939	7.25611725633793	7.69255303680992	5.08477639697687	5.31987349976461	3.56949321438891	3.75402159361654	-4.11	79522984.2589403	24.0284966950423	10.0229136969644	4.62650452071193	204.32236936064	18.6277397984535	22.5899114614716	5.69392799484846
CHEMBL2402715	CCOC(=O)c1c(-c2cc3ccc(OC)cc3oc2=O)nn(-c2ccccc2)c1C(=O)OCC	13.0389038889201	-0.808368483068157	13.0389038889201	0.000879157218443	0.299338479538496	462.458	440.282	462.142701044	174	0	0.357492917268375	-0.49662361521914	0.49662361521914	0.357492917268375	0.970588235294117	1.67647058823529	2.35294117647059	16.5398717573316	10.054611322605	2.32795558532026	-2.08428871904431	2.29942001798415	-2.17221106998618	6.06764175223895	0.047296522248954	2.03745247337222	1420.72600397485	24.2419117292603	18.8625312093267	18.8625312093267	16.4770955080865	10.6296934205571	10.6296934205571	7.11179531159762	7.11179531159762	5.03276927795176	5.03276927795176	3.53081973856849	3.53081973856849	-4.4	57034982.3664616	22.781828446686	9.61546500953323	4.14977092877968	194.019103133758	18.6277397984535	22.5899114614716	5.69392799484846
CHEMBL2402719	CCOC(=O)c1c(-c2cc3ccc(OCC=C(C)C)cc3oc2=O)nn(-c2cccc(C)c2)c1C(=O)OCC	13.2531759069687	-0.80835803926713	13.2531759069687	0.000661176762819	0.155062360067172	530.577	500.337	530.2053013	202	0	0.357492918938939	-0.489392316466182	0.489392316466182	0.357492918938939	1	1.74358974358974	2.43589743589744	16.5399546459089	10.0540386875629	2.32915900921569	-2.09088382469324	2.30332851108499	-2.17298647076617	6.06780367580787	0.047296315467201	1.92861042990416	1624.31882560546	28.1037190488261	22.5696379905132	22.5696379905132	18.7267844058604	12.6177272922697	12.6177272922697	9.00360413844526	9.00360413844526	5.78411144294875	5.78411144294875	3.98870774586471	3.98870774586471	-4.66	464533076.569295	27.3768107998161	11.8088160763166	5.92541082067436	225.154210673557	18.6277397984535	29.1967934259845	5.69392799484846
CHEMBL2402720	CCOC(=O)c1c(-c2cc3ccc(OCC=C(C)C)cc3oc2=O)nn(-c2cccc(Cl)c2)c1C(=O)OCC	13.2320647958576	-0.841344150378241	13.2320647958576	0.032324934348293	0.141742899674759	550.995	523.779	550.150678884	202	0	0.357492925895996	-0.489392316466182	0.489392316466182	0.357492925895996	1.02564102564103	1.76923076923077	2.46153846153846	35.4956923736546	10.0544898303053	2.32952616847717	-2.08858409086858	2.30638480488711	-2.17259000143003	6.30310395739057	0.047296516711159	1.92861042990416	1630.64409461502	28.1037190488261	21.9476024635225	22.7035314095409	18.7267844058604	12.3067095287743	12.6846740017836	8.64447175949163	9.08090753996361	5.59065576037855	5.82575286316629	3.83686383484346	4.02139221407109	-4.37	464533076.569295	27.659083763054	11.9977170055095	6.04085439519406	229.092534786042	18.6277397984535	29.1967934259845	5.69392799484846
CHEMBL2402718	CCOC(=O)c1c(-c2cc3ccc(OCC=C(C)C)cc3oc2=O)nn(-c2ccccc2)c1C(=O)OCC	13.1990606806313	-0.809952427022231	13.1990606806313	0.000933210992283	0.166482509725091	516.55	488.326	516.189651236	196	0	0.357492917268375	-0.489392316466182	0.489392316466182	0.357492917268375	0.973684210526316	1.68421052631579	2.36842105263158	16.5399508597437	10.0545078124611	2.32822921932263	-2.08503198315552	2.3009788234685	-2.17222481749389	6.06769588690773	0.047296514453706	1.91112758216141	1561.34225270509	27.233475560823	21.6469882597029	21.6469882597029	18.332937555743	12.2070436897468	12.2070436897468	8.50014981475132	8.50014981475132	5.53864864135344	5.53864864135344	3.79819035902304	3.79819035902304	-4.66	333126817.82031	26.4043682290021	11.5949949340669	5.51281141514562	218.78926855916	18.6277397984535	29.1967934259845	5.69392799484846
CHEMBL2402710	CCOC(=O)c1c(-c2cc3ccccc3oc2=O)nn(-c2ccc(Br)cc2)c1C(=O)OCC	13.0185379398673	-0.799561707399008	13.0185379398673	0.026077045015538	0.271836913332554	511.328	492.176	510.042648428	168	0	0.35749291731696	-0.462272796854857	0.462272796854857	0.35749291731696	1	1.66666666666667	2.36363636363636	79.918731330424	10.0560926893196	2.32793279953311	-2.0867676652935	2.29489572508527	-2.17238550033099	9.10300050980798	0.047296492617868	2.05981237636749	1404.9945388761	23.5348049480737	17.8322473918721	19.4182439309868	15.9390907056257	10.206303221366	10.9993014909233	6.88673247251221	7.8024080013039	4.80148252846668	5.33014804150492	3.38734328169265	3.65167603821177	-3.72	33012130.8063968	22.4730920431356	9.41484558278292	4.31477507525298	196.408163395496	13.8908768446534	16.8403996281877	5.69392799484846
CHEMBL2402704	CCOC(=O)c1c(-c2cc3ccccc3oc2=O)nn(-c2ccc(C)c(C)c2)c1C(=O)OCC	13.0929746682624	-0.788708060384647	13.0929746682624	0.014597978080121	0.305741594597814	460.486	436.294	460.163436488	174	0	0.357492918951501	-0.462272796854849	0.462272796854849	0.357492918951501	0.941176470588235	1.64705882352941	2.35294117647059	16.5396354888805	10.0538771318411	2.32895095476059	-2.10009825039337	2.29632236959029	-2.17353966938212	6.06759448459546	0.047296312062113	2.07680368788434	1464.17010962503	24.4050484360768	19.3769326496732	19.3769326496732	16.3497743081486	10.933987651528	10.933987651528	7.67887755335807	7.67887755335807	5.46534817826318	5.46534817826318	3.66239237871264	3.66239237871264	-4.2	48301346.9437725	22.9748958953004	9.34635850577802	4.09829804353002	195.270500018648	13.8908768446534	16.8403996281877	5.69392799484846
CHEMBL2402709	CCOC(=O)c1c(-c2cc3ccccc3oc2=O)nn(-c2ccc(Cl)cc2)c1C(=O)OCC	13.0049268287562	-0.816365548276923	13.0049268287562	0.009273204137622	0.300815160686347	466.877	447.725	466.093164008	168	0	0.357492917332755	-0.462272796854857	0.462272796854857	0.357492917332755	1	1.66666666666667	2.36363636363636	35.495692052136	10.0560843413869	2.32797595131866	-2.08646049783398	2.2945810005881	-2.17236137669486	6.30148751939658	0.047296546370285	2.05981237636749	1404.9945388761	23.5348049480737	17.8322473918721	18.5881763378905	15.9390907056257	10.206303221366	10.5842676943752	6.88673247251221	7.3231682529842	4.80148252846668	5.05345884380617	3.38734328169265	3.51333143936239	-3.91	33012130.8063968	22.2898817986302	9.29634790642535	4.24799809827361	192.843882016737	13.8908768446534	16.8403996281877	5.69392799484846
CHEMBL2402705	CCOC(=O)c1c(-c2cc3ccccc3oc2=O)nn(-c2ccc(OC)cc2)c1C(=O)OCC	13.0523602539169	-0.812154299991601	13.0523602539169	0.013484452422945	0.299338479538496	462.458	440.282	462.142701044	174	0	0.357492917439796	-0.496765866348582	0.496765866348582	0.357492917439796	0.970588235294117	1.64705882352941	2.32352941176471	16.5398565270014	10.0560252645385	2.32831418446745	-2.09124486392014	2.29610656397594	-2.17250302113099	6.06751835113464	0.047296428784373	2.04197232177146	1417.72600397485	24.2419117292603	18.8625312093267	18.8625312093267	16.4770955080865	10.6296934205571	10.6296934205571	7.10834098790367	7.10834098790367	5.04727939468041	5.04727939468041	3.52847334808971	3.52847334808971	-4.4	57160862.9142611	22.781828446686	9.61546500953323	4.14977092877968	194.019103133758	18.6277397984535	22.5899114614716	5.69392799484846
CHEMBL2402866	CCOC(=O)c1c(-c2cc3ccccc3oc2=O)nn(-c2cccc(C)c2)c1C(=O)OCC	13.0388594419249	-0.789801167380532	13.0388594419249	0.016192365835223	0.321331043383645	446.459	424.283	446.147786424	168	0	0.357492918938939	-0.462272796854849	0.462272796854849	0.357492918938939	0.96969696969697	1.6969696969697	2.42424242424242	16.5396321748315	10.0555983821143	2.32819013657833	-2.09033233053958	2.2931093427892	-2.17294592696222	6.06751801842362	0.047296332546784	2.07403651832874	1416.18723414904	23.5348049480737	18.4542829188628	18.4542829188628	15.9390907056257	10.5173209848614	10.5173209848614	7.2493191751598	7.2493191751598	4.97651272794781	4.97651272794781	3.56476389387858	3.56476389387858	-4.2	32562205.6760753	22.0103951584194	9.11638541894952	4.14697371723619	188.905557904251	13.8908768446534	16.8403996281877	5.69392799484846
CHEMBL2402706	CCOC(=O)c1c(-c2cc3ccccc3oc2=O)nn(-c2cccc(Cl)c2)c1C(=O)OCC	13.0127963417877	-0.822787278491643	13.0127963417877	0.002851473922903	0.300815160686347	466.877	447.725	466.093164008	168	0	0.357492925895996	-0.462272796854814	0.462272796854814	0.357492925895996	1	1.72727272727273	2.45454545454545	35.4956920575248	10.0560782422121	2.32855846067931	-2.08782592060216	2.29682109669832	-2.17254830942353	6.30308398500107	0.047296533836982	2.07403651832874	1422.2445388761	23.5348049480737	17.8322473918721	18.5881763378905	15.9390907056257	10.206303221366	10.5842676943752	6.89018679620616	7.32662257667815	4.78305704537761	5.01815414816534	3.41291998285734	3.59744836208497	-3.91	32562205.6760753	22.2898817986302	9.29634790642535	4.24799809827361	192.843882016737	13.8908768446534	16.8403996281877	5.69392799484846
CHEMBL2402707	CCOC(=O)c1c(-c2cc3ccccc3oc2=O)nn(-c2cccc(F)c2)c1C(=O)OCC	13.9680203829177	-0.883551167380532	13.9680203829177	0.011915996528191	0.321460986190475	450.422	431.27	450.122714548	168	0	0.35749293447073	-0.46227279685477	0.46227279685477	0.35749293447073	1	1.72727272727273	2.45454545454545	19.142149555666	10.0560386860263	2.32891720830849	-2.08620199599862	2.29272608936811	-2.17314115465384	6.06744642090872	0.047295510716147	2.07403651832874	1422.2445388761	23.5348049480737	17.8322473918721	17.8322473918721	15.9390907056257	10.206303221366	10.206303221366	6.89018679620616	6.89018679620616	4.78305704537761	4.78305704537761	3.41291998285734	3.41291998285734	-4.27	32562205.6760753	21.9429604807503	9.07311102078502	4.12275182207953	186.706151192781	13.8908768446534	22.6576204692336	5.69392799484846
CHEMBL2402864	CCOC(=O)c1c(-c2cc3ccccc3oc2=O)nn(-c2ccccc2)c1C(=O)OCC	12.9719227135299	-0.791395555135634	12.9719227135299	0.018648904006047	0.335260473197467	432.432	412.272	432.13213636	162	0	0.357492917268375	-0.462272796854857	0.462272796854857	0.357492917268375	0.9375	1.59375	2.3125	16.5396286733064	10.0560972690162	2.32726309168457	-2.08377254139081	2.29030300675836	-2.17218197160126	6.06741112767734	0.047296531620793	2.06234460818005	1354.17973181619	22.6645614600706	17.5316331880525	17.5316331880525	15.5452438555083	10.1066373823384	10.1066373823384	6.74586485146585	6.74586485146585	4.7310499263525	4.7310499263525	3.37424650703692	3.37424650703692	-4.2	23357831.7771713	21.0481025468038	8.88828922193878	3.77896662094193	182.540615789855	13.8908768446534	16.8403996281877	5.69392799484846
CHEMBL4740083	CCOC(=O)c1c(Cl)c2c(n1Cc1cc(OC)cc(OC)c1)-c1oncc1CCC2	12.853670398715	-0.466203808683966	12.853670398715	0.255505089764199	0.534721589934777	430.888	407.704	430.129549516	158	0	0.356045491559942	-0.496612992506894	0.496612992506894	0.356045491559942	1.2	1.93333333333333	2.6	35.4956924124536	10.1184720724055	2.3192748024987	-2.14234584033844	2.40904497067993	-2.14318282693356	6.34462071818366	0.051450852614172	1.91894508952385	1063.38116951467	21.2503478976975	17.1585680990197	17.9144970450382	14.5664119055635	9.80748201041588	10.1854464834251	7.05098999134779	7.42895446435702	5.25138770150025	5.65851598443392	3.91438099340709	4.27754620170617	-2.93	8419179.69137863	20.3471441517293	8.43652500516306	3.53831966821446	179.014128881514	23.3007834461648	17.1929516614163	5.76024741887444
CHEMBL4465371	CCOC(=O)c1c(OC)ccc2c1CCCC=C2c1cc(OC)c(OC)c(OC)c1	12.757960816507	-0.363572197269888	12.757960816507	0.306775029662559	0.616283255331194	412.482	384.258	412.188588616	160	0	0.341714717821129	-0.495843760624236	0.495843760624236	0.341714717821129	0.933333333333333	1.6	2.16666666666667	16.538300397651	9.89621465488695	2.25409360875869	-2.191697436363	2.43090996722788	-2.11905348308057	5.97215151059	0.052101559347292	2.22222207866826	935.403894113111	21.6729976285079	18.1646682134775	18.1646682134775	14.5867786178193	9.96938090558256	9.96938090558256	6.81344981634308	6.81344981634308	5.21940479170675	5.21940479170675	3.88063360832388	3.88063360832388	-3.15	6155410.76405249	21.5562767136537	9.56597434564465	3.94616145627226	176.901616760185	23.6843147690002	11.3129633249809	11.4990236665678
CHEMBL4173330	CCOC(=O)c1c2c(n3ccc(NC(=O)CCN(C)C)cc13)C(=O)c1ncccc1C2=O	13.2766661458172	-0.712199430443026	13.2766661458172	0.000839290963299	0.463248261553204	434.452	412.276	434.159019804	164	0	0.340609147327813	-0.462316737197442	0.462316737197442	0.340609147327813	1.1875	1.96875	2.6875	16.5323822768898	9.89113591523045	2.38786091893657	-2.14107273740981	2.34018017453146	-2.23795121504649	6.3080579204418	-0.11596490499172	1.86579802546362	1274.87253721252	22.9908348737037	17.9683041975166	17.9683041975166	15.3286062580935	10.1725297006746	10.1725297006746	7.64900679467352	7.64900679467352	5.19771511073491	5.19771511073491	3.75119221401949	3.75119221401949	-3.85	17030464.2409866	21.3846410600599	8.3512181065146	3.56136061587851	183.53922517565	19.3542558949187	11.3878559896969	5.78324494636494
CHEMBL4165416	CCOC(=O)c1c2c(n3ccc(NC(=O)CCN4CCCC4)cc13)C(=O)c1ncccc1C2=O	13.3387057545601	-0.701620152818294	13.3387057545601	0.001351785957215	0.440653132026083	460.49	436.298	460.174669868	174	0	0.340609147327813	-0.462316737197442	0.462316737197442	0.340609147327813	1.14705882352941	1.94117647058824	2.70588235294118	16.5323868255004	9.89113587639312	2.38824559970085	-2.14402500728394	2.34070765791036	-2.24632835131273	6.3080798411068	-0.116024204398651	1.54696054013975	1336.56968450133	23.8192619984499	18.7967313222628	18.7967313222628	16.4904023006419	11.4105580417083	11.4105580417083	8.39447843707632	8.39447843707632	6.2654125793023	6.2654125793023	4.69192988915283	4.69192988915283	-3.85	83033528.4841418	21.9676205655439	8.82884884222033	3.67417719451317	195.263278250914	19.3542558949187	11.3878559896969	5.78324494636494
CHEMBL4176694	CCOC(=O)c1c2c(n3ccc(NC(=O)CCN4CCCCC4)cc13)C(=O)c1ncccc1C2=O	13.3631501990045	-0.700633959524409	13.3631501990045	0.002337979251101	0.427702470205149	474.517	448.309	474.190319932	180	0	0.340609147327813	-0.462316737197442	0.462316737197442	0.340609147327813	1.11428571428571	1.91428571428571	2.68571428571429	16.532388246182	9.89113568563437	2.3882745883891	-2.25465206364899	2.34081055767153	-2.32113057301566	6.30808668235989	-0.116120557522579	1.51057441870574	1353.27120031162	24.5263687796364	19.5038381034493	19.5038381034493	16.9904023006419	11.9105580417083	11.9105580417083	8.7480318276696	8.7480318276696	6.5154125793023	6.5154125793023	4.86870658444947	4.86870658444947	-3.85	121244336.136263	22.9182802215257	9.42010642101983	4.12006719898738	201.628220365311	19.3542558949187	11.3878559896969	5.78324494636494
CHEMBL4168844	CCOC(=O)c1c2c(n3ccc(NC(=O)CCN4CCOCC4)cc13)C(=O)c1ncccc1C2=O	13.3542613101156	-0.712468279051036	13.3542613101156	0.000815951508141	0.419592986998778	476.489	452.297	476.169584488	180	0	0.340609147327813	-0.462316737197442	0.462316737197442	0.340609147327813	1.17142857142857	1.97142857142857	2.74285714285714	16.532548613312	9.89113582366162	2.38828087166889	-2.25650812185674	2.34055581014395	-2.37527716877452	6.30808464140624	-0.116324781486407	1.51057441870574	1355.48609370903	24.5263687796364	19.2049796127266	19.2049796127266	16.9904023006419	11.4879083108979	11.4879083108979	8.29974409158557	8.29974409158557	6.17043413371533	6.17043413371533	4.5104699031396	4.5104699031396	-3.89	121244336.136263	22.8802024665776	9.39621661195939	4.10722980456838	200.376823480421	19.1912091178682	11.3878559896969	5.78324494636494
CHEMBL457282	CCOC(=O)c1c2c(n3ccccc13)C(=O)c1ncccc1C2=O	12.9393589380197	-0.614870086923658	12.9393589380197	0.088101851851852	0.529560535185069	320.304	308.208	320.079706864	118	0	0.340607775704991	-0.462316744790105	0.462316744790105	0.340607775704991	1.16666666666667	2	2.79166666666667	16.532348555832	9.89124941138933	2.38439977750753	-2.13961238603738	2.32758010775414	-2.23769414715773	6.30686037401859	0.052580979644628	2.11292328888482	1032.67483895985	16.8445705037617	12.7759790183693	12.7759790183693	11.6470657077414	7.49351360530964	7.49351360530964	5.33277534508076	5.33277534508076	4.03283587711626	4.03283587711626	3.07893944435335	3.07893944435335	-3.28	501076.765804302	14.3210282981041	5.12522875816994	1.76433331460358	136.243296649812	9.13755756006184	11.3878559896969	5.78324494636494
CHEMBL4755273	CCOC(=O)c1cc2c(n1Cc1cc(OC)c(OC)c(OC)c1)-c1oncc1CCC2	12.7977190502132	-0.371221812799193	12.7977190502132	0.298034806119673	0.530113723339168	426.469	400.261	426.179086552	164	0	0.354471859325002	-0.492703439773081	0.492703439773081	0.354471859325002	1.06451612903226	1.7741935483871	2.41935483870968	16.536844176502	10.119946327929	2.2808007616502	-2.1650434065398	2.39904909035042	-2.13922090087247	5.89873320200153	0.051427056573231	1.87308357543963	1072.67460382815	21.9574546788841	18.1888519164743	18.1888519164743	15.1044167080243	10.2308722096071	10.2308722096071	7.27733836193363	7.27733836193363	5.47708771851669	5.47708771851669	4.11433376097365	4.11433376097365	-3.42	14702795.0220406	20.8367150631715	8.75136763825916	3.73401371727874	180.189349998535	28.0376463999649	5.69392799484846	17.2592710854423
CHEMBL4747905	CCOC(=O)c1cc2c(n1Cc1cc(OC)cc(OC)c1)-c1oncc1CCC2	12.7172815098262	-0.350463067943225	12.7172815098262	0.314702620628396	0.588895774831056	396.443	372.251	396.168521868	152	0	0.354471859324732	-0.496612992506944	0.496612992506944	0.354471859324732	1.10344827586207	1.82758620689655	2.51724137931034	16.5334164841063	10.1217325159706	2.27692726355485	-2.14251797126748	2.35968393271068	-2.13795040484095	5.89854310338761	0.051428182185628	1.86315274182936	1011.74979580211	20.3801044096945	16.8579538952001	16.8579538952001	14.1388915506349	9.6958500431009	9.6958500431009	6.96466395266928	6.96466395266928	5.16380448123757	5.16380448123757	3.84530937568396	3.84530937568396	-3.22	5804015.1671276	19.1119032356363	8.02764449218948	3.59829628230914	168.710862654632	23.3007834461648	17.1929516614163	5.76024741887444
CHEMBL4788575	CCOC(=O)c1cc2c(n1Cc1cccc(OC)c1)-c1oncc1CCC2	12.6188632999496	-0.32450472936088	12.6188632999496	0.32450472936088	0.641526595611751	366.417	344.241	366.157957184	140	0	0.354471859255783	-0.496756757371863	0.496756757371863	0.354471859255783	1.25925925925926	2.11111111111111	2.92592592592593	16.5332422629396	10.1221321799234	2.27507664028329	-2.13158246593917	2.35506262761866	-2.13672488522335	5.89842189874266	0.0514283485092	1.85492732599239	970.474479818484	18.8027541405048	15.5270558739259	15.5270558739259	13.2070398980568	9.17279400488214	9.17279400488214	6.59527916884356	6.59527916884356	4.8867228109976	4.8867228109976	3.65847330309775	3.65847330309775	-3.02	2388961.39265002	17.3966384126616	7.30670764842109	3.22771517311917	157.232375310729	18.5639204923648	11.4434398281324	5.76024741887444
CHEMBL4762893	CCOC(=O)c1cc2c(n1Cc1ccccc1OC)-c1oncc1CCC2	12.6436637062232	-0.331910430839001	12.6436637062232	0.330253606072059	0.641526595611751	366.417	344.241	366.157957184	140	0	0.35447187757856	-0.496406130934667	0.496406130934667	0.35447187757856	1.25925925925926	2.07407407407407	2.88888888888889	16.5332650119933	10.121798051619	2.27851125279761	-2.14534330279612	2.35985300608417	-2.14034740326474	5.89864059054683	0.051421360010457	1.88689832699384	970.474479818484	18.8027541405048	15.5270558739259	15.5270558739259	13.2238766504624	9.17877706902585	9.17877706902585	6.55559698502042	6.55559698502042	4.93286674036576	4.93286674036576	3.70902012988486	3.70902012988486	-3.02	2445079.44044671	17.3966384126616	7.30670764842109	3.11541640358067	157.232375310729	18.5639204923648	11.4434398281324	5.76024741887444
CHEMBL4127666	CCOC(=O)c1nc(NC(=O)Cn2cc(C(=O)C(=O)N3CCCCC3)c3ccccc32)sc1C	13.0481553711781	-0.563069648050916	13.0481553711781	0.084260440287226	0.313887068915932	482.562	456.354	482.162390932	178	0	0.357660720975008	-0.461233078132874	0.461233078132874	0.357660720975008	1.11764705882353	1.85294117647059	2.58823529411765	32.1335776075658	10.0648450119402	2.27348647466601	-2.25299158105919	2.24935864201749	-2.39562972881152	7.15551921135391	-0.126834934976366	1.5303504719226	1255.52215762318	24.2419117292603	19.127629343537	19.9441259244647	16.3842491507593	11.2455391055802	12.0620356865079	8.06226764247956	9.26546255447427	5.69640906525326	6.58264277970164	4.06657908942029	4.88405142627901	-3.53	57302637.4631325	23.6222521629053	10.1673794224584	4.86243074124482	200.257050833384	19.5206609364482	6.54475640591258	10.8254864746878
CHEMBL4127954	CCOC(=O)c1nc(NC(=O)Cn2cc(C(=O)C(=O)NC3CC3)c3ccccc32)sc1C	12.6913271398856	-0.634620266663535	12.6913271398856	0.075767807949405	0.306831021113186	454.508	432.332	454.131090804	166	0	0.357660720975008	-0.461233078132874	0.461233078132874	0.357660720975008	1.21875	1.96875	2.6875	32.1335774757306	10.0967845185526	2.28463442623306	-2.04727565701749	2.24962659294761	-2.32100418704435	7.15551646986393	-0.117120093996347	1.52145051107093	1224.3619902063	22.8276981668872	17.636445673667	18.4529422545948	15.3674123983537	10.2446484913191	11.0611450722468	7.45714215380212	8.66033706579684	4.97768796116848	5.86392167561685	3.31169652284781	4.12916885970653	-3.53	20735920.2333547	21.692584615366	8.91294439413096	4.54449264612885	187.317195117995	19.9375398096041	6.54475640591258	10.8254864746878
CHEMBL4128220	CCOC(=O)c1nc(NC(=O)Cn2cc(C(=O)C(=O)Nc3ccccc3)c3ccccc32)sc1C	12.9324226614276	-0.770083229626498	12.9324226614276	0.12354659900385	0.218543196280754	490.541	468.365	490.131090804	178	0	0.357660720975008	-0.461233078132874	0.461233078132874	0.357660720975008	1	1.71428571428571	2.45714285714286	32.1335776643296	10.0945179729865	2.22844176757191	-2.04780953191816	2.24582923791547	-2.22521160683548	7.15552575825226	-0.116316684254547	1.52891565399002	1424.41867543763	24.9490185104468	19.0316331880525	19.8481297689802	16.8674123983537	10.8001603783195	11.6166569592472	7.52955629604085	8.73275120803557	5.09677686995337	5.98301058440174	3.54242909468156	4.35990143154028	-4.31	89330642.7995421	23.8350057844994	10.30841145804	5.27542660634406	204.285294134399	19.9375398096041	6.54475640591258	10.8254864746878
CHEMBL2041527	CCOP(=O)(OCC)OCCCO[C@H]1OC(=O)[C@@H]2[C@H]3CC[C@H](O3)[C@H]12	12.1185177502539	-3.48233323060884	12.1185177502539	0.00452130724114	0.331288220834239	364.331	339.131	364.12870439	138	0	0.474259352009295	-0.435003042861553	0.474259352009295	0.435003042861553	1.08333333333333	1.79166666666667	2.5	31.2049257773091	9.80508216515848	2.60989741600783	-2.2193433939286	2.50330195254766	-2.32397770573539	7.48017359435502	-0.174521333409514	1.39451066492863	487.865723523262	17.1564897705629	14.0496987334648	14.9441259244647	11.5766287032563	8.58877322499437	10.0493667116748	6.03907794883227	7.70810180907367	4.54316590408987	6.19082116746976	3.64862478377477	4.85739335618198	-0.5	395959.800466659	18.2958477508651	7.80681178457497	3.68753188450158	141.223351320355	14.2105888614001	0	0
CHEMBL1822350	CCOP(=O)(OCC)OCCN1C(=O)[C@@H]2[C@H]3CC[C@H](O3)[C@@H]2C1=O	12.4321965545477	-3.62497698307718	12.4321965545477	0.049846466364324	0.483286987685069	347.304	325.128	347.113388674	130	0	0.474322535122785	-0.373275962440512	0.474322535122785	0.373275962440512	1.04347826086957	1.56521739130435	2.04347826086957	31.2049256715822	9.81053169341319	2.61662969049173	-2.19765238589247	2.50037028342886	-2.36260125974871	7.48019675807349	-0.142668290689653	1.57683391875211	501.2188236838	16.6125196961929	13.3042069881248	14.1986341791247	11.0041490581848	8.0474767323868	9.50807021906724	5.78600290306607	7.45502676330747	4.51435673051952	6.16201199389942	3.66612959100532	4.82744837663172	-0.79	224252.01803148	17.0466999411899	6.60718163424395	2.98459802023601	134.552674517191	4.73686295380005	0	0
[truncated: 1,911 more rows]
[truncated: 76 more columns]
