# Supplementary material for: Development of machine learning classifiers to predict compound activity on prostate cancer cell lines
Source: J Cheminform. 2022 Nov 8;14:77. doi: 10.1186/s13321-022-00647-y (PMC9641853; doi:10.1186/s13321-022-00647-y)
Supplement: Supplementary file 6 — Additional file 6. Python script to generate the initial PC-3, DU-145 and PC-3/DU-145 datasets [file 13321_2022_647_MOESM6_ESM.txt]

import pandas as pd
import os, re
import numpy as np
import copy
import math

from rdkit import Chem
from rdkit.Chem import Descriptors
from rdkit.ML.Descriptors import MoleculeDescriptors
from molvs import standardize_smiles

from chembl_webresource_client import *
from chembl_webresource_client.new_client import new_client

#################
### FUNCTIONS ###
#################

# Return the smile of a specific ChEMBL ID
def get_smiles(chembl_id):
    molecule = new_client.molecule
    molecule.set_format('json')
    mol = molecule.filter(molecule_chembl_id=chembl_id)
    smiles = pd.DataFrame(mol).head(1).molecule_structures[0]['canonical_smiles']
    return smiles

# Return componds for each assay in list
def get_assays_compounds(assays_list):
    activity = new_client.activity
    activity.set_format('json')
    
    out_df = pd.DataFrame()
    
    if not isinstance(assays_list, list):
        assays_list = [assays_list]
    
    select_cols = ["molecule_chembl_id", "standard_units", "standard_relation", "standard_value", "standard_type"]
    
    for assay in assays_list:
        mols = activity.filter(assay_chembl_id=assay)
        mols_df = pd.DataFrame(mols)[select_cols]
        out_df = pd.concat([out_df,mols_df], axis=0, join='outer', ignore_index = True) 
        
    return out_df

# Return compounds with the avarage values of pActivity from to the list of ChEMBL assays 
def get_compounds_from_assays(assay_list, range_val=1):
    active_cpds = get_assays_compounds(assay_list)
    active_cpds = active_cpds[active_cpds["standard_relation"] == "="].dropna()
    active_cpds = active_cpds[active_cpds["standard_units"] == "nM"]
    active_cpds = active_cpds[(active_cpds["standard_type"] == "IC50") | (active_cpds["standard_type"] == "GI50")]
    active_cpds["pActivity"] = active_cpds.apply(lambda x: -math.log10(float(x.standard_value)/1e9), axis=1) # transform activity into pActivity
    
    duplicates = active_cpds[active_cpds.duplicated("molecule_chembl_id", keep=False)]
    range_duplicates = duplicates.groupby(["molecule_chembl_id"], axis=0).apply(lambda x: x.pActivity.max() - x.pActivity.min()) # pActivity range of duplicates
    list_to_exclude = range_duplicates[range_duplicates > range_val].index.tolist()
    filtered_cpds = active_cpds.query('molecule_chembl_id not in @list_to_exclude') # Remove molecules over the range
    filtered_cpds = filtered_cpds.groupby(['molecule_chembl_id','standard_units','standard_relation','standard_type']).mean().reset_index().drop(["standard_units", "standard_relation", "standard_type"], axis=1) 
    
    return filtered_cpds

# Select compounds according the origin of the activity value (MTT 72h < MTT 48h < SRB 48h < SRB_72)
def select_from_assay_type(dataset_dict):
    
    cpds_MTT_72_df = dataset_dict["MTT_72"]
    cpds_SRB_72_df = dataset_dict["SRB_72"]
    cpds_MTT_48_df = dataset_dict["MTT_48"]
    cpds_SRB_48_df = dataset_dict["SRB_48"]
    
    list_MTT_72 = cpds_MTT_72_df.molecule_chembl_id.tolist()
    list_SRB_72 = cpds_SRB_72_df.molecule_chembl_id.tolist()
    list_MTT_48 = cpds_MTT_48_df.molecule_chembl_id.tolist()
    list_SRB_48 = cpds_SRB_48_df.molecule_chembl_id.tolist()

    final_df = copy.deepcopy(cpds_MTT_72_df) # Starts from MTT_72
    final_df = final_df.append(cpds_MTT_48_df[~cpds_MTT_48_df.molecule_chembl_id.isin(final_df.molecule_chembl_id.tolist())]) # Add MTT_48
    final_df = final_df.append(cpds_SRB_48_df[~cpds_SRB_48_df.molecule_chembl_id.isin(final_df.molecule_chembl_id.tolist())]) # Add SRB_48
    final_df = final_df.append(cpds_SRB_72_df[~cpds_SRB_72_df.molecule_chembl_id.isin(final_df.molecule_chembl_id.tolist())]) # Add SRB_72

    return final_df
    

# RDKit class to calculate RDKit descriptors
class RDKit_2D:
    def __init__(self, smiles):
        self.mols = [Chem.MolFromSmiles(i) for i in smiles]
        self.smiles = smiles
        
    def compute_2Drdkit(self):
        rdkit_2d_desc = []
        calc = MoleculeDescriptors.MolecularDescriptorCalculator([x[0] for x in Descriptors._descList])
        header = calc.GetDescriptorNames()
        for i in range(len(self.mols)):
            ds = calc.CalcDescriptors(self.mols[i])
            rdkit_2d_desc.append(ds)
        df = pd.DataFrame(rdkit_2d_desc,columns=header)
        df.insert(loc=0, column='smiles', value=self.smiles)
        return df

    
# Add RDKit_2D descriptors to input dataframe
def Add_RDKit_descriptors(input_df):
    
    start_df = copy.deepcopy(input_df)
    
    smile_serie = start_df.smiles.values

    # Rdkit features
    smiles = [standardize_smiles(i) for i in smile_serie]  # Standardize smiles

    RDKit_descriptor = RDKit_2D(smiles)                    # Create your RDKit_2D object and provide smiles
    rdkit_df = RDKit_descriptor.compute_2Drdkit()          # Compute RDKit_2D descriptors
    rdkit_df = rdkit_df.set_index("smiles", drop=True)
    rdkit_df.drop_duplicates(keep="first", inplace=True) 
    
    start_df["smiles"] = smiles
    start_df = start_df.set_index("smiles")
    cpd_id = start_df.drop("pActivity", axis=1)
    
    rdkit_df = rdkit_df.join(cpd_id) 
    rdkit_df = rdkit_df.rename(columns = {"molecule_chembl_id":'Title'})
    rdkit_df = rdkit_df.reset_index().set_index("Title")
    
    out_df = rdkit_df.join(start_df[["pActivity"]], on="smiles")
    
    return out_df
    
# This function take the dictionary with the dataset relative to the four experimental protocols and return two matrix:
# 1) The matrix with the compound in common among the different dataset
# 2) the matrix with the correlation of the common compounds
def get_cpds_intersection_matrix(dataset_dict):

    count_matrix = list()
    corr_matrix = list()
    
    for key1, df1_orig in dataset_dict.items():
        df1 = df1_orig.set_index("molecule_chembl_id")
        df1 = df1.rename(columns={"pActivity": "pActivity_{}".format(key1)})
        df1 = df1[~df1.index.duplicated(keep=False)]    # Drop duplicates

        list1 = df1.index.tolist()

        count_line = list()
        corr_line = list()

        for key2, df2_orig in dataset_dict.items():

            df2 = df2_orig.set_index("molecule_chembl_id")
            df2 = df2.rename(columns={"pActivity": "pActivity_{}".format(key2)})
            df2 = df2[~df2.index.duplicated(keep=False)]    # Drop duplicates

            list2 = df2.index.tolist()

            intersec = set(list1).intersection(set(list2))
            intersec_count = len(intersec)

            df1_shared = df1.loc[list(intersec)]
            df2_shared = df2.loc[list(intersec)]

            if df1_shared.empty or df2_shared.empty: # Skip if there are shared compounds
                corr = 0
            else:
                shared_cpds = pd.concat([df1_shared, df2_shared],axis=1)
                corr = shared_cpds.iloc[:,0].corr(shared_cpds.iloc[:,2])

            count_line.append(intersec_count)
            corr_line.append(corr)

        count_matrix.append(count_line)
        corr_matrix.append(corr_line)

    count_df = pd.DataFrame(count_matrix, columns=["SRB_48", "SRB_72", "MTT_48", "MTT_72"], index=["SRB_48", "SRB_72", "MTT_48", "MTT_72"])
    corr_df = pd.DataFrame(corr_matrix, columns=["SRB_48", "SRB_72", "MTT_48", "MTT_72"], index=["SRB_48", "SRB_72", "MTT_48", "MTT_72"])
    
    return count_matrix, corr_matrix


##########################################
### GENERATION OF THE INITIAL DATABASE ###
##########################################

# Generate the initial database for DU145 or PC3 according to the input assay_file_name

main_dir = os.getcwd() # Working directory 

assay_file_name = "DU145_selected_ChEMBL_assays.csv" # File containing the list of ChEMBL assays IDs
assay_file = os.path.join(main_dir, assay_file_name)
assay_df = pd.read_csv(assay_file, sep="\t") # Read the Assay file

assay_type = ["SRB", "MTT"] # Assay methodology
incubation_time = [48, 72]  # Incubation time

cpds_dataset_dict = dict() # Dictionary with compounds from each assay type

for at in assay_type: # Iterate over assays types
    for it in incubation_time: # Iterate over the incubation times
        
        assay_list = assay_df[(assay_df["Assay_type"] == at) & (assay_df["Incubation_time"] == it)]["ChEMBL ID"].dropna().tolist() # List of ChEMBL assays IDs
        
        cpds_dataset = get_compounds_from_assays(assay_list) # Compounds retreived from assays
        cpds_dataset["smiles"] = cpds_dataset.apply(lambda x: get_smiles(x["molecule_chembl_id"]), axis=1) # Add compounds smiles
        
        cpds_dataset_dict["{}_{}".format(at,it)] = cpds_dataset # Add dataset to dict 
        
cpds_database = select_from_assay_type(cpds_dataset_dict) # Select data from MTT 72h > MTT 48h > SRB 48h > SRB 72h

cpds_database = Add_RDKit_descriptors(cpds_database)      # Add RDKit descriptors

database = cpds_database[cpds_database.columns.drop(list(cpds_database.filter(regex='fr_')))] # Drop fragments columns

database = database[(database.MolWt <= 600) & (database.MolWt >= 100)]                        # Filter MW
database = database[~database.index.duplicated(keep=False)]                                   # Drop duplicates
database.dropna(inplace=True)                                                                 # Drop na

database_file = os.path.join(main_dir,".csv") # File name of the output database 
database.to_csv(database_file, sep="\t")      # Write the output Database

count_matrix, corr_matrix = get_cpds_intersection_matrix(cpds_dataset_dict) # Generate the two matrix that make table 1  

############################################
### GENERATE COMBINED PC3-DU145 DATABASE ###
############################################

# This part of the code needs the PC3 and DU145 initial databases 

PC3_dataset =  os.path.join(main_dir,"PC3_initial_database.csv")     # File of the initial PC3 database
DU145_dataset =  os.path.join(main_dir,"DU145_initial_database.csv") # File of the initial DU145 database

PC3_df = pd.read_csv(PC3_dataset, sep='\t', index_col=0)     # Read the initial PC3 database
DU145_df = pd.read_csv(DU145_dataset, sep='\t', index_col=0) # Read the initial DU145 database

combined_df = pd.concat([PC3_df, DU145_df])

unique_list = combined_df.index.drop_duplicates(keep=False).tolist()      # List of compounds with activity value on a single cell line
common_list =  combined_df[combined_df.index.duplicated()].index.tolist() # List of compounds with activity value on both cell lines

combined_unique_df = combined_df.loc[unique_list] # Database of uniques compounds

# Duplicates compounds
PC3_common = PC3_df.loc[common_list]
DU145_common = DU145_df.loc[common_list]

PC3_values = PC3_common.pActivity
DU145_values = DU145_common.pActivity

combined_common_df = PC3_common.drop(columns=["pActivity"]) # Database of common compounds
combined_common_df["PC3_pActivity"]   = PC3_values
combined_common_df["DU145_pActivity"] = DU145_values

# Save Database

out_unique = os.path.join(main_dir,"PC3-DU145_unique_database.csv") # Database of uniques compounds file
combined_unique_df.to_csv(out_unique, index=True, sep="\t")         # Save database of uniques compounds

out_common = os.path.join(main_dir,"PC3-DU145_common_database.csv") # Database of common compounds file
combined_common_df.to_csv(out_common, index=True, sep="\t")         # Save database of common compounds
