# Supplementary material for: Development of machine learning classifiers to predict compound activity on prostate cancer cell lines
Source: J Cheminform. 2022 Nov 8;14:77. doi: 10.1186/s13321-022-00647-y (PMC9641853; doi:10.1186/s13321-022-00647-y)
Supplement: Supplementary file 7 — Additional file 7. Python script to perform models training, validation and testing phase [file 13321_2022_647_MOESM7_ESM.txt]

import pandas as pd
import os, re
import numpy as np
import copy
import math
import itertools
import statistics
from pathlib import Path

import sklearn
from sklearn import preprocessing
from sklearn import metrics
from sklearn.preprocessing import StandardScaler
from sklearn.utils import resample
from sklearn.utils import shuffle
from sklearn.datasets import make_classification

from sklearn.model_selection import train_test_split
from sklearn.model_selection import RandomizedSearchCV
from sklearn.model_selection import GridSearchCV
from sklearn.model_selection import cross_val_score
from sklearn.model_selection import validation_curve
from sklearn.model_selection import learning_curve
from sklearn.model_selection import ShuffleSplit

from sklearn.feature_selection import RFECV

from sklearn.calibration import calibration_curve
from sklearn.calibration import CalibratedClassifierCV

from sklearn.metrics import classification_report, confusion_matrix
from sklearn.metrics import fbeta_score, make_scorer

from sklearn.pipeline import Pipeline

from algoritms import models_dict


#################
### FUNCTIONS ###
#################

# Return the first % of data according to the values in the activity_col
def sample_first_prows(data, perc=0.7, activity_col = "pActivity"):
    return data.sort_values(activity_col, ascending=False).head(int(len(data)*(perc)))

# Return the last % of data according to the values in the activity_col
def sample_last_prows(data, perc=0.7, activity_col = "pActivity"):
    return data.sort_values(activity_col, ascending=False).tail(int(len(data)*(perc)))

# For the input series given, return the 1 if the value in the input column is grater or equal to active_pval, return 0 if the value in the input column is less than inactive_pval
def define_class(s, col, active_pval, inactive_pval):
    val = s[col]
    if val < inactive_pval:
        return 0
    elif val >= active_pval:
        return 1
    else:
        return np.NaN

# Classify the dataset according to the FIX method with the input percentage
def generate_FIX_dataset_single(database, percent, activity_col = "pActivity"):
    
    p = percent/100

    new_dataset = copy.deepcopy(database)
    
    first_df = sample_first_prows(new_dataset, p)

    active_pval = first_df[activity_col].min()

    new_dataset["class"] = new_dataset.apply(lambda x: define_class(x, activity_col, active_pval, active_pval), axis=1)
    new_dataset.dropna(inplace=True)

    class_col = new_dataset["class"]

    df_active = new_dataset[new_dataset["class"] == 1]
    df_inactive = new_dataset[new_dataset["class"] == 0]

    new_dataset.drop(activity_col, axis = 1, inplace=True)

    return new_dataset

# Classify the dataset according to the GAP method with the input percentage
def generate_GAP_dataset_single(database, percent, activity_col = "pActivity"):

    p = (50-(percent/2))/100
    
    new_dataset = copy.deepcopy(database)

    first_df = sample_first_prows(new_dataset, p, activity_col)
    last_df =  sample_last_prows(new_dataset, p, activity_col)

    active_pval = first_df[activity_col].min()
    inactive_pval = last_df[activity_col].max()

    new_dataset["class"] = new_dataset.apply(lambda x: define_class(x, activity_col, active_pval, inactive_pval), axis=1)
    new_dataset.dropna(inplace=True)

    new_dataset.drop(activity_col, axis = 1, inplace=True)

    return new_dataset


# Return feature selected according to PCC_value
def drop_PCC_selected(dataset, PCC_value):
    
    data = copy.deepcopy(dataset)
    
    # Create correlation matrix
    corr_matrix = data.corr().abs()
    
    # Select upper triangle of correlation matrix
    upper = corr_matrix.where(np.triu(np.ones(corr_matrix.shape), k=1).astype(np.bool))
    to_drop = [column for column in upper.columns if any(upper[column] > PCC_value)]
    
    selected = data.drop(to_drop, axis=1).columns.tolist()
    
    return selected

# Return dataset with selected features
def selected_features_df_single(dataset, PCC_value, label_col="class"):
    
    PCC = PCC_value/100
    
    data = copy.deepcopy(dataset)

    X = data.loc[:, data.columns != label_col] # input data
    y = data.loc[:,[label_col]] # label class

    features = drop_PCC_selected(X, PCC)

    features.append(label_col) # Append label_col to the df
    
    data_features = data[data.columns & features]
    
    return data_features

# Return the dataset with input activity thresold and filtered features 
def get_selected_dataset(database, method, percent, PCC, activity_col = "pActivity"):
    
    database_df = copy.deepcopy(database)
    
    if 'smiles' in database_df:
        database_df.drop('smiles', axis=1, inplace=True)
    
    if method == "GAP":
        dataset = generate_GAP_dataset_single(database_df, percent, activity_col)
    if method == "FIX":
        dataset = generate_FIX_dataset_single(database_df, percent, activity_col)
        
    if PCC >= 100:
        dataset_out = dataset
    else:
        dataset_out = selected_features_df_single(dataset, PCC)
    
    return dataset_out


# Return dataset with selected features
def selected_features_df_single(dataset, PCC_value, label_col="class"):
    
    data = copy.deepcopy(dataset)

    X = data.loc[:, data.columns != label_col] # input data
    y = data.loc[:,[label_col]] # label class

    features = drop_PCC(X, PCC_value)

    features.append(label_col) # Append label_col to the df
    
    data_features = data[data.columns & features]
    
    return data_features

        
# Gridsearch for hyperameter optimization
def grisearch(X, y, model, param, random=False, jobs=10, scoring_fun = 'f1', scaling = True):
    
    if scaling:
        scaler = StandardScaler()
        X = scaler.fit_transform(X)

    if random: # Run Random Grid Search
        CV = RandomizedSearchCV(model, param, n_iter=10, random_state=0, cv=5, n_jobs=jobs, scoring=scoring_fun, verbose=2)
    else: # Run Full Grid Search
        CV = GridSearchCV(estimator = model, param_grid = param, cv=5, n_jobs=jobs, scoring=scoring_fun, verbose=2)

    CV.fit(X, y.values.ravel())

    return CV 

def evaluate_model(y_pred, y_test):   
    
    count_t = np.count_nonzero(y_test == 1)
    count_f = np.count_nonzero(y_test == 0)

    count_t = np.count_nonzero(y_pred == 1)
    count_f = np.count_nonzero(y_pred == 0)

    tn, fp, fn, tp = confusion_matrix(y_test, y_pred).ravel()
    
    f1 = metrics.f1_score(y_test, y_pred)
    mcc = metrics.matthews_corrcoef(y_test, y_pred)
    roc_auc = metrics.roc_auc_score(y_test, y_pred)
    accuracy = metrics.accuracy_score(y_test, y_pred)
    precision = metrics.precision_score(y_test, y_pred)
    recall = metrics.recall_score(y_test, y_pred)
    
    result_list = [f1, mcc, roc_auc, accuracy, precision, recall] 
    
    return result_list


# This fuction performs hyperparameter optimization on the given training set, calibration on the validation set, and return the evaluation on the test set  
def ML_optimizer(train_set, val_set, test_set, model, param, index, tuned_dict, scoring_fun="f1", njobs=12):

    out_list = list() 
    
    # Hyperparameter train 5CV

    target_col = "class"
    X_train = train_set.loc[:, train_set.columns != target_col] # Separating out the target
    y_train = train_set.loc[:,[target_col]]

    scaler = StandardScaler() # train Scaler
    scal_X_train = scaler.fit_transform(X_train) # scaling train dataset

    if index in tuned_dict: # Avoid to recalculate the params for the same datasets
        tuned_model = tuned_dict[index][0]
        tuned_param = tuned_dict[index][1]
        tuned_score = tuned_dict[index][2]
    else:
        tuned_GS = grisearch(scal_X_train, y_train, model, param, random=False, jobs=njobs, scoring_fun=scoring_fun, scaling=False)
        tuned_model = tuned_GS.best_estimator_
        tuned_param = str(tuned_GS.best_params_)
        tuned_score = tuned_GS.best_score_
        tuned_dict[index] = list()
        tuned_dict[index].append(tuned_model)
        tuned_dict[index].append(tuned_param)
        tuned_dict[index].append(tuned_score)

    out_list.append(tuned_param)
    out_list.append(tuned_score)
    # Calibration validation

    X_val = val_set.loc[:, val_set.columns != target_col] # Separating out the label column
    y_val = val_set.loc[:,[target_col]]

    scal_X_val = scaler.transform(X_val) # scaling validation dataset

    calibrator = CalibratedClassifierCV(tuned_model, cv='prefit') # calibrator
    calibrator.fit(scal_X_val, y_val.values.ravel()) # calibrating model on validation set
    y_val_pred = calibrator.predict(scal_X_val) # evaluate the calibrated model 

    val_results = evaluate_model(y_val_pred, y_val.values.ravel())
    out_list.extend(val_results)

    # Test results

    X_test = test_set.loc[:, test_set.columns != target_col] # Separating out the label column
    y_test = test_set.loc[:,[target_col]]

    scal_X_test = scaler.transform(X_test) # scaling test dataset
    y_test_pred = calibrator.predict(scal_X_test) # evaluate the final model 

    test_results = evaluate_model(y_test_pred, y_test.values.ravel())
    out_list.extend(test_results)

    return out_list, tuned_dict

# Split the dataset into 4 equal subsets
def get_datalist(dataset, seed=0):

    shuffle_df = sklearn.utils.shuffle(dataset, random_state=seed)

    target_col = "class"
    X = dataset.loc[:, dataset.columns != target_col] # Separating out the target
    y = dataset.loc[:,[target_col]]

    X_first, X_second, y_first, y_second = train_test_split(X, y, stratify=y, test_size=0.5, random_state=seed) # Divide the initial dataset into 50% subsets

    X_1, X_2, y_1, y_2 = train_test_split(X_first, y_first, stratify=y_first, test_size=0.5, random_state=seed) # Divide first 50% subset into 25% subsets

    X_3, X_4, y_3, y_4 = train_test_split(X_second, y_second, stratify=y_second, test_size=0.5, random_state=seed) # Divide second 50% subset into 25% subsets

    data_1 = X_1.join(y_1)
    data_2 = X_2.join(y_2)
    data_3 = X_3.join(y_3)
    data_4 = X_4.join(y_4)

    data_list = [data_1, data_2, data_3, data_4] 
    
    return data_list


def model_result(model_list, threshold, PCC, model_name):
    
    cols = ["tuned_param", "train_score", "f1_val", "mcc_val", "rocauc_val", "accuracy_val", "precision_val", "recall_val",
        "f1_test", "mcc_test", "rocauc_test", "accuracy_test", "precision_test", "recall_test"]
    
    model_df = pd.DataFrame(model_list, columns=cols).round(3)
    model_df.loc['mean'] = model_df.mean()
    model_df.loc['std'] = model_df.std()
    model_df = model_df.loc[["mean", "std"]].drop("tuned_param", axis=1)
    model_df["threshold"] = threshold
    model_df["PCC"] = PCC
    model_df["model_name"] = model_name
    model_df.index.name = 'value'
    model_df.reset_index(inplace=True)
    ord_cols = ["threshold", "PCC", "model_name", "value", "train_score", "f1_val", "mcc_val", "rocauc_val", "accuracy_val", "precision_val", "recall_val",
        "f1_test", "mcc_test", "rocauc_test", "accuracy_test", "precision_test", "recall_test"]
    model_df = model_df[ord_cols].round(3)
    
    return model_df

    
###########################################
### ML MODELS DEVELOPMENT AND EVALUATION ###
###########################################

# INPUT

main_dir = os.getcwd() # Working directory

seed         = 0
n_jobs       = 16   # N. of CPU
scoring_fun  = "f1" # training scoring function
methods_dict = {"GAP": [5, 10, 15, 20], "FIX": [40, 45, 50, 55, 60]}   # Methods
PCC_list     = [100, 95, 85, 75]                                       # PCC

database_file_name = "DU145_initial_database.csv"                # Initial database
database_file = os.path.join(main_dir, database_file_name)
database_df = pd.read_csv(database_file, sep="\t", index_col=0)

output_file = os.path.join(main_dir, "results_DU145_models.csv") # Output file with results

# Verify if the output already exist
if Path(output_file).is_file():
    out_df = pd.read_csv(output_file, sep="\t")
else:
    out_df = pd.DataFrame(columns = ["threshold", "PCC", "model_name", "value", "train_score", "f1_val",
                               "mcc_val", "rocauc_val", "accuracy_val", "precision_val", "recall_val", "f1_test", 
                               "mcc_test", "rocauc_test", "accuracy_test", "precision_test", "recall_test"])

    out_df.to_csv(output_file, sep="\t", index=False)


for method, percent_list in methods_dict.items():  # Iterate throught methods

    for percent in percent_list:               # Iterate throught percentage

        for PCC in PCC_list:                   # Iterate throught PCC

            model_dataset = get_selected_dataset(database_df, method, percent, PCC) 
            data_list = get_datalist(model_dataset) # dataset splitting

            res_list = list() # list containing the result of each combination of activity threshold method and PCC

            for model_name, model_data in models_dict.items(): # Iterate over the 10 ML algorithms

                # Check if the results have been already obtained
                out_df = pd.read_csv(output_file, sep="\t")
                if not out_df[(out_df['threshold'] == float(percent)) & (out_df['PCC'].astype(str) == PCC) & (out_df['model_name'] == model_name)].empty:
                    continue

                res_list.append(percent)
                res_list.append(PCC)
                res_list.append(model_name)

                model = model_data["model"] # Input classifier
                param = model_data["param"] # Input algorithm hypeparameters for the GridSearch
                tuned_dict = dict()         # Dictionary to store the result of the optimized hyperparameters
                model_list = list()         # List to store the result of the 12 iterations

                for a in list(set([i for i in itertools.permutations([1, 1, 2, 3], 4)])): # Iterate on the different combinantion of the 4 subsets (12 iterations)
                    indices_train = [i for i, x in enumerate(a) if x == 1]
                    indices_val = [i for i, x in enumerate(a) if x == 2]
                    indices_test = [i for i, x in enumerate(a) if x == 3]

                    a,b = indices_train
                    c = indices_val
                    d = indices_test

                    train_set = pd.concat([element for i, element in enumerate(data_list) if i in indices_train])
                    val_set = data_list[indices_val[0]]
                    test_set = data_list[indices_test[0]]

                    out, tuned_dict = ML_optimizer(train_set, val_set, test_set, model, param, str(indices_train), tuned_dict, njobs=n_jobs) 
                    model_list.append(out)

                model_res = model_result(model_list, percent, PCC, model_name)
                model_res.to_csv(output_file, mode='a', index=False, header=False, sep="\t")


# Aggregate the result with the standard deviation as in tables S1 and S2

out_df = pd.read_csv(output_file, sep="\t")

all_columns = list(out_df) # Creates list of all column headers
out_processed[all_columns] = out_processed.round(2)[all_columns].astype(str)

out_processed = out_processed.groupby(['threshold', 'PCC', 'model_name'])['train_score', 'f1_val', 'mcc_val', 'rocauc_val', 'accuracy_val', 'precision_val', 'recall_val',
                                                            'f1_test', 'mcc_test', 'rocauc_test', 'accuracy_test', 'precision_test', 'recall_test'].agg(' ± '.join).reset_index()
