# Supplementary material for: Development of machine learning classifiers to predict compound activity on prostate cancer cell lines
Source: J Cheminform. 2022 Nov 8;14:77. doi: 10.1186/s13321-022-00647-y (PMC9641853; doi:10.1186/s13321-022-00647-y)
Supplement: Supplementary file 8 — Additional file 8. Python script to perform training and testing phase of the combined PC-3/DU-145 models [file 13321_2022_647_MOESM8_ESM.txt]

import pandas as pd
import os, re
import numpy as np
import copy
import math
import itertools
import statistics
from pathlib import Path

import pickle

import sklearn
from sklearn import preprocessing
from sklearn import metrics
from sklearn.preprocessing import StandardScaler
from sklearn.utils import resample
from sklearn.utils import shuffle
from sklearn.datasets import make_classification

from sklearn.model_selection import train_test_split
from sklearn.model_selection import RandomizedSearchCV
from sklearn.model_selection import GridSearchCV
from sklearn.model_selection import cross_val_score
from sklearn.model_selection import validation_curve
from sklearn.model_selection import learning_curve
from sklearn.model_selection import ShuffleSplit

from sklearn.feature_selection import RFECV

from sklearn.calibration import calibration_curve
from sklearn.calibration import CalibratedClassifierCV

from sklearn.metrics import classification_report, confusion_matrix
from sklearn.metrics import fbeta_score, make_scorer

from sklearn.pipeline import Pipeline

from algoritms import models_dict

#################
### FUNCTIONS ###
#################

# Return the first % of data according to the values in the activity_col
def sample_first_prows(data, perc=0.7, activity_col = "pActivity"):
    return data.sort_values(activity_col, ascending=False).head(int(len(data)*(perc)))

# Return the last % of data according to the values in the activity_col
def sample_last_prows(data, perc=0.7, activity_col = "pActivity"):
    return data.sort_values(activity_col, ascending=False).tail(int(len(data)*(perc)))

# For the input series given, return the 1 if the value in the input column is grater or equal to active_pval, return 0 if the value in the input column is less than inactive_pval
def define_class(s, col, active_pval, inactive_pval):
    val = s[col]
    if val < inactive_pval:
        return 0
    elif val >= active_pval:
        return 1
    else:
        return np.NaN

# Classify the dataset according to the FIX method with the input percentage
def generate_FIX_dataset_single(database, percent, activity_col = "pActivity"):
    
    p = percent/100

    new_dataset = copy.deepcopy(database)
    
    first_df = sample_first_prows(new_dataset, p)

    active_pval = first_df[activity_col].min()

    new_dataset["class"] = new_dataset.apply(lambda x: define_class(x, activity_col, active_pval, active_pval), axis=1)
    new_dataset.dropna(inplace=True)

    class_col = new_dataset["class"]

    df_active = new_dataset[new_dataset["class"] == 1]
    df_inactive = new_dataset[new_dataset["class"] == 0]

    new_dataset.drop(activity_col, axis = 1, inplace=True)

    return new_dataset

# Classify the dataset according to the GAP method with the input percentage
def generate_GAP_dataset_single(database, percent, activity_col = "pActivity"):

    p = (50-(percent/2))/100
    
    new_dataset = copy.deepcopy(database)

    first_df = sample_first_prows(new_dataset, p, activity_col)
    last_df =  sample_last_prows(new_dataset, p, activity_col)

    active_pval = first_df[activity_col].min()
    inactive_pval = last_df[activity_col].max()

    new_dataset["class"] = new_dataset.apply(lambda x: define_class(x, activity_col, active_pval, inactive_pval), axis=1)
    new_dataset.dropna(inplace=True)

    new_dataset.drop(activity_col, axis = 1, inplace=True)

    return new_dataset


# Return feature selected according to PCC_value
def drop_PCC_selected(dataset, PCC_value):
    
    data = copy.deepcopy(dataset)
    
    # Create correlation matrix
    corr_matrix = data.corr().abs()
    
    # Select upper triangle of correlation matrix
    upper = corr_matrix.where(np.triu(np.ones(corr_matrix.shape), k=1).astype(np.bool))
    to_drop = [column for column in upper.columns if any(upper[column] > PCC_value)]
    
    selected = data.drop(to_drop, axis=1).columns.tolist()
    
    return selected


# Return dataset with selected features
def selected_features_df_single(dataset, PCC_value, label_col="class"):
    
    PCC = PCC_value/100
    
    data = copy.deepcopy(dataset)

    X = data.loc[:, data.columns != label_col] # input data
    y = data.loc[:,[label_col]] # label class
    print(PCC)
    features = drop_PCC_selected(X, PCC)

    features.append(label_col) # Append label_col to the df
    
    data_features = data[data.columns & features]
    
    return data_features

# Return the dataset with input activity thresold and filtered features 
def get_selected_dataset(database, method, percent, PCC, activity_col = "pActivity"):
    
    database_df = copy.deepcopy(database)
    
    if 'smiles' in database_df:
        database_df.drop('smiles', axis=1, inplace=True)
    
    if method == "GAP":
        dataset = generate_GAP_dataset_single(database_df, percent, activity_col)
    if method == "FIX":
        dataset = generate_FIX_dataset_single(database_df, percent, activity_col)
        
    if PCC >= 100:
        dataset_out = dataset
    else:
        dataset_out = selected_features_df_single(dataset, PCC)
    
    return dataset_out

        
# Gridsearch for hyperameter optimization
def grisearch(X, y, model, param, random=False, jobs=10, scoring_fun = 'f1', scaling = True):
    
    if scaling:
        scaler = StandardScaler()
        X = scaler.fit_transform(X)

    if random: # Run Random Grid Search
        CV = RandomizedSearchCV(model, param, n_iter=10, random_state=0, cv=5, n_jobs=jobs, scoring=scoring_fun, verbose=2)
    else: # Run Full Grid Search
        CV = GridSearchCV(estimator = model, param_grid = param, cv=5, n_jobs=jobs, scoring=scoring_fun, verbose=2)

    CV.fit(X, y.values.ravel())

    return CV 

def evaluate_model(y_pred, y_test):   
    
    count_t = np.count_nonzero(y_test == 1)
    count_f = np.count_nonzero(y_test == 0)

    count_t = np.count_nonzero(y_pred == 1)
    count_f = np.count_nonzero(y_pred == 0)

    tn, fp, fn, tp = confusion_matrix(y_test, y_pred).ravel()
    
    f1 = metrics.f1_score(y_test, y_pred)
    mcc = metrics.matthews_corrcoef(y_test, y_pred)
    roc_auc = metrics.roc_auc_score(y_test, y_pred)
    accuracy = metrics.accuracy_score(y_test, y_pred)
    precision = metrics.precision_score(y_test, y_pred)
    recall = metrics.recall_score(y_test, y_pred)
    
    result_list = [f1, mcc, roc_auc, accuracy, precision, recall] 
    
    return result_list


# Return a dict with the model calibrated and the scaler
def generate_ML_model(X_train, y_train, X_val, y_val, algorithm, param, scoring_fun="f1", njobs=4):

    out_dict = dict() 
    
    # Hyperparameter train 5CV
    
    scaler = StandardScaler() # train Scaler
    scal_X_train = scaler.fit_transform(X_train) # scaling train dataset

    out_dict["scaler"] = scaler
    
    tuned_GS = grisearch(scal_X_train, y_train, algorithm, param, random=False, jobs=njobs, scoring_fun=scoring_fun, scaling=False)
    tuned_model = tuned_GS.best_estimator_
    tuned_param = str(tuned_GS.best_params_)
    tuned_score = tuned_GS.best_score_
    out_dict["train_model"] = tuned_model
    out_dict["train_param"] = tuned_param
    out_dict["train_score"] = tuned_score

    # Calibration validation

    scal_X_val = scaler.transform(X_val) # scaling validation dataset
    calibrator = CalibratedClassifierCV(tuned_model, cv='prefit') # calibrator
    calibrator.fit(scal_X_val, y_val.values.ravel()) # calibrating model on validation set

    out_dict["calibrator_model"] = calibrator
    
    y_val_pred = calibrator.predict(scal_X_val)                    # Class predicted by the calibrated model 

    val_results = evaluate_model(y_val_pred, y_val.values.ravel()) # List with the results scores 
    tn, fp, fn, tp = confusion_matrix(y_val, y_val_pred).ravel()   # Confusion matrix 
            
    out_dict["val_results"] = val_results
    out_dict["val_matrix"] = [tn, fp, fn, tp]

    return out_dict

# Return the ML model trained and calibrated on the given dataset
def ML_model(dataset, algorithm, n_jobs = 4, class_col = "class", seed=0):
    
    ML = models_dict[algorithm]["model"]
    ML_param = models_dict[algorithm]["param"]
    
    # Split Train, Validation
    X = dataset.loc[:, dataset.columns != class_col] # Separating out the target
    y = dataset.loc[:,[class_col]]
    
    X_train, X_val, y_train, y_val = train_test_split(X, y, stratify=y, test_size=0.25, random_state=seed) # Divide 50% train 25% test
    
    out = generate_ML_model(X_train, y_train, X_val, y_val, ML, ML_param, njobs=n_jobs)
    
    return out

# Return the dataset relative model_df with filtered and classified with the input parameter (method, threshold, PCC) and the test set relative to target_df preparated with the same input activity thresholds and features
def prepare_testset(model_input, target_input, method, percent, PCC, model_act_col = "pActivity", target_act_col = "pActivity"):
    
    model_df = copy.deepcopy(model_input)
    target_df = copy.deepcopy(target_input)
    
    model_dataset = get_selected_dataset(model_df, method, percent, PCC, model_act_col)
    features_list = model_dataset.columns.tolist()
    
    model_active = model_dataset[model_dataset["class"] == 1]   # Training active compounds 
    model_inactive = model_dataset[model_dataset["class"] == 0] # Training inactvie compounds 
    
    active_pAct_min = model_df.loc[model_active.index, :][model_act_col].min()      # pActivity threshold for active compounds 
    inactive_pAct_max = model_df.loc[model_inactive.index, :][model_act_col].max()  # pActivity threshold for inactive compounds 
    
    target_df["class"] = target_df.apply(lambda x: define_class(x, target_act_col, active_pAct_min, inactive_pAct_max), axis=1) # Label classes according to the activty threshold present in the training set
    target_df.dropna(inplace=True)                                                                                              # Drop compounds with missing class
    target_processed = target_df[target_df.columns.intersection(features_list)]                                                 # Feature selection
    target_processed = target_processed.loc[~target_processed.index.isin(model_dataset.index.tolist())]                         # Remove compounds used to train the model

    return model_dataset, target_processed

# Train the input algorithm with the model_df and return the prediction results on the target_df
def model_testing(model_df, target_df, algorithm, method, percent, PCC, model_act_col = "pActivity", target_act_col = "pActivity", njobs=2):
    
    main_dir = os.getcwd()

    model_dataset, target_processed = prepare_testset(model_df, target_df, method, percent, PCC, model_act_col = "pActivity", target_act_col = "pActivity") # Train and test datasets 

    print("Target records: {}".format(len(target_processed)))
    
    result_dict = ML_model(model_dataset, algorithm, n_jobs = njobs) # Train ML 

    scaler = result_dict['scaler']           # Scaler
    model  = result_dict['calibrator_model'] # Trained model

    y_target = target_processed["class"] 
    scal_X_target = scaler.transform(target_processed.drop("class", axis=1)) # Target features scaled

    y_pred = model.predict(scal_X_target) # Model predictions

    # Model evaluation
    f1        = round(metrics.f1_score(y_target, y_pred), 3)
    mcc       = round(metrics.matthews_corrcoef(y_target, y_pred), 3)
    roc_auc   = round(metrics.roc_auc_score(y_target, y_pred), 3)
    accuracy  = round(metrics.accuracy_score(y_target, y_pred), 3)
    precision = round(metrics.precision_score(y_target, y_pred), 3)
    recall    = round(metrics.recall_score(y_target, y_pred), 3)

    print("F1: {}, MCC: {}, ROC AUC: {}, Accuracy: {}, Precision: {}, Recall: {}".format(f1,mcc,roc_auc,accuracy,precision,recall)) # Print results
    
    return model, scaler

# Save model
def save_model(model, path):
    with open(path, 'wb') as file:
        pickle.dump(model, file)
        
# Load model
def load_model(model_path):
    model = pickle.load(open(model_path, 'rb'))
    return model

# The train and calibrate PC3/DU145 combined datasets and evaluate the models on the target_df. 
# methods_dict: dictionary of the activity thresholds methods and percentages
# PCC_list: list of input PCC values 
# algorithms: list of input algorithms
# output_file: path of the output file 
# save_models: Save the output models into the directory "models"
def train_calibration_test(target_df, methods_dict, PCC_list, algorithms, cell_list, output_file, save_models = True, njobs = 16, seed = 0, scoring_fun = "f1"):
    
    # Verify if the output already exist
    if Path(output_file).is_file():
        out_df = pd.read_csv(output_file, sep="\t")
    else:
        out_df = pd.DataFrame(columns = ["threshold", "PCC", "algorithm", "cell_line",  "f1_val","mcc_val", "rocauc_val",
                                       "accuracy_val", "precision_val", "recall_val", "TN_val", "FP_val", "FN_val", "TP_val",
                                       "N_compounds_test", "N_active_test", "N_inactive_test","f1_test","mcc_test", "rocauc_test", 
                                       "accuracy_test", "precision_test", "recall_test", "TN_test", "FP_test", "FN_test", "TP_test"])
        
        out_df.to_csv(output_file, sep="\t", index=False)
    
    for method, percent_list in methods_dict.items(): # Iterate throught methods

        for percent in percent_list:                  # Iterate throught percentage

            for PCC in PCC_list:                      # Iterate throught PCC

                for alg in algorithms:                # Iterate throught algorithms

                    for cell in cell_list:            # Iterate throught cell lines
                            
                        database_file_name = "PC3-DU145_unique_database.csv"                   # Combined PC3-DU145 Database file name
                        database_file      = os.path.join(main_dir, database_file_name)
                        input_df           = pd.read_csv(database_file, sep="\t", index_col=0) # PC3-DU145 database
                        
                        
                        # Check if the results have been already obtained
                        out_df = pd.read_csv(output_file, sep="\t")
                        if not out_df[(out_df['threshold'] == percent) & (out_df['PCC'] == PCC) & (out_df['algorithm'] == alg) & (out_df['cell_line'] == cell)].empty:
                            continue

                        res_list = list() # List of outputs

                        res_list.append(percent)
                        res_list.append(PCC)
                        res_list.append(alg)
                        res_list.append(cell)

                        model_dataset, target_processed = prepare_testset(input_df, target_df, method, percent, PCC, model_act_col = "pActivity", target_act_col = "{}_pActivity".format(cell)) # Train and test datasets 

                        N_compounds          = len(target_processed)
                        N_active_compounds   = len(target_processed[target_processed["class"] == 1])
                        N_inactive_compounds = len(target_processed[target_processed["class"] == 0])

                        result_dict = ML_model(model_dataset, alg, n_jobs = njobs) # Train and calibration 

                        res_list.extend(result_dict["val_results"]) # Append results of the validation set
                        res_list.extend(result_dict["val_matrix"])  # Append confusion matrix of the validation set

                        print(percent, PCC, cell, len(target_processed.columns), result_dict["val_results"])

                        res_list.append(N_compounds)
                        res_list.append(N_active_compounds)
                        res_list.append(N_inactive_compounds)

                        scaler = result_dict['scaler']           # Scaler
                        model  = result_dict['calibrator_model'] # Trained model

                        y_target = target_processed["class"] 
                        scal_X_target = scaler.transform(target_processed.drop("class", axis=1)) # Target features scaled

                        y_pred = model.predict(scal_X_target) # Model predictions on the test set 

                        val_results = evaluate_model(y_pred, y_target.values.ravel()) # List with the results scores on the test set
                        tn, fp, fn, tp = confusion_matrix(y_target, y_pred).ravel()   # Confusion matrix of the test set

                        res_list.extend(val_results)       # Append results of the test set
                        res_list.extend([tn, fp, fn, tp])  # Append confusion matrix of the test set

                        res_df = pd.DataFrame([res_list])  # Trasform the result list into dataframe

                        res_df.to_csv(output_file, mode='a', index=False, header=False, sep="\t") # Append the result to the output

                        if save_models: # Save the model and scaler
                            model_dir = os.path.join(main_dir,"models")

                            if not os.path.exists(model_dir):
                                os.mkdir(model_dir)
                            
                            model_path = os.path.join(model_dir, "model_PC3-DU145_{}_{}_{}.pkl".format(alg, percent, PCC))
                            scaler_path = os.path.join(model_dir, "scaler_PC3-DU145_{}_{}_{}.pkl".format(alg, percent, PCC))

                            save_model(model, model_path)
                            save_model(scaler, scaler_path)

                            
###################################
### MODELS TRAINING AND TESTING ###
###################################

main_dir = os.getcwd() # Working directory

seed         = 0
njobs        = 16
scoring_fun  = "f1"
methods_dict = {"GAP": [20], "FIX": [50]}   # Methods
PCC_list     = [95, 85]                     # PCC
algorithms   = ["RF", "KNN", "SVM"]         # Algorithms
cell_list    = ["DU145","PC3"]              # Cell lines to train the model

common_database_file = os.path.join(main_dir,"PC3-DU145_common_database.csv")
common_df = pd.read_csv(common_database_file, sep="\t", index_col=0) # 587 compounds with both 
   
combined_models_output = os.path.join(main_dir, "results", "results_combined_models_PC3-DU145_VALIDATION-TEST.csv") # Setup output for combined PC3/DU145 models
train_calibration_test(common_df, methods_dict, PCC_list, algorithms, cell_list, combined_models_output) # generate and evaluate combined PC3/DU145 models
