# Supplementary material for: Development of machine learning classifiers to predict compound activity on prostate cancer cell lines
Source: J Cheminform. 2022 Nov 8;14:77. doi: 10.1186/s13321-022-00647-y (PMC9641853; doi:10.1186/s13321-022-00647-y)
Supplement: Supplementary file 9 — Additional file 9. Python script to retrieve compounds-target relationship [file 13321_2022_647_MOESM9_ESM.txt]

import pandas as pd
import os, re
import numpy as np
import sys
import math
import copy
from pathlib import Path

from chembl_webresource_client import *
from chembl_webresource_client.new_client import new_client


#################
### FUNCTIONS ###
#################

# Return the first % of data according to the values in the activity_col
def sample_first_prows(data, perc=0.7, activity_col = "pActivity"):
    return data.sort_values(activity_col, ascending=False).head(int(len(data)*(perc)))

# Return the last % of data according to the values in the activity_col
def sample_last_prows(data, perc=0.7, activity_col = "pActivity"):
    return data.sort_values(activity_col, ascending=False).tail(int(len(data)*(perc)))

# For the input series given, return the 1 if the value in the input column is grater or equal to active_pval, return 0 if the value in the input column is less than inactive_pval
def define_class(s, col, active_pval, inactive_pval):
    val = s[col]
    if val < inactive_pval:
        return 0
    elif val >= active_pval:
        return 1
    else:
        return np.NaN

# Classify the dataset according to the FIX method with the input percentage
def generate_FIX_dataset_single(database, percent, activity_col = "pActivity"):
    
    p = percent/100

    new_dataset = copy.deepcopy(database)

    first_df = sample_first_prows(new_dataset, p)

    active_pval = first_df[activity_col].min()

    new_dataset["class"] = new_dataset.apply(lambda x: define_class(x, activity_col, active_pval, active_pval), axis=1) # Add compounds class 
    new_dataset.dropna(inplace=True)

    class_col = new_dataset["class"]

    df_active = new_dataset[new_dataset["class"] == 1]
    df_inactive = new_dataset[new_dataset["class"] == 0]

    new_dataset.drop(activity_col, axis = 1, inplace=True)

    return new_dataset

# Classify the dataset according to the GAP method with the input percentage
def generate_GAP_dataset_single(database, percent, activity_col = "pActivity"):

    p = (50-(percent/2))/100

    new_dataset = copy.deepcopy(database)

    first_df = sample_first_prows(new_dataset, p, activity_col)
    last_df =  sample_last_prows(new_dataset, p, activity_col)

    active_pval = first_df[activity_col].min()
    inactive_pval = last_df[activity_col].max()

    new_dataset["class"] = new_dataset.apply(lambda x: define_class(x, activity_col, active_pval, inactive_pval), axis=1)  # Add compounds class 
    new_dataset.dropna(inplace=True)

    new_dataset.drop(activity_col, axis = 1, inplace=True)

    return new_dataset

# Return the dataset with input activity thresold and filtered features 
def get_selected_dataset(database, method, percent, PCC):
    
    database_df = copy.deepcopy(database)
    
    if 'smiles' in database_df:
        database_df.drop('smiles', axis=1, inplace=True)
    
    if method == "GAP":
        dataset = generate_GAP_dataset_single(database_df, percent)
    if method == "FIX":
        dataset = generate_FIX_dataset_single(database_df, percent)
        
    if PCC >= 1:
        dataset_out = dataset
    else:
        dataset_out = selected_features_df_single(dataset, PCC)
    
    return dataset_out


# Return a Dataframe with all the targets relative to the list of molecular ChEMBL ID provided
def get_list_targets(cpds_list, out_file, header):
       
    if sys.version_info[0] >= 3:
        unicode = str
    
    out_df = pd.read_csv(out_file, sep='\t', index_col=0)
    target_list = out_df.index.unique().tolist()

    activities = new_client.activity
    
    out_list = list()
    
    for i,a in enumerate(cpds_list):
        if a in target_list: # skip the molecules already present in the out_df 
            continue

        res = activities.filter(molecule_chembl_id = a)
        #lenres = len(res)

        for k, cpd_acts in enumerate(res):

            line = list()

            for j in header:
                jj0 = cpd_acts[j]
                jj = jj0
                if (jj0 != None) and (type(jj0) != bool):
                    jj = unicode(jj0).encode('utf8')
                elif jj0 == None:
                    jj = ''
                elif type(jj0) == bool:
                    jj = str(jj0)
                else:
                    continue

                line.append(jj0)
            out_list.append(line)

        out_lines = pd.DataFrame(out_list, columns=header)
        out_lines = out_lines.set_index("molecule_chembl_id")

        out_lines.to_csv(out_file, mode='a', index=True, header=False, sep="\t") # Append the lines to the out_df

# Filter the target retrived from ChEMBL according to the parameters and activity threshold 
def filter_targets(df, activity_threshold = 1000):

    df = out_df.set_index("molecule_chembl_id")
    clean_target = df[(df["standard_relation"] == "=") & (df["standard_type"] == "IC50") & (df["assay_type"] == "B") 
                   & (df["standard_units"] == "nM") & (df["target_organism"] == "Homo sapiens")]

    selected_cpds_df = clean_target[clean_target["standard_value"] <= activity_threshold]

    selected_compounds = selected_cpds_df.index.nunique()
    selected_targets = selected_cpds_df.target_chembl_id.nunique()

    targets_df = selected_cpds_df[["target_chembl_id", "target_pref_name"]]
    targets_df = targets_df.reset_index().drop_duplicates().reset_index(drop=True)
    
    return targets_df

# This function takes the list of target-molecules relationship and return two dataframe:
# 1) The list of unique targets with the associated molecules ChEMBL ID and count 
# 2) The list of unique molecules with the associated targets ChEMBL ID and count
def target_aggregator(targets_df):

    target_view = targets_df.groupby('target_chembl_id')['molecule_chembl_id','target_pref_name'].agg(['unique'])
    target_view["cpd_num"] = target_view.apply(lambda x: len(x["molecule_chembl_id"]["unique"].tolist()), axis=1)
    target_view.columns = target_view.columns.droplevel(1)
    target_view['molecule_chembl_id'] = target_view['molecule_chembl_id'].str.join(',')
    target_view['target_pref_name'] = target_view['target_pref_name'].str.join(',')

    target_view.sort_values("cpd_num", ascending=False, inplace = True)

    mol_view = targets_df.groupby('molecule_chembl_id')['target_chembl_id','target_pref_name'].agg(['unique'])
    mol_view["target_num"] = mol_view.apply(lambda x: len(x["target_chembl_id"]["unique"].tolist()), axis=1)
    mol_view.columns = mol_view.columns.droplevel(1)
    mol_view['target_chembl_id'] = mol_view['target_chembl_id'].str.join(',')
    mol_view['target_pref_name'] = mol_view['target_pref_name'].str.join(',')

    mol_view.sort_values("target_num", ascending=False, inplace = True)
    
    return target_view, mol_view


######################
### ChEMBL TARGETS ###
######################

# Get the list of molecular target for the input database (database_file_name) 

main_dir = os.getcwd() # Working directory

database_file_name = "PC3_initial_database.csv" # Initial database file

database_file = os.path.join(main_dir, database_file_name)
database_df = pd.read_csv(database_file, sep="\t", index_col=0) # Read the initial database 

dataset = get_selected_dataset(database_df, "GAP", 20, 1)  # Get GAP 20 dataset
dataset_active = dataset[dataset["class"] == 1]            # Get dataset active compounds 

cpds_list = dataset_active.reset_index()["Title"].tolist() # List of active compounds 

header = ["molecule_chembl_id",  # Columns to extract from ChEMBL
           "standard_relation",
           "standard_type",
           "assay_type",
           "standard_units",
           "target_organism",
           "standard_value",
           "target_pref_name",
		   "target_chembl_id"] 

out_file = os.path.join(main_dir, "targets_ChEMBL", "PC3_MTTSRB_7248_target_GAP20.csv") # Output file to store the targets list

# Verify if the output already exist
if Path(out_file).is_file():
    out_df = pd.read_csv(out_file, sep="\t")
else:
    out_df = pd.DataFrame(columns=header)
    out_df.to_csv(out_file, sep="\t", index=0)

get_list_targets(cpds_list, out_file, header) # Write the list of target in the out_file

out_df = pd.read_csv(out_file, sep="\t") # 

targets_df = filter_targets(out_df, 1000) # Filter the target according IC50 values

targets_df = targets_df[targets_df["molecule_chembl_id"] != "CHEMBL388978"] # Remove Staurosporine CHEMBL388978

targets_df_out = os.path.join(main_dir, "PC3_mol-target_GAP20_1uM.csv") 
targets_df.to_csv(targets_df_out, sep="\t", index=0) # Save the full table of molecules-target relationship found  


##########################################
### NUMBER OF COMPOUND FOR EACH TARGET ###
##########################################

# generate the table S3 of the article. This part of the code needs the the list of PC3 and DU145 molecules-target relationship 

PC3_targets_file = os.path.join(main_dir, "targets_ChEMBL", "PC3_target-mol_GAP20_1uM.csv")      # PC3 molecules-target relationship file
DU145_targets_file = os.path.join(main_dir, "targets_ChEMBL", "DU145_target-mol_GAP20_1uM.csv")  # DU145 molecules-target relationship file

PC3_targets_df = pd.read_csv(PC3_targets_file, sep="\t")  
DU145_targets_df = pd.read_csv(DU145_targets_file, sep="\t")

PC3_target_view, PC3_mol_view = target_aggregator(PC3_targets_df)        # Aggragate PC3 table according target and molecules
DU145_target_view, DU145_mol_view = target_aggregator(DU145_targets_df)  # Aggragate DU145 table according target and molecules

PC3_target_view.rename(columns={"cpd_num": "N PC3 compounds", "target_pref_name": "Target name"}, inplace=True) # Rename PC3 column
DU145_target_view.rename(columns={"cpd_num": "N DU145 compounds"}, inplace=True)                                # Rename DU145 column

PC3_DU145_target = pd.concat([PC3_target_view,DU145_target_view], axis=1)  # Concatenate PC3 and DU145 tables
PC3_DU145_target.drop("molecule_chembl_id", axis=1)

PC3_DU145_target["Target name"] = PC3_DU145_target["Target name"].fillna(PC3_DU145_target["target_pref_name"])
PC3_DU145_target.drop(["molecule_chembl_id", "target_pref_name"], axis=1, inplace=True) 

# Save output
output_file = os.path.join(main_dir, "targets_ChEMBL", "PC3-DU145_targets_GAP20_1uM.csv") # Output file
PC3_DU145_target.to_csv(output_file, index=True, header=True, sep="\t")                   # Save the output table
