# Supplementary material for: Development of machine learning classifiers to predict compound activity on prostate cancer cell lines
Source: J Cheminform. 2022 Nov 8;14:77. doi: 10.1186/s13321-022-00647-y (PMC9641853; doi:10.1186/s13321-022-00647-y)
Supplement: Supplementary file 10 — Additional file 10. Python script to setup algorithms input parameters for the hyperparameter tuning with GridSearchCV [file 13321_2022_647_MOESM10_ESM.txt]

# Algoritims and params

from sklearn.linear_model import LogisticRegression
from sklearn.discriminant_analysis import LinearDiscriminantAnalysis
from sklearn.neighbors import KNeighborsClassifier
from sklearn.tree import DecisionTreeClassifier
from sklearn.naive_bayes import GaussianNB
from sklearn.svm import SVC
from sklearn.ensemble import AdaBoostClassifier
from sklearn.ensemble import GradientBoostingClassifier
from sklearn.ensemble import RandomForestClassifier
from sklearn.ensemble import ExtraTreesClassifier

class_weight = ["balanced"]
random_state=[0]

# Logistic regression (LR)
penalty = [None, 'l1', 'l2', 'elasticnet']
C = [100, 10, 1, 0.1, 0.01]
solver = ['newton-cg', 'lbfgs', 'liblinear', 'sag', 'saga']
max_iter = [1000]
LR_param = dict(penalty=penalty, C=C, solver=solver, random_state=random_state, class_weight=class_weight, max_iter=max_iter)
LR_model = LogisticRegression()
LR = dict(model=LR_model, param=LR_param)


# Linear Discriminant Analysis (LDA)
solver = ['svd', 'lsqr', 'eigen']
LDA_param = dict(solver=solver) #Convert to dictionary
LDA_model = LinearDiscriminantAnalysis()
LDA = dict(model=LDA_model, param=LDA_param)


# K-Nearest Neighbor (KNN)
leaf_size = list(range(1,50))
n_neighbors = list(range(1,30))
p=[1,2]
KNN_param = dict(leaf_size=leaf_size, n_neighbors=n_neighbors, p=p) #Convert to dictionary
KNN_model = KNeighborsClassifier()
KNN = dict(model=KNN_model, param=KNN_param)
    
    
# Decision Tree (CART)
max_features = [2, 3, 'auto']
max_depth = [2,5,10,20,None]
min_samples_split = [2, 4, 6]
min_samples_leaf = [1, 2, 3, 4]
criterion = ['gini', 'entropy']
CART_param = dict(max_features=max_features, max_depth=max_depth, min_samples_split=min_samples_split,
                  min_samples_leaf=min_samples_leaf, criterion=criterion,random_state=random_state,
                 class_weight=class_weight)
CART_model = DecisionTreeClassifier()
CART = dict(model=CART_model, param=CART_param)
    
    
# Gaussian Naïve Bayes (NB)
var_smoothing = np.logspace(0,-9, num=100)
NB_param = dict(var_smoothing=var_smoothing)
NB_model = GaussianNB()    
NB = dict(model=NB_model, param=NB_param)

    
# Support Vector Machine (SVM)
gamma =  [0.001, 0.005, 0.01, 0.05, 0.1, 0.5]
C = [0.001, 0.1, 1]
degree = [1, 2, 3]
SVM_param = [dict(kernel=['rbf'],gamma=gamma,C=C,random_state=random_state,class_weight=class_weight),
             dict(kernel=['poly'],gamma=gamma,C=C,degree=degree,random_state=random_state,class_weight=class_weight)]
SVM_model = SVC(probability=True, max_iter=10000000)
SVM = dict(model=SVM_model, param=SVM_param)


# Ada Boost (AB)
n_estimators = [10, 50, 100, 500]
learning_rate = [0.0001, 0.001, 0.01, 0.1, 1.0]
random_state=[0]
AB_param = dict(n_estimators=n_estimators,learning_rate=learning_rate,random_state=random_state)
AB_model = AdaBoostClassifier()
AB = dict(model=AB_model, param=AB_param)

    
# Gradient Boosting	(GBM)
loss = ['deviance', 'exponential']
learning_rate = [0.05, 0.1, 0.15, 0.2]
n_estimators = [50,100,150]
max_depth = [2,4,6,8]
min_samples_split = [0.7,0.8,0.9]
min_samples_leaf = [0.1,0.25,0.5]
max_features = ['auto', 'sqrt'] 
subsample = [0.9,1]
GBM_param = dict(loss=loss, learning_rate=learning_rate, n_estimators=n_estimators, max_depth=max_depth, min_samples_split=min_samples_split, 
                 min_samples_leaf=min_samples_leaf, max_features=max_features, subsample=subsample,random_state=random_state)
GBM_model = GradientBoostingClassifier()
GBM = dict(model=GBM_model, param=GBM_param)


# Random Forest	 (RF)
n_estimators = [int(x) for x in np.linspace(start = 50, stop = 500, num = 8)]
max_features = [2,5,'auto']         
max_depth = [5,10,15,20, None]
min_samples_split = [2,3,4]
min_samples_leaf = [2,3,4]
RF_param = dict(n_estimators=n_estimators, max_features=max_features, max_depth=max_depth, 
                min_samples_split=min_samples_split, min_samples_leaf=min_samples_leaf,random_state=random_state,class_weight=class_weight)
RF_model = RandomForestClassifier()
RF = dict(model=RF_model, param=RF_param)


# Extra Trees (ET)
n_estimators = [int(x) for x in np.linspace(start = 50, stop = 500, num = 4)]
max_features = ['auto']
min_samples_leaf = range(20,50,10)
min_samples_split = range(15,36,10)
ET_param = dict(n_estimators=n_estimators, max_features=max_features, min_samples_leaf=min_samples_leaf, min_samples_split=min_samples_split,
                random_state=random_state,class_weight=class_weight)
ET_model = ExtraTreesClassifier()
ET = dict(model=ET_model, param=ET_param)


# Total models dict
models_dict = dict(LR=LR, 
                   LDA=LDA,
                   KNN=KNN,
                   CART=CART,
                   NB=NB,
                   SVM=SVM,
                   AB=AB,
                   GBM=GBM,
                   RF=RF,              
                   ET=ET)
